# Supplementary material for: Genome Sequence of the Edible Cultivated Mushroom Lentinula edodes (Shiitake) Reveals Insights into Lignocellulose Degradation
Source: PLoS One. 2016 Aug 8;11(8):e0160336. doi: 10.1371/journal.pone.0160336 (PMC4976891; doi:10.1371/journal.pone.0160336)
Supplement: S7 Table — (XLS) [file pone.0160336.s012.xls]

## Sheet: Table S7
Table S7. Orthologous gene classification of Lentinula edodes and the other 25 fungi
species	26	25	24	23	22	21	20	19	18	17	16	15	14	13	12	11	10	9	8	7	6	5	4	3	2	1
ledo	1707	780	613	377	257	225	227	427	527	656	478	323	255	299	825	202	193	180	214	192	436	244	293	685	1014	3260
glux	1782	849	697	445	315	300	274	650	609	773	641	402	319	299	350	281	254	212	289	284	348	305	452	861	1576	8490
mror	1737	818	662	430	333	283	273	465	604	704	608	342	734	301	639	325	344	210	209	229	278	284	417	636	732	5313
ccin	1644	764	608	390	245	241	198	385	516	616	525	294	244	201	263	165	145	204	166	142	224	155	161	202	393	4251
lbic	1784	825	631	374	281	239	223	478	546	666	621	368	281	277	349	302	248	346	264	304	409	335	381	535	1059	11006
abis	1637	738	550	343	233	218	196	371	493	581	415	259	258	179	298	112	142	112	113	89	141	122	225	487	292	2685
vvol	1620	702	546	335	224	231	192	392	462	565	562	230	228	188	306	161	145	120	112	118	169	124	251	218	376	2507
post	1666	787	618	387	256	257	227	408	534	674	539	322	298	217	190	221	197	175	152	147	161	195	153	201	345	3003
cput	1666	794	649	424	280	224	225	465	512	640	512	293	229	299	190	196	159	142	166	167	229	132	179	314	473	4202
slac	1609	798	627	390	280	225	203	448	514	588	488	284	239	243	176	178	162	130	155	136	207	189	179	195	612	3534
dsqu	1635	770	587	380	255	241	239	432	518	622	472	309	245	194	155	185	156	133	118	151	172	215	278	490	825	2513
gluc	1658	754	597	371	259	243	236	438	533	621	548	326	267	210	250	180	161	303	154	137	201	222	307	633	1092	17444
tver	1674	795	634	395	271	245	239	443	547	693	538	373	276	270	225	224	166	209	198	135	207	262	441	893	603	3340
ppla	1641	769	606	374	273	234	259	416	503	652	483	307	264	188	178	126	125	317	132	111	118	201	190	169	375	3530
pchr	1677	794	618	407	269	243	245	450	528	616	509	349	326	249	168	188	144	145	136	127	150	237	232	234	313	4248
gtra	1619	781	631	386	272	244	246	433	515	671	501	328	269	230	197	195	142	130	143	132	199	217	172	230	234	2729
cneg	1591	744	545	303	175	117	145	306	336	169	112	55	53	58	28	35	23	39	44	41	51	46	51	56	102	1755
umay	1546	675	489	274	158	114	102	306	229	126	83	44	42	75	35	34	24	37	47	53	73	57	46	56	108	6707
cpar	1588	740	560	369	234	171	159	136	120	92	83	66	91	77	84	71	77	89	120	317	338	893	576	638	650	3270
ncra	1605	791	586	338	212	142	124	93	70	77	53	36	56	43	43	50	45	79	89	287	286	859	491	478	373	2629
tree	1593	780	575	345	199	157	117	104	80	74	57	46	59	69	59	61	54	78	99	311	297	845	518	520	443	1589
anig	1663	783	608	388	246	192	177	172	118	99	83	62	84	100	82	89	83	83	131	322	359	922	582	446	687	5536
snod	1580	767	573	348	226	160	152	129	102	101	86	52	79	73	82	85	68	82	114	297	339	860	524	395	530	4576
psti	1664	782	410	172	108	84	60	47	29	39	18	12	19	22	12	21	25	35	62	247	159	62	46	43	306	1355
scer	1785	741	344	156	101	65	56	47	33	29	18	13	13	18	11	11	11	24	54	230	97	30	110	35	327	1473
	number of genes which have orthologous genes in 26 species
		number of genes which have orthologous genes in 25 species
			number of genes which have orthologous genes in 24 species
				… and so on

## Sheet: Table S11
Supplementary Table S11. Different expression genes of Lentinula edodes when the mycelia were cultured in CYM medium or saw dust Medium
Up-regulated in Saw Dust sample							Down-regulated in Saw Dust sample							Global gene expression
Gene ID	CYM (FPKM)	Saw Dust (FPKM)	log2Ratio	P-value	FDR		Gene ID	CYM (FPKM)	Saw Dust (FPKM)	log2Ratio	P-value	FDR		Gene ID	CYM (FPKM)	Saw Dust (FPKM)
LE01Gene12223	0.190454	1500.11	13.5101	4.15224e-31	4.45536e-27		LE01Gene04935	824.649	2.22015e-10	-16.4069	3.34358e-29	1.79383e-25		LE01Gene00001	0	0.0476576
LE01Gene04819	0.493795	404.871	10.0317	1.07216e-23	2.87607e-20		LE01Gene03958	745.467	0	-15.4719	2.15403e-26	7.70424e-23		LE01Gene00002	19.03	2.24919
LE01Gene00548	0.867275	620.088	10.3991	1.35428e-23	2.90629e-20		LE01Gene11438	54.9778	0	-13.8567	1.47889e-21	1.98356e-18		LE01Gene00003	5.86269	9.66524
LE01Gene09565	0	222.032	14.3705	4.34064e-23	7.76251e-20		LE01Gene03987	944.461	1.37831	-8.9884	9.04358e-21	9.70376e-18		LE01Gene00004	5.01434	11.9275
LE01Gene04737	0.429715	277.946	10.0316	8.73107e-23	1.33835e-19		LE01Gene11068	900.746	1.35218	-9.64278	1.27898e-20	1.24759e-17		LE01Gene00005	1.51508	3.41789
LE01Gene09931	1.34163	502.261	9.08071	5.00411e-21	5.96601e-18		LE01Gene08628	1226.93	2.99005	-8.21113	9.45954e-20	7.80776e-17		LE01Gene00006	26.1198	11.7501
LE01Gene08476	0	381.657	13.3647	4.41956e-20	3.95182e-17		LE01Gene07840	96.1676	0	-13.1708	1.63582e-19	1.25374e-16		LE01Gene00007	35.912	37.1636
LE01Gene11204	0	47.9697	12.9963	5.47329e-19	3.91523e-16		LE01Gene03997	1058.78	3.0947	-8.05129	1.3276e-18	8.9032e-16		LE01Gene00008	25.2816	35.7147
LE01Gene02063	0	65.2063	12.693	4.34734e-18	2.22128e-15		LE01Gene04523	334.341	0.76512	-7.90279	2.55289e-18	1.61133e-15		LE01Gene00009	431.989	116.243
LE01Gene11836	0.0205137	9.28141	9.58722	1.0922e-17	5.09537e-15		LE01Gene03959	77.3038	0.0541319	-9.92742	3.38397e-18	2.01722e-15		LE01Gene00010	46.1709	44.7701
LE01Gene05350	0	113.716	12.3779	3.70592e-17	1.5294e-14		LE01Gene11962	129.604	0	-12.7002	4.04504e-18	2.22128e-15		LE01Gene00011	250.837	71.1409
LE01Gene03641	1.62756	270.988	7.89956	3.8622e-16	1.21886e-13		LE01Gene14120	1029.82	2.89092	-8.16735	4.24624e-18	2.22128e-15		LE01Gene00012	150.016	187.957
LE01Gene07745	0.435683	111.561	8.39277	8.32932e-16	2.55353e-13		LE01Gene09416	239.535	0.683417	-8.2676	9.16116e-18	4.46815e-15		LE01Gene00013	86.4688	44.1104
LE01Gene09046	0	30.1774	11.8405	1.40361e-15	4.18355e-13		LE01Gene00793	55.6992	0	-12.4862	1.72989e-17	7.73403e-15		LE01Gene00014	146.574	41.0281
LE01Gene08997	12.1718	1200.9	6.56981	3.03488e-15	8.80116e-13		LE01Gene07513	311.131	1.29247	-7.5874	1.94369e-17	8.3423e-15		LE01Gene00015	702.269	213.078
LE01Gene14127	0	39.9291	11.6333	5.71855e-15	1.534e-12		LE01Gene01324	31.7769	0	-12.2931	6.4408e-17	2.55962e-14		LE01Gene00016	4.06724	0.247721
LE01Gene07730	0	13.8845	11.4667	1.71166e-14	4.27119e-12		LE01Gene09730	13.6759	0	-12.1656	1.51676e-16	5.62514e-14		LE01Gene00017	82.3608	26.8542
LE01Gene12375	8.16365	574.057	6.34753	2.36334e-14	5.59074e-12		LE01Gene10828	4639.96	36.604	-7.03906	1.57317e-16	5.62514e-14		LE01Gene00018	2943.45	455.446
LE01Gene03642	0.952071	123.32	7.8577	3.01709e-14	6.88796e-12		LE01Gene09724	1787.44	10.8165	-7.02239	1.62359e-16	5.62514e-14		LE01Gene00019	15.1084	8.93521
LE01Gene09249	0.687092	48.9378	7.10557	4.27799e-14	9.56308e-12		LE01Gene07545	32.2386	0	-12.157	1.62516e-16	5.62514e-14		LE01Gene00020	11.9239	9.57382
LE01Gene09833	14.2573	970.199	6.33798	6.84405e-14	1.46873e-11		LE01Gene09518	296.42	1.68418	-7.38032	2.22628e-16	7.46499e-14		LE01Gene00021	14.7622	21.6049
LE01Gene12430	3.99339	243.669	6.15883	8.78425e-14	1.8126e-11		LE01Gene03517	79.4509	0	-12.0539	3.21003e-16	1.04375e-13		LE01Gene00022	30.3105	16.9918
LE01Gene13679	0.880344	58.2647	6.67253	1.32893e-13	2.64062e-11		LE01Gene06658	1909.88	14.6843	-6.60763	3.24779e-15	9.17074e-13		LE01Gene00023	2033.13	5254.18
LE01Gene05323	9.56551	572.398	6.00693	1.84228e-13	3.52995e-11		LE01Gene06596	137.66	0.397166	-7.75128	5.13876e-15	1.41382e-12		LE01Gene00024	4.97067	114.041
LE01Gene10057	7.06395	278.308	5.88331	3.54251e-13	6.50312e-11		LE01Gene13519	5905.7	60.1883	-6.4463	6.98241e-15	1.82735e-12		LE01Gene00025	598.292	117.477
LE01Gene14798	0	13.7991	11.0087	3.57581e-13	6.50312e-11		LE01Gene13558	15.2129	0	-11.5171	1.17176e-14	2.99356e-12		LE01Gene00026	145.223	141.372
LE01Gene00956	16.4737	615.908	5.88964	4.24248e-13	7.58696e-11		LE01Gene02201	25.0653	0	-11.4551	1.75961e-14	4.29104e-12		LE01Gene00027	20.3495	16.031
LE01Gene10188	0.125501	12.7682	7.26067	1.61798e-12	2.48014e-10		LE01Gene11961	60.682	0	-11.4087	2.39677e-14	5.59074e-12		LE01Gene00028	33.1503	26.4081
LE01Gene14227	23.41	703.08	5.57053	2.32904e-12	3.37711e-10		LE01Gene10646	9069.02	112.541	-6.11436	6.07504e-14	1.33031e-11		LE01Gene00029	24.7266	13.0037
LE01Gene13048	0.575321	30.2183	6.52066	4.03703e-12	5.62563e-10		LE01Gene10927	12.9851	0.0719394	-6.94353	7.18701e-14	1.51209e-11		LE01Gene00030	0	0
LE01Gene14333	9.8265	275.306	5.52353	6.35113e-12	8.62629e-10		LE01Gene12078	89.5698	0.164688	-8.36641	1.26627e-13	2.5636e-11		LE01Gene00031	0.131616	0
LE01Gene05218	0.938848	39.9473	6.05811	7.84256e-12	1.0389e-09		LE01Gene06660	598.174	4.32548	-6.11526	1.51586e-13	2.95731e-11		LE01Gene00032	33.3191	7.80956
LE01Gene08658	0	72.8432	10.5249	8.66242e-12	1.11985e-09		LE01Gene02562	105.575	0.719016	-6.78117	2.14745e-13	4.04248e-11		LE01Gene00033	32.7751	7.94884
LE01Gene08178	0	11.9178	10.5154	9.12075e-12	1.15669e-09		LE01Gene03905	17.4251	0	-10.9052	6.62621e-13	1.16556e-10		LE01Gene00034	11.1461	4.51238
LE01Gene04627	0.869426	62.2141	6.29841	9.16294e-12	1.15669e-09		LE01Gene11358	447.554	5.4684	-5.79777	7.83639e-13	1.3562e-10		LE01Gene00035	15.6843	10.4386
LE01Gene13523	1.40343	68.9025	5.87509	1.20097e-11	1.4812e-09		LE01Gene07841	22.7495	0	-10.8687	8.43614e-13	1.43682e-10		LE01Gene00036	22.7629	55.4432
LE01Gene07621	4.46644	108.671	5.40409	1.25155e-11	1.52603e-09		LE01Gene12428	85.4321	0	-10.8203	1.17501e-12	1.93968e-10		LE01Gene00037	5.12399	5.32081
LE01Gene02092	24.9353	607.084	5.32049	1.28343e-11	1.54733e-09		LE01Gene00792	32.1937	0	-10.8149	1.17501e-12	1.93968e-10		LE01Gene00038	149.099	62.3634
LE01Gene05981	6.53852	118.696	5.30193	1.75566e-11	2.09313e-09		LE01Gene02335	14.56	0	-10.7983	1.33432e-12	2.1369e-10		LE01Gene00039	47.209	45.1373
LE01Gene10775	0.434516	23.5069	6.85812	2.18479e-11	2.57613e-09		LE01Gene05265	20.1781	0.0290033	-10.7983	1.33432e-12	2.1369e-10		LE01Gene00040	271.802	173.722
LE01Gene10104	2.03782	77.9568	5.51763	2.50299e-11	2.88786e-09		LE01Gene05223	20.6527	0	-10.7872	1.45366e-12	2.26055e-10		LE01Gene00041	39.9616	49.959
LE01Gene06103	23.0664	506.282	5.19682	2.90925e-11	3.28592e-09		LE01Gene11749	16.3377	0	-10.7872	1.45366e-12	2.26055e-10		LE01Gene00042	18.9081	12.5144
LE01Gene09060	7.941	232.75	5.24209	4.46499e-11	4.88871e-09		LE01Gene02445	4.02551	0	-10.7418	1.88812e-12	2.84587e-10		LE01Gene00043	16.9713	25.9728
LE01Gene12211	0.50758	25.52	6.13411	4.96661e-11	5.27641e-09		LE01Gene07204	334.383	5.01098	-5.93198	1.90962e-12	2.84587e-10		LE01Gene00044	37.066	13.372
LE01Gene13485	0.424939	12.9716	6.23472	6.0189e-11	6.28292e-09		LE01Gene14141	10.2781	0	-10.7244	2.15747e-12	3.17119e-10		LE01Gene00045	17.0267	9.79709
LE01Gene12259	0.134269	10.3871	6.68524	6.7366e-11	6.88416e-09		LE01Gene12441	282.099	5.24067	-5.61844	2.59592e-12	3.7139e-10		LE01Gene00046	54.0907	73.1575
LE01Gene00647	8.75799	317.882	5.24486	9.75137e-11	9.45835e-09		LE01Gene08561	55.1592	0.13903	-7.85442	3.67206e-12	5.18437e-10		LE01Gene00047	197.249	104.56
LE01Gene08149	14.4126	228.648	5.02312	9.80346e-11	9.45835e-09		LE01Gene04041	28.8421	0.056392	-7.78024	6.11071e-12	8.40615e-10		LE01Gene00048	1058.54	538.523
LE01Gene01333	0.841636	86.4038	7.16631	9.87265e-11	9.45835e-09		LE01Gene09040	2621.32	36.5749	-5.40091	7.37622e-12	9.89335e-10		LE01Gene00049	6.83345	7.50914
LE01Gene07273	0.938059	26.5101	5.28898	1.12013e-10	1.0543e-08		LE01Gene11474	477.729	9.42909	-5.56999	7.99998e-12	1.04683e-09		LE01Gene00050	179.442	15.4982
LE01Gene04565	3.30873	101.819	5.0487	1.32578e-10	1.23701e-08		LE01Gene10796	23.574	0	-10.4627	1.18509e-11	1.47861e-09		LE01Gene00051	50.6003	33.7369
LE01Gene09044	0.649966	47.3773	6.09858	1.40864e-10	1.30299e-08		LE01Gene11878	15.9831	0	-10.3461	2.42199e-11	2.82478e-09		LE01Gene00052	112.998	89.5259
LE01Gene08464	31.8111	632.226	4.94746	1.47139e-10	1.34941e-08		LE01Gene04546	194.727	1.70025	-5.84568	2.59717e-11	2.96465e-09		LE01Gene00053	5.61187	17.3595
LE01Gene05964	0.935766	19.6752	5.17109	1.57871e-10	1.43555e-08		LE01Gene06383	232.715	4.25276	-5.48543	3.10108e-11	3.4661e-09		LE01Gene00054	187.999	77.0606
LE01Gene04402	32.1427	587.666	4.92049	1.6947e-10	1.52808e-08		LE01Gene03955	1384.89	26.1192	-5.15568	4.34865e-11	4.81041e-09		LE01Gene00055	18.0839	83.6709
LE01Gene02767	0	6.19368	10.0228	2.08782e-10	1.85143e-08		LE01Gene04955	32.8711	0.212146	-6.75362	4.55081e-11	4.93234e-09		LE01Gene00056	55.4004	35.5314
LE01Gene13641	0	11.9812	10.0094	2.24133e-10	1.95524e-08		LE01Gene09228	2.60025	0	-10.2358	4.91875e-11	5.27641e-09		LE01Gene00057	27.6676	5.13277
LE01Gene06520	0	12.489	9.99584	2.40736e-10	2.06647e-08		LE01Gene06593	60.6317	0.888618	-6.09421	6.03113e-11	6.28292e-09		LE01Gene00058	25.9238	149.203
LE01Gene04660	0.464318	14.3473	5.47366	2.75128e-10	2.30635e-08		LE01Gene05763	36.6631	0.240832	-6.70302	6.23644e-11	6.43433e-09		LE01Gene00059	26.0976	17.4229
LE01Gene00024	4.97067	114.041	4.9358	2.88851e-10	2.40262e-08		LE01Gene14283	394.039	8.81945	-5.21117	7.31374e-11	7.40344e-09		LE01Gene00060	18.9681	16.92
LE01Gene03747	0	4.66814	9.96839	2.99224e-10	2.46975e-08		LE01Gene06567	10.4338	0	-10.1687	7.61991e-11	7.64127e-09		LE01Gene00061	59.6981	31.5874
LE01Gene05418	6.68749	185.078	4.91231	3.40721e-10	2.79079e-08		LE01Gene07052	6.75787	0	-10.1514	8.12454e-11	8.07188e-09		LE01Gene00062	23.9319	20.6952
LE01Gene07378	17.4386	286.886	4.77408	4.47507e-10	3.54307e-08		LE01Gene12821	1246.43	44.6356	-5.05095	9.58019e-11	9.43077e-09		LE01Gene00063	177.958	78.9956
LE01Gene14052	68.8194	1074.92	4.77129	4.49075e-10	3.54307e-08		LE01Gene07967	31.2228	0	-10.1074	1.05443e-10	1.00124e-08		LE01Gene00064	120.598	61.7479
LE01Gene00667	3.41627	59.2192	4.85586	4.64504e-10	3.63805e-08		LE01Gene06419	20.2963	0	-10.0054	2.08782e-10	1.85143e-08		LE01Gene00065	4.76205	4.12121
LE01Gene07487	12.0721	218.947	4.79192	4.7553e-10	3.69742e-08		LE01Gene03520	5.2542	0	-9.99572	2.24133e-10	1.95524e-08		LE01Gene00066	18.3574	7.89809
LE01Gene09248	1.709	33.5502	5.28698	4.80685e-10	3.71061e-08		LE01Gene06439	17.7728	0	-9.97624	2.40736e-10	2.06647e-08		LE01Gene00067	12.4662	19.1366
LE01Gene01724	0.178999	3.7307	5.46224	4.9921e-10	3.82601e-08		LE01Gene00216	243.457	9.63692	-5.00952	2.43723e-10	2.07551e-08		LE01Gene00068	11.1751	26.851
LE01Gene14002	48.4745	677.95	4.75073	5.03806e-10	3.82601e-08		LE01Gene11064	18.2759	0.132293	-6.47527	2.66408e-10	2.25083e-08		LE01Gene00069	19.5086	9.68512
LE01Gene05823	2.76	64.4283	4.94867	5.06331e-10	3.82601e-08		LE01Gene02671	57.9622	1.15174	-5.3051	4.22851e-10	3.40419e-08		LE01Gene00070	0.900827	0.466858
LE01Gene09801	0	7.24938	9.83794	6.40584e-10	4.77324e-08		LE01Gene13554	18182	652.83	-4.76959	4.23832e-10	3.40419e-08		LE01Gene00071	19.8882	9.34834
LE01Gene05889	2.46353	65.4572	5.00679	6.5209e-10	4.82489e-08		LE01Gene12599	42.5809	0.538637	-6.03009	4.25127e-10	3.40419e-08		LE01Gene00072	90.914	96.58
LE01Gene05314	8.1324	166.413	4.84404	6.56508e-10	4.82489e-08		LE01Gene01691	262.984	3.89544e-31	-9.82112	6.40584e-10	4.77324e-08		LE01Gene00073	77.4293	132.799
LE01Gene11793	20.433	355.952	4.73173	6.65726e-10	4.85823e-08		LE01Gene10785	94.283	2.43724	-5.06369	6.70101e-10	4.85823e-08		LE01Gene00074	44.7479	24.4156
LE01Gene07700	0	27.4887	9.82269	6.93525e-10	4.99431e-08		LE01Gene02373	164.274	3.65117	-4.92045	8.42554e-10	5.94777e-08		LE01Gene00075	13.0976	7.79899
LE01Gene07253	6.17762	98.8495	4.71004	7.95765e-10	5.69237e-08		LE01Gene10821	19.0391	0	-9.76548	8.83477e-10	6.19589e-08		LE01Gene00076	5.09276	9.66947
LE01Gene03525	22.608	303.761	4.69364	8.32764e-10	5.91759e-08		LE01Gene06191	587.875	24.0764	-4.60038	1.62882e-09	1.05124e-07		LE01Gene00077	15.1872	17.121
LE01Gene07972	13.4495	223.575	4.68092	8.99118e-10	6.26463e-08		LE01Gene09808	140.31	3.2371	-4.93412	1.93187e-09	1.20115e-07		LE01Gene00078	27.0819	16.3905
LE01Gene12661	20.2407	208.057	4.65959	9.80571e-10	6.78808e-08		LE01Gene01326	8.73455	0	-9.60987	2.26493e-09	1.36532e-07		LE01Gene00079	0.494511	4.76879
LE01Gene02896	35.8812	587.898	4.63816	1.05327e-09	7.22933e-08		LE01Gene12762	19.6767	0	-9.60987	2.26493e-09	1.36532e-07		LE01Gene00080	113.911	138.684
LE01Gene03036	6.42285	121.381	4.71728	1.05779e-09	7.22933e-08		LE01Gene03985	390.103	14.9517	-4.54305	2.3697e-09	1.42049e-07		LE01Gene00081	48.0204	28.6583
LE01Gene00103	0.678861	22.0973	5.1983	1.12016e-09	7.60714e-08		LE01Gene11361	22.509	0	-9.59718	2.4786e-09	1.4754e-07		LE01Gene00082	2.04514	3.69535
LE01Gene05452	6.52888	77.977	4.64769	1.19344e-09	8.05386e-08		LE01Gene04639	1146.22	42.7562	-4.4922	2.94887e-09	1.72903e-07		LE01Gene00083	14.7436	5.93394
LE01Gene08874	51.5177	857.245	4.60724	1.28264e-09	8.6017e-08		LE01Gene04668	6.60685	0	-9.57145	2.97568e-09	1.73528e-07		LE01Gene00084	12.0611	1.1326
LE01Gene03129	4.58954	64.8638	4.67284	1.3262e-09	8.83859e-08		LE01Gene03518	5.83694	0	-9.55841	3.26459e-09	1.83398e-07		LE01Gene00085	0.957513	0.0772248
LE01Gene04709	0.593981	12.9834	5.30602	1.38311e-09	9.16096e-08		LE01Gene11627	67.1721	2.03532	-4.75695	3.3959e-09	1.89781e-07		LE01Gene00086	88.6185	20.3569
LE01Gene14482	1.24354	41.0128	5.1581	1.42764e-09	9.39788e-08		LE01Gene14124	571.075	24.203	-4.54602	3.53947e-09	1.9678e-07		LE01Gene00087	660.087	113.51
LE01Gene03441	16.4478	256.755	4.58598	1.54205e-09	1.00604e-07		LE01Gene04912	107.958	2.58282	-4.57574	3.632e-09	2.00545e-07		LE01Gene00088	7.38339	7.83996
LE01Gene02035	2.08546	27.1194	4.71997	1.54703e-09	1.00604e-07		LE01Gene08701	16.7428	0	-9.51857	3.93956e-09	2.13492e-07		LE01Gene00089	3.7909	3.62557
LE01Gene13507	0.298365	13.9773	6.17239	1.63613e-09	1.05124e-07		LE01Gene11795	9.87292	0	-9.51857	3.93956e-09	2.13492e-07		LE01Gene00090	20.2096	4.04541
LE01Gene00168	64.2792	970.069	4.56039	1.64947e-09	1.0535e-07		LE01Gene10786	12.4799	0	-9.4776	5.25811e-09	2.75217e-07		LE01Gene00091	16.2161	14.8887
LE01Gene06973	5.42653	117.627	4.69419	1.67727e-09	1.06492e-07		LE01Gene06568	16.7671	0	-9.43543	6.40436e-09	3.30379e-07		LE01Gene00092	2.98948	0.0917533
LE01Gene09232	0	22.73	9.67766	1.7365e-09	1.09604e-07		LE01Gene08611	34.2469	0.15368	-6.67111	6.61808e-09	3.3977e-07		LE01Gene00093	8.63896	8.15279
LE01Gene13210	0	4.29968	9.66061	1.89581e-09	1.18959e-07		LE01Gene14669	4.15272	0	-9.42109	7.07851e-09	3.61678e-07		LE01Gene00094	0.257746	0.374851
LE01Gene02415	27.0497	462.8	4.58073	1.93661e-09	1.20115e-07		LE01Gene14122	122.67	3.78508	-4.54933	8.40659e-09	4.21508e-07		LE01Gene00095	5.63753	8.4199
LE01Gene06924	21.0716	413.841	4.54723	1.98214e-09	1.22232e-07		LE01Gene02699	13.3658	0	-9.33196	1.18591e-08	5.60564e-07		LE01Gene00096	80.7545	15.9573
LE01Gene03422	83.1314	780.713	4.52833	2.10184e-09	1.28873e-07		LE01Gene07583	3.47289	0	-9.33196	1.18591e-08	5.60564e-07		LE01Gene00097	48.4377	174.524
LE01Gene13895	42.3597	828.801	4.59155	2.15597e-09	1.31441e-07		LE01Gene11106	28.0756	0	-9.33196	1.18591e-08	5.60564e-07		LE01Gene00098	15.3443	50.7938
LE01Gene14242	4.84441	95.1784	4.70061	2.48879e-09	1.4754e-07		LE01Gene12351	23.743	0.706313	-4.97649	2.29165e-08	1.00901e-06		LE01Gene00099	105.926	57.8187
LE01Gene09452	0	9.2072	9.60821	2.71466e-09	1.60046e-07		LE01Gene10826	569.764	20.6436	-4.1859	2.2945e-08	1.00901e-06		LE01Gene00100	113.578	25.6885
LE01Gene03000	11.7159	144.788	4.48184	3.00718e-09	1.74417e-07		LE01Gene07517	114.478	3.95273	-4.17839	2.9035e-08	1.22656e-06		LE01Gene00101	47.5668	129.316
LE01Gene03499	15.6815	138.844	4.55834	3.02886e-09	1.74729e-07		LE01Gene11439	18.068	0	-9.13525	3.63334e-08	1.49371e-06		LE01Gene00102	16.908	9.02114
LE01Gene13975	211.202	3456.49	4.46219	3.06389e-09	1.75805e-07		LE01Gene10795	6.62826	0.024616	-6.38998	3.67357e-08	1.50448e-06		LE01Gene00103	0.678861	22.0973
LE01Gene07269	10.0628	100.204	4.49414	3.12442e-09	1.78325e-07		LE01Gene08984	267.826	9.13563	-4.14659	3.88908e-08	1.58668e-06		LE01Gene00104	11.3608	20.5393
LE01Gene00367	4.23836	52.0878	4.52795	3.14775e-09	1.78706e-07		LE01Gene09532	15.4038	0.128483	-6.37886	3.97233e-08	1.60842e-06		LE01Gene00105	806.907	2554.85
LE01Gene08359	0	14.7442	9.57218	3.26459e-09	1.83398e-07		LE01Gene10788	7.18726	0.065695	-6.37886	3.97233e-08	1.60842e-06		LE01Gene00106	0.85236	1.27442
LE01Gene11225	111.477	1492.13	4.43622	3.64458e-09	2.00545e-07		LE01Gene01921	291.774	7.21232	-4.88272	4.00386e-08	1.61509e-06		LE01Gene00107	8.21106	12.7591
LE01Gene07419	3.79864	75.1	4.63316	3.75035e-09	2.05313e-07		LE01Gene12653	8.2165	0	-9.11758	4.09326e-08	1.63883e-06		LE01Gene00108	23.3827	9.67243
LE01Gene07961	3.01641	43.7453	4.62077	4.15836e-09	2.24217e-07		LE01Gene10466	11.2529	0.155516	-5.64643	4.31463e-08	1.72104e-06		LE01Gene00109	13.5655	14.78
LE01Gene05386	40.5362	472.048	4.42241	4.21102e-09	2.25921e-07		LE01Gene11094	78.9879	4.15777	-4.22917	4.35537e-08	1.73086e-06		LE01Gene00110	13.8175	8.94881
LE01Gene12853	10.121	176.004	4.44688	4.34852e-09	2.32137e-07		LE01Gene14282	78.9528	3.34885	-4.59428	4.56459e-08	1.80731e-06		LE01Gene00111	12.6761	69.3608
LE01Gene04854	1.55697	22.8186	4.5608	4.45759e-09	2.36782e-07		LE01Gene03474	23.5396	0.506038	-5.26811	4.76142e-08	1.85109e-06		LE01Gene00112	35.8991	26.4357
LE01Gene02358	1.7996	20.9496	4.64835	4.52567e-09	2.39214e-07		LE01Gene08954	2173.45	375.718	-4.37689	5.01236e-08	1.93463e-06		LE01Gene00113	8.45002	63.0957
LE01Gene05016	12.7793	221.387	4.41907	4.64632e-09	2.44388e-07		LE01Gene13764	38.5051	1.53213	-4.16751	5.09892e-08	1.95398e-06		LE01Gene00114	16.7375	10.5598
LE01Gene04829	4.52424	57.103	4.49806	5.58015e-09	2.90655e-07		LE01Gene12595	681.389	32.3565	-4.02803	5.22413e-08	1.98074e-06		LE01Gene00115	23.8589	22.7199
LE01Gene10266	0	11.7713	9.47798	5.80018e-09	3.00657e-07		LE01Gene07746	788.205	53.4368	-4.02586	5.43123e-08	2.03766e-06		LE01Gene00116	29.4529	7.27667
LE01Gene00277	970.024	12562.4	4.31408	7.83173e-09	3.98268e-07		LE01Gene13031	6.11092	0	-9.04465	5.90433e-08	2.17709e-06		LE01Gene00117	64.52	37.8433
LE01Gene07896	1.1038	17.5774	4.72193	7.94537e-09	4.02141e-07		LE01Gene14244	27.2402	1.31013	-4.45786	7.10254e-08	2.5834e-06		LE01Gene00118	38.6599	24.3779
LE01Gene03534	24.7378	441.007	4.31899	8.02592e-09	4.0431e-07		LE01Gene11245	4.84953	0	-9.00676	7.59584e-08	2.72586e-06		LE01Gene00119	68.7101	32.1114
LE01Gene11871	33.8653	391.152	4.32203	8.50277e-09	4.24347e-07		LE01Gene00321	784.393	53.2133	-3.98932	7.62709e-08	2.72796e-06		LE01Gene00120	9.7641	31.7488
LE01Gene14624	0	12.2258	9.41836	8.67364e-09	4.30871e-07		LE01Gene05362	9.33439	0	-8.98743	8.63636e-08	3.06848e-06		LE01Gene00121	52.6796	107.778
LE01Gene04528	10.2745	154.316	4.34422	8.92338e-09	4.41234e-07		LE01Gene09075	297.078	8.18873	-3.96892	9.20912e-08	3.2398e-06		LE01Gene00122	42.3091	48.3388
LE01Gene00604	5.59789	114.43	4.42189	9.14913e-09	4.50322e-07		LE01Gene10933	50.3355	1.84125	-4.90747	9.46093e-08	3.31361e-06		LE01Gene00123	4.0056	1.98981
LE01Gene12412	8.55121	118.904	4.32629	9.83929e-09	4.8208e-07		LE01Gene11105	51.5816	2.62932	-4.2844	1.04873e-07	3.62996e-06		LE01Gene00124	8.1194	11.2262
LE01Gene02717	6.49074	107.475	4.47749	1.00795e-08	4.91603e-07		LE01Gene07316	88.9263	4.22663	-4.00531	1.06923e-07	3.67721e-06		LE01Gene00125	12.8772	30.6037
LE01Gene03460	276.592	2021.7	4.26134	1.09971e-08	5.33934e-07		LE01Gene06663	9.90466	0	-8.94798	1.12212e-07	3.79821e-06		LE01Gene00126	403.156	316.118
LE01Gene08969	15.4073	122.606	4.2898	1.12163e-08	5.42119e-07		LE01Gene10794	3.7763	0	-8.94798	1.12212e-07	3.79821e-06		LE01Gene00127	1.38693	0.967017
LE01Gene03297	101.289	1730.42	4.25376	1.16194e-08	5.59086e-07		LE01Gene05887	43.8148	2.09985	-4.15385	1.14521e-07	3.84002e-06		LE01Gene00128	31.188	196.469
LE01Gene02371	6.86775	115.652	4.33034	1.16928e-08	5.60108e-07		LE01Gene09837	258.529	16.5373	-3.91191	1.25952e-07	4.17118e-06		LE01Gene00129	7.96727	8.79177
LE01Gene04016	0.406042	15.2467	5.39503	1.19829e-08	5.6393e-07		LE01Gene09570	128.072	5.02942	-4.00655	1.42053e-07	4.67553e-06		LE01Gene00130	23.3265	12.2171
LE01Gene11398	45.1136	823.817	4.23922	1.35311e-08	6.34012e-07		LE01Gene12651	11.4541	0	-8.88671	1.46828e-07	4.78865e-06		LE01Gene00131	22.4584	17.5775
LE01Gene08718	0.248492	3.51524	4.8924	1.37023e-08	6.39242e-07		LE01Gene09718	30.4741	1.24457	-4.33551	1.77904e-07	5.66444e-06		LE01Gene00132	145.875	41.1013
LE01Gene07798	2.68629	62.9497	4.5306	1.38292e-08	6.42367e-07		LE01Gene11067	15.6207	0	-8.84436	1.93558e-07	6.09054e-06		LE01Gene00133	10.1836	11.0954
LE01Gene05978	9.02732	135.306	4.24236	1.40658e-08	6.50544e-07		LE01Gene03956	38.6813	1.64247	-4.33418	2.18222e-07	6.76157e-06		LE01Gene00134	29.3632	19.2337
LE01Gene14334	1.06973	19.8365	4.60629	1.79638e-08	8.2726e-07		LE01Gene00657	118.365	4.88546	-3.9091	2.18664e-07	6.76157e-06		LE01Gene00135	13.8053	9.95323
LE01Gene06735	0	14.3581	9.29118	1.82837e-08	8.34828e-07		LE01Gene00359	1221.48	61.3163	-3.89815	2.34199e-07	7.17988e-06		LE01Gene00136	32.7684	11.3728
LE01Gene12434	0	7.90313	9.29118	1.82837e-08	8.34828e-07		LE01Gene05351	378.904	23.4426	-3.81396	2.40694e-07	7.35798e-06		LE01Gene00137	93.5587	286.877
LE01Gene05941	17.0856	102.457	4.24056	1.8873e-08	8.5808e-07		LE01Gene12295	75.9404	4.13307	-4.14367	2.4701e-07	7.52961e-06		LE01Gene00138	11.687	7.40722
LE01Gene09009	21.3067	139.854	4.21892	1.93303e-08	8.75167e-07		LE01Gene03808	111.482	4.14308	-3.84473	2.81206e-07	8.49956e-06		LE01Gene00139	13.3077	12.2909
LE01Gene06016	7.77704	127.39	4.25441	2.08527e-08	9.40125e-07		LE01Gene12037	75.2284	3.27834	-3.832	3.11426e-07	9.24081e-06		LE01Gene00140	53.3493	50.8683
LE01Gene12328	14.5289	179.454	4.19255	2.20389e-08	9.89133e-07		LE01Gene06987	389.006	28.4395	-3.73155	3.11759e-07	9.24081e-06		LE01Gene00141	31.5194	19.3156
LE01Gene09402	5.01624	52.0588	4.32552	2.21241e-08	9.89133e-07		LE01Gene07847	19.2152	0.222375	-6.01196	3.20078e-07	9.43613e-06		LE01Gene00142	14.0486	17.7697
LE01Gene03686	33.768	384.827	4.16237	2.23347e-08	9.94405e-07		LE01Gene04057	21.8892	0.804008	-4.53333	3.20987e-07	9.43613e-06		LE01Gene00143	244.501	128.214
LE01Gene07070	0.153838	9.81905	6.27432	2.28675e-08	1.00901e-06		LE01Gene10921	90.7584	5.21492	-3.8018	3.5656e-07	1.03964e-05		LE01Gene00144	23.3358	18.7497
LE01Gene08372	13.5147	116.366	4.20106	2.41048e-08	1.05564e-06		LE01Gene10784	12.9602	0.615324	-4.2983	4.00273e-07	1.15146e-05		LE01Gene00145	175.603	155.249
LE01Gene04338	1.40709	18.8363	4.23468	2.42021e-08	1.05564e-06		LE01Gene03411	62.7013	4.23377	-3.80283	4.07826e-07	1.17005e-05		LE01Gene00146	3.7111	6.9671
LE01Gene08948	4.34219	42.7039	4.16935	2.56102e-08	1.11254e-06		LE01Gene13153	14.2356	0.158988	-5.96808	4.29559e-07	1.22115e-05		LE01Gene00147	110.902	18.9803
LE01Gene08033	39.804	372.199	4.13994	2.57158e-08	1.11262e-06		LE01Gene02372	733.329	24.0167	-3.67936	4.34241e-07	1.2294e-05		LE01Gene00148	23.2411	12.3588
LE01Gene13131	34.388	490.48	4.13651	2.61732e-08	1.12786e-06		LE01Gene03296	524.143	27.552	-3.67504	4.53749e-07	1.27788e-05		LE01Gene00149	20.8414	10.7422
LE01Gene02160	9.11897	151.74	4.21068	2.62827e-08	1.12805e-06		LE01Gene08660	13.6712	0	-8.68553	4.65727e-07	1.30477e-05		LE01Gene00150	1.90761	2.50884
LE01Gene05890	1.54491	23.4378	4.41944	2.75707e-08	1.17862e-06		LE01Gene08732	2.92982	0	-8.68553	4.65727e-07	1.30477e-05		LE01Gene00151	140.045	234.844
LE01Gene07169	5.81497	48.284	4.1583	2.80481e-08	1.19427e-06		LE01Gene12153	20.2157	0.714033	-4.46214	4.9205e-07	1.37135e-05		LE01Gene00152	16.2045	18.5937
LE01Gene04597	61.0509	604.754	4.11931	2.8381e-08	1.20367e-06		LE01Gene04915	36.4311	1.96564	-3.90083	5.83674e-07	1.58955e-05		LE01Gene00153	3.67126	6.60797
LE01Gene02461	15.3276	234.791	4.14665	2.91588e-08	1.22696e-06		LE01Gene11070	21.7764	0.647642	-4.83043	6.09633e-07	1.63964e-05		LE01Gene00154	16.2916	74.4075
LE01Gene06783	29.6737	369.487	4.10627	3.07287e-08	1.28797e-06		LE01Gene07203	173.634	9.88885	-3.75688	6.40593e-07	1.71839e-05		LE01Gene00155	3.26451	2.33426
LE01Gene13515	4.64724	36.6805	4.32794	3.32813e-08	1.38953e-06		LE01Gene04662	4.97134	0	-8.58625	7.45e-07	1.95449e-05		LE01Gene00156	66.8293	45.7229
LE01Gene05588	26.1198	286.077	4.08342	3.5474e-08	1.47407e-06		LE01Gene11364	4.71195	0	-8.58625	7.45e-07	1.95449e-05		LE01Gene00157	95.171	25.5427
LE01Gene01340	49.2262	496.644	4.09844	3.55811e-08	1.47407e-06		LE01Gene12571	3.54699	0	-8.58625	7.45e-07	1.95449e-05		LE01Gene00158	9.46464	28.4318
LE01Gene04422	0	1.20445	9.17589	3.63334e-08	1.49371e-06		LE01Gene11963	110.695	6.14599	-3.63131	7.70167e-07	2.01558e-05		LE01Gene00159	1.85282	4.66315
LE01Gene12382	1.89085	27.3107	4.2954	4.07137e-08	1.63617e-06		LE01Gene14621	801.026	43.1387	-3.55731	8.39474e-07	2.1705e-05		LE01Gene00160	71.6896	69.7398
LE01Gene14726	0	4.4297	9.12707	4.61803e-08	1.81507e-06		LE01Gene00915	17.8614	0	-8.56032	8.75702e-07	2.23189e-05		LE01Gene00161	6.55022	8.62931
LE01Gene09287	0.120851	4.12088	6.15522	4.61803e-08	1.81507e-06		LE01Gene06695	5.24089	0	-8.56032	8.75702e-07	2.23189e-05		LE01Gene00162	3.36438	6.54947
LE01Gene00594	7.03055	50.3362	4.05618	4.69433e-08	1.83833e-06		LE01Gene12154	5.93889	0	-8.56032	8.75702e-07	2.23189e-05		LE01Gene00163	10.4776	15.6676
LE01Gene07648	14.5935	173.804	4.06457	4.72231e-08	1.84256e-06		LE01Gene03199	15.0852	0.480744	-4.35131	9.3493e-07	2.34937e-05		LE01Gene00164	40.8191	19.6659
LE01Gene08723	2.45958	38.5359	4.22581	4.96923e-08	1.92491e-06		LE01Gene06418	4.91587	0	-8.53392	1.03208e-06	2.53995e-05		LE01Gene00165	0.604531	0
LE01Gene13044	35.3374	351.375	4.03088	5.09823e-08	1.95398e-06		LE01Gene10787	7.5993	0	-8.53392	1.03208e-06	2.53995e-05		LE01Gene00166	24.5386	17.797
LE01Gene12865	5.42661	79.5351	4.56211	5.14761e-08	1.96429e-06		LE01Gene03579	10.9154	0.267627	-5.09585	1.04806e-06	2.57338e-05		LE01Gene00167	0.453752	0.373487
LE01Gene02408	44.788	408.856	4.03025	5.16244e-08	1.96429e-06		LE01Gene13768	17.0609	0.254114	-4.73433	1.07214e-06	2.62053e-05		LE01Gene00168	64.2792	970.069
LE01Gene02122	79.31	421.643	4.01981	5.26032e-08	1.98744e-06		LE01Gene02652	7.86132	0.0937815	-5.79471	1.09757e-06	2.6705e-05		LE01Gene00169	161.724	206.31
LE01Gene08938	62.2301	754.386	4.01393	5.38207e-08	2.0263e-06		LE01Gene10160	1120.45	71.4901	-3.52122	1.14578e-06	2.7815e-05		LE01Gene00170	0	0
LE01Gene13804	20.5074	346.659	4.03262	5.58109e-08	2.08659e-06		LE01Gene02166	48.3834	1.8128	-4.70927	1.16527e-06	2.82244e-05		LE01Gene00171	0.735864	0
LE01Gene00984	10.9842	119.78	4.0361	5.661e-08	2.10911e-06		LE01Gene07054	80.393	6.17654	-3.65469	1.17542e-06	2.84059e-05		LE01Gene00172	23.4577	175.454
LE01Gene07264	75.8465	721.302	4.0049	5.77206e-08	2.14305e-06		LE01Gene13517	76.23	5.46839	-3.58309	1.25586e-06	3.00119e-05		LE01Gene00173	223.617	71.1819
LE01Gene06956	17.2414	236.249	4.03893	5.90191e-08	2.17709e-06		LE01Gene11069	299.65	23.791	-3.51909	1.31273e-06	3.12318e-05		LE01Gene00174	7.78966	23.3427
LE01Gene12381	33.8153	371.792	3.99643	6.03111e-08	2.21623e-06		LE01Gene12440	225.932	16.349	-3.51031	1.43506e-06	3.3768e-05		LE01Gene00175	21.0957	15.2196
LE01Gene08262	11.5616	80.8111	4.04636	6.4112e-08	2.34785e-06		LE01Gene10272	37.0795	1.74285	-4.43909	1.45549e-06	3.41737e-05		LE01Gene00176	16.9579	10.0512
LE01Gene07915	1.68457	31.354	4.39767	6.6592e-08	2.43038e-06		LE01Gene00050	179.442	15.4982	-3.6034	1.65724e-06	3.8573e-05		LE01Gene00177	3.16717	12.0503
LE01Gene11855	254.886	2792.8	3.96089	7.21233e-08	2.61447e-06		LE01Gene08867	39.256	2.75802	-3.59691	1.70746e-06	3.9485e-05		LE01Gene00178	4.40902	17.5478
LE01Gene11205	0	2.49327	9.05059	7.59584e-08	2.72586e-06		LE01Gene05342	2.28594	0	-8.4232	1.71836e-06	3.95104e-05		LE01Gene00179	6.98237	3.28927
LE01Gene12955	0	32.7358	9.05059	7.59584e-08	2.72586e-06		LE01Gene10917	106.169	8.23234	-3.58498	1.75785e-06	4.02168e-05		LE01Gene00180	6.68209	2.10314
LE01Gene01596	10.738	97.5191	3.9651	7.83657e-08	2.79357e-06		LE01Gene10849	34.8212	2.42273	-3.58488	1.9458e-06	4.40745e-05		LE01Gene00181	5.17123	2.89736
LE01Gene00246	8.34359	72.573	4.00955	9.03592e-08	3.19985e-06		LE01Gene07665	11.534	0.60046	-3.72881	1.95912e-06	4.42555e-05		LE01Gene00182	34.3086	16.3817
LE01Gene05313	10.5725	121.93	3.99874	9.11142e-08	3.21597e-06		LE01Gene09746	182.966	11.8152	-3.67965	2.0418e-06	4.60263e-05		LE01Gene00183	37.8335	40.2009
LE01Gene04251	1.16918	12.2339	4.067	9.4807e-08	3.31361e-06		LE01Gene13551	1717.47	168.867	-3.40304	2.21083e-06	4.94212e-05		LE01Gene00184	50.7813	373.312
LE01Gene04086	0	12.4617	8.99725	9.83586e-08	3.41549e-06		LE01Gene06212	163.013	13.2034	-3.56234	2.22697e-06	4.96785e-05		LE01Gene00185	21.055	101.721
LE01Gene10363	0	3.83676	8.99725	9.83586e-08	3.41549e-06		LE01Gene10182	91.23	6.00799	-3.55534	2.30368e-06	5.12832e-05		LE01Gene00186	3.85982	13.2912
LE01Gene12862	0.410601	10.7709	5.47933	1.06732e-07	3.67721e-06		LE01Gene07749	16.9388	0.958576	-3.86629	2.32791e-06	5.17153e-05		LE01Gene00187	52.5241	68.2932
LE01Gene02702	65.4277	639.364	3.89449	1.0944e-07	3.74742e-06		LE01Gene00763	128.275	11.2057	-3.43992	3.1221e-06	6.59452e-05		LE01Gene00188	16.0172	12.1604
LE01Gene01361	3.12435	24.6937	4.03143	1.09663e-07	3.74742e-06		LE01Gene09546	13.9251	0.686716	-3.86243	3.21776e-06	6.75667e-05		LE01Gene00189	46.9239	76.4418
LE01Gene04322	1.03673	20.9016	4.31365	1.10028e-07	3.74793e-06		LE01Gene08433	714.92	63.9441	-3.33628	3.23598e-06	6.78165e-05		LE01Gene00190	25.2392	80.7415
LE01Gene07221	21.0978	209.658	3.90183	1.12784e-07	3.80557e-06		LE01Gene02633	20.9942	0.676157	-4.5205	3.35393e-06	6.9879e-05		LE01Gene00191	1.42284	0.937988
LE01Gene14599	0.748511	0.92352	4.19289	1.13356e-07	3.8129e-06		LE01Gene02803	2.69319	0	-8.30327	3.54078e-06	7.31571e-05		LE01Gene00192	3.85977	7.0624
LE01Gene07744	34.4694	411.255	3.8961	1.15494e-07	3.8606e-06		LE01Gene03811	13.3409	0	-8.30327	3.54078e-06	7.31571e-05		LE01Gene00193	41.8232	49.9861
LE01Gene07854	8.90953	105.738	4.01592	1.16764e-07	3.89091e-06		LE01Gene11109	10.4424	0	-8.30327	3.54078e-06	7.31571e-05		LE01Gene00194	4.21778	3.51514
LE01Gene14336	2.56991	35.7042	4.11717	1.22294e-07	4.06257e-06		LE01Gene07352	831.347	66.6265	-3.3059	3.93485e-06	8.05742e-05		LE01Gene00195	0.0985317	0.16235
LE01Gene11653	19.4868	234.545	3.88212	1.37866e-07	4.55169e-06		LE01Gene08702	2.84456	0	-8.27166	4.27844e-06	8.69463e-05		LE01Gene00196	13.2902	9.93686
LE01Gene07610	9.59054	116.196	3.92202	1.448e-07	4.7514e-06		LE01Gene09458	8.82979	0.387004	-4.22846	4.52111e-06	9.1187e-05		LE01Gene00197	19.5797	14.3977
LE01Gene07835	8.62246	117.8	3.99934	1.45802e-07	4.76967e-06		LE01Gene13403	87.8836	8.90209	-3.34505	4.70724e-06	9.45856e-05		LE01Gene00198	40.4412	45.6955
LE01Gene10669	59.5636	426.484	3.85046	1.49212e-07	4.85165e-06		LE01Gene03561	63.0678	5.46102	-3.33209	4.81299e-06	9.63497e-05		LE01Gene00199	4.64401	10.5524
LE01Gene09004	1.83619	34.0518	4.39751	1.59989e-07	5.18635e-06		LE01Gene02563	109.091	5.3284	-3.34741	4.89407e-06	9.76085e-05		LE01Gene00200	136.613	16.5426
LE01Gene03280	22.9442	160.812	3.84932	1.60656e-07	5.19229e-06		LE01Gene10813	12.4679	0.546961	-4.21506	4.92729e-06	9.80886e-05		LE01Gene00201	288.616	111.172
LE01Gene11160	13.5995	112.544	3.8638	1.62627e-07	5.2402e-06		LE01Gene08708	43.13	3.33719	-3.31257	4.96058e-06	9.85686e-05		LE01Gene00202	5.76254	23.3171
LE01Gene07823	0	1.92865	8.91336	1.6842e-07	5.41063e-06		LE01Gene08985	86.713	7.06991	-3.46459	5.21747e-06	0.000102911		LE01Gene00203	54.2566	21.5547
LE01Gene01384	6.97028	77.5961	3.94956	1.7198e-07	5.50851e-06		LE01Gene12454	216.724	23.8856	-3.32084	5.25317e-06	0.000103425		LE01Gene00204	126.895	25.0797
LE01Gene00687	1011.02	5571.59	3.81514	1.74556e-07	5.57435e-06		LE01Gene12118	32.036	1.62446	-4.04145	5.31135e-06	0.000104309		LE01Gene00205	56.4658	27.7895
LE01Gene03818	49.1644	524.94	3.84074	1.79977e-07	5.71348e-06		LE01Gene06333	20.7913	1.37442	-3.744	5.36892e-06	0.000105125		LE01Gene00206	27.5063	61.0983
LE01Gene12715	20.2011	211.341	3.84396	1.85928e-07	5.88498e-06		LE01Gene10647	174.651	17.3985	-3.34225	5.41638e-06	0.000105861		LE01Gene00207	96.97	45.5555
LE01Gene11714	11.4049	85.2035	3.82362	1.86602e-07	5.88893e-06		LE01Gene07228	20.6572	1.12289	-4.41596	5.9495e-06	0.000114817		LE01Gene00208	7.82954	4.28171
LE01Gene06416	65.4782	477.278	3.80756	1.97595e-07	6.1994e-06		LE01Gene06011	30.2328	2.40957	-3.39555	6.09252e-06	0.000117155		LE01Gene00209	28.1829	19.4588
LE01Gene09377	21.3925	180.816	3.80894	2.00129e-07	6.26059e-06		LE01Gene09344	433.893	40.013	-3.27664	6.1769e-06	0.000118271		LE01Gene00210	4.45771	11.4906
LE01Gene00292	9.84993	90.3267	3.8759	2.07375e-07	6.4684e-06		LE01Gene14326	72.3608	8.22282	-3.34911	6.18359e-06	0.000118271		LE01Gene00211	23.8866	51.3109
LE01Gene06939	2.85676	35.4941	3.95855	2.10134e-07	6.53548e-06		LE01Gene07461	124.717	11.9126	-3.28088	6.48176e-06	0.000122969		LE01Gene00212	52.2521	52.0699
LE01Gene06897	17.7088	115.344	3.82191	2.19945e-07	6.78164e-06		LE01Gene12584	104.266	9.15038	-3.29248	6.48653e-06	0.000122969		LE01Gene00213	15.942	13.7455
LE01Gene11610	5.02037	29.1386	3.91845	2.33316e-07	7.17329e-06		LE01Gene04765	3.23328	0.0390253	-5.45655	6.56495e-06	0.000124017		LE01Gene00214	0.826451	0.953123
LE01Gene11188	0	12.8184	8.82428	2.57175e-07	7.81723e-06		LE01Gene10270	269.16	28.7103	-3.29777	6.58873e-06	0.000124128		LE01Gene00215	10.0467	10.7262
LE01Gene07414	15.6519	102.107	3.76471	2.7217e-07	8.24966e-06		LE01Gene05097	1173.33	96.5345	-3.22604	6.75849e-06	0.00012656		LE01Gene00216	243.457	9.63692
LE01Gene03334	24.9264	162.184	3.75221	2.83983e-07	8.54675e-06		LE01Gene04409	37.4442	3.31032	-3.25467	6.92851e-06	0.000128621		LE01Gene00217	299.607	177.008
LE01Gene12234	5.84041	42.6843	3.76915	2.84361e-07	8.54675e-06		LE01Gene07753	62.2103	3.77981	-3.2818	7.07711e-06	0.000130253		LE01Gene00218	75.9063	22.9865
LE01Gene01339	377.406	2201.76	3.72967	2.9471e-07	8.83306e-06		LE01Gene01636	18.4006	1.59112	-3.47754	7.25384e-06	0.000133277		LE01Gene00219	71.2264	145.326
LE01Gene11717	19.8215	130.326	3.74393	3.05179e-07	9.11243e-06		LE01Gene05850	165.181	17.6	-3.23562	7.45468e-06	0.000135804		LE01Gene00220	294.799	349.128
LE01Gene06847	2.58624	27.3459	4.13354	3.05729e-07	9.11243e-06		LE01Gene13149	6.23736	0	-8.13782	7.72046e-06	0.000139697		LE01Gene00221	26.2052	54.4108
LE01Gene13021	2.70168	18.564	3.9573	3.20377e-07	9.43613e-06		LE01Gene13328	77.4391	8.0592	-3.34046	7.86247e-06	0.000141314		LE01Gene00222	11.7518	3.87242
LE01Gene13029	0.630446	6.08902	4.4105	3.27301e-07	9.59545e-06		LE01Gene12744	10.3713	0.443372	-4.36873	8.02481e-06	0.00014399		LE01Gene00223	22.2425	28.9562
LE01Gene02143	5.63439	90.272	4.09183	3.38776e-07	9.90482e-06		LE01Gene07212	75.3228	7.0272	-3.23754	8.10801e-06	0.00014524		LE01Gene00224	8.98124	2.41565
LE01Gene11716	16.6869	93.097	3.71154	3.61018e-07	1.04858e-05		LE01Gene10539	212.304	18.2938	-3.32459	8.55388e-06	0.000152717		LE01Gene00225	10.8419	11.7275
LE01Gene11399	5.40963	46.9613	3.76547	3.61579e-07	1.04858e-05		LE01Gene08995	857.733	84.7314	-3.18069	8.70123e-06	0.000154833		LE01Gene00226	38.6836	29.8794
LE01Gene04946	1.63671	18.6464	3.88999	3.72901e-07	1.0785e-05		LE01Gene13232	61.9142	4.58144	-3.4953	8.83947e-06	0.000156773		LE01Gene00227	3.51388	4.46491
LE01Gene12404	15.3136	147.942	3.70734	3.83842e-07	1.10716e-05		LE01Gene00526	111.003	9.12935	-3.19614	8.99357e-06	0.00015898		LE01Gene00228	32.1816	137.022
LE01Gene04595	58.6569	412.27	3.68309	4.09408e-07	1.17145e-05		LE01Gene02022	1261.07	127.936	-3.15533	9.071e-06	0.00015956		LE01Gene00229	87.4085	439.322
LE01Gene05746	3.6732	30.6476	3.70177	4.30092e-07	1.22115e-05		LE01Gene06406	384.788	42.4988	-3.15826	9.68671e-06	0.000167913		LE01Gene00230	33.6208	31.953
LE01Gene00424	6.34687	43.2045	3.72711	4.30192e-07	1.22115e-05		LE01Gene10661	14821.9	1500.01	-3.129	9.96424e-06	0.000172168		LE01Gene00231	4.22607	9.55412
LE01Gene13628	29.541	206.525	3.67011	4.52351e-07	1.2773e-05		LE01Gene14614	53.6561	3.07755	-3.59927	1.00054e-05	0.000172602		LE01Gene00232	99.4302	10.5597
LE01Gene11490	28.581	252.03	3.66228	4.87617e-07	1.36253e-05		LE01Gene11589	91.9597	9.43296	-3.2428	1.01506e-05	0.000174708		LE01Gene00233	0.254844	0.240993
LE01Gene01616	12.4024	106.457	3.65854	4.98262e-07	1.38506e-05		LE01Gene11062	66.2515	5.24319	-3.37197	1.02047e-05	0.000175195		LE01Gene00234	25.8149	15.515
LE01Gene02902	3.51428	9.69804	3.78694	5.06767e-07	1.40507e-05		LE01Gene12464	7.88127	0.365164	-3.5188	1.1127e-05	0.000188591		LE01Gene00235	68.4476	29.6979
LE01Gene09057	0.529698	14.4635	5.1997	5.12166e-07	1.41638e-05		LE01Gene12687	84.9386	7.60788	-3.20676	1.11963e-05	0.000189191		LE01Gene00236	14.484	11.4091
LE01Gene08037	52.904	414.942	3.6471	5.22646e-07	1.44164e-05		LE01Gene01654	34.7779	2.6681	-3.24847	1.12809e-05	0.000190321		LE01Gene00237	693.983	122.338
LE01Gene01858	0.416947	6.943	4.5456	5.25397e-07	1.44552e-05		LE01Gene06306	39.522	2.8432	-3.14458	1.15843e-05	0.000194219		LE01Gene00238	114.002	29.4339
LE01Gene04539	6.25927	37.6503	4.02596	5.42328e-07	1.48728e-05		LE01Gene08173	7.05961	0	-8.0286	1.16786e-05	0.000195189		LE01Gene00239	29.9329	4.55011
LE01Gene02441	0	1.30028	8.69625	5.43348e-07	1.48728e-05		LE01Gene13152	2.19357	0	-8.0286	1.16786e-05	0.000195189		LE01Gene00240	1.51004	1.87654
LE01Gene09721	4.95073	35.2279	3.65648	5.54561e-07	1.51411e-05		LE01Gene12383	773.177	61.1557	-3.15182	1.23094e-05	0.000204775		LE01Gene00241	114.35	47.5188
LE01Gene13912	2.9275	31.201	3.85336	5.89855e-07	1.60231e-05		LE01Gene06509	195.868	15.7818	-3.13745	1.24896e-05	0.000206492		LE01Gene00242	50.7017	30.3993
LE01Gene09681	69.3573	373.314	3.62081	5.97014e-07	1.61618e-05		LE01Gene10871	23.6435	1.85778	-3.38892	1.30667e-05	0.000214055		LE01Gene00243	10.3694	6.70874
LE01Gene01455	70.2261	432.288	3.62108	5.9797e-07	1.61618e-05		LE01Gene10127	91.4023	11.6945	-3.12713	1.35718e-05	0.00022199		LE01Gene00244	49.8234	56.6646
LE01Gene01096	2.46592	22.3966	3.85158	6.09709e-07	1.63964e-05		LE01Gene09780	179.995	14.3449	-3.17246	1.38486e-05	0.000225829		LE01Gene00245	9.78345	17.4669
LE01Gene14484	10.3112	100.719	3.71319	6.43399e-07	1.72161e-05		LE01Gene04648	6.3397	0.279474	-3.75839	1.42217e-05	0.000230992		LE01Gene00246	8.34359	72.573
LE01Gene00492	36.4117	310.305	3.60675	6.48421e-07	1.73074e-05		LE01Gene07717	237.409	20.9679	-3.08427	1.45564e-05	0.000234225		LE01Gene00247	28.3776	14.7617
LE01Gene01195	8.24384	54.5835	3.60777	6.65602e-07	1.77219e-05		LE01Gene06784	19.5163	1.47242	-3.37055	1.47144e-05	0.000236002		LE01Gene00248	39.9798	76.6961
LE01Gene05546	0.903913	4.69577	3.88407	6.87612e-07	1.82626e-05		LE01Gene09331	164.542	16.3678	-3.16976	1.49986e-05	0.000240201		LE01Gene00249	11.0734	13.6077
LE01Gene02427	2.74439	31.7386	3.87816	7.24671e-07	1.91993e-05		LE01Gene11693	154.431	15.064	-3.09667	1.51993e-05	0.000242621		LE01Gene00250	14.3444	20.3357
LE01Gene06128	0.1787	6.10437	6.05232	7.41895e-07	1.95449e-05		LE01Gene00278	727.586	57.7043	-3.06242	1.55626e-05	0.000247021		LE01Gene00251	11.2595	1.27163
LE01Gene13681	30.7958	128.924	3.57865	7.86507e-07	2.05334e-05		LE01Gene00714	32.9758	2.76984	-3.22607	1.56454e-05	0.00024797		LE01Gene00252	24.7396	9.22228
LE01Gene11226	568.121	5117.84	3.56437	7.98297e-07	2.07906e-05		LE01Gene08824	870.94	73.5862	-3.02671	1.79651e-05	0.000279775		LE01Gene00253	1.22602	0.831932
LE01Gene09802	14.7027	119.879	3.65274	8.03203e-07	2.08677e-05		LE01Gene09229	22.7939	1.59269	-3.2526	1.81582e-05	0.000281965		LE01Gene00254	72.5934	118.973
LE01Gene01842	10.2823	90.3271	3.76188	8.32413e-07	2.15744e-05		LE01Gene08737	19.6233	1.65982	-3.61046	1.9071e-05	0.000294012		LE01Gene00255	46.6928	35.0121
LE01Gene13986	0.248874	4.9948	6.02541	8.42045e-07	2.17134e-05		LE01Gene12662	20.774	1.61899	-3.34764	1.94252e-05	0.000299043		LE01Gene00256	197.279	46.7385
LE01Gene02631	8.36998	64.6276	3.60706	8.43847e-07	2.17134e-05		LE01Gene13541	11.2376	0.509241	-3.96582	1.97128e-05	0.000302155		LE01Gene00257	9.94145	15.8259
LE01Gene02101	14.171	94.2435	3.57184	8.6723e-07	2.22617e-05		LE01Gene07200	25.151	2.34931	-3.41248	2.01136e-05	0.000306562		LE01Gene00258	87.7225	226.211
LE01Gene02974	394.377	2108.42	3.54305	9.0311e-07	2.2963e-05		LE01Gene00621	53.6143	3.75309	-3.53302	2.05662e-05	0.000312572		LE01Gene00259	34.1558	19.4556
LE01Gene06463	4.38694	45.631	3.66825	9.10153e-07	2.30873e-05		LE01Gene01065	26.7572	2.58037	-3.27672	2.06015e-05	0.000312665		LE01Gene00260	30.9165	88.441
LE01Gene08346	7.05693	85.9794	3.91962	9.15158e-07	2.31595e-05		LE01Gene02277	113.957	11.3467	-3.11437	2.10019e-05	0.000316931		LE01Gene00261	0.615092	2.24158
LE01Gene04507	76.4679	330.113	3.55155	9.26722e-07	2.3397e-05		LE01Gene08726	73.861	6.65531	-3.04075	2.19153e-05	0.000328424		LE01Gene00262	24.5173	15.3822
LE01Gene04356	1.5084	21.6003	4.10147	9.30096e-07	2.34271e-05		LE01Gene03845	4.66747	0	-7.91042	2.24824e-05	0.000334121		LE01Gene00263	12.8577	14.6486
LE01Gene01918	0.969254	7.06571	4.14501	9.37585e-07	2.35053e-05		LE01Gene08619	2.79264	0	-7.91042	2.24824e-05	0.000334121		LE01Gene00264	154.625	167.391
LE01Gene01174	10.6601	73.1544	3.56212	9.61528e-07	2.40494e-05		LE01Gene13763	2.85533	0	-7.91042	2.24824e-05	0.000334121		LE01Gene00265	82.4207	24.9141
LE01Gene06107	7.4368	79.1596	3.66924	9.68629e-07	2.41707e-05		LE01Gene13741	161.869	19.7875	-2.99788	2.27753e-05	0.000336953		LE01Gene00266	26.876	22.3934
LE01Gene13006	4.83059	35.5069	3.65757	9.79128e-07	2.4376e-05		LE01Gene03869	413.802	30.7494	-3.77106	2.30064e-05	0.000339557		LE01Gene00267	11.7142	6.53209
LE01Gene06464	13.4329	65.8236	3.57612	9.91329e-07	2.46226e-05		LE01Gene08983	766.565	103.701	-3.00243	2.32391e-05	0.000341151		LE01Gene00268	10.8548	3.29453
LE01Gene01738	12.4685	100.631	3.55276	9.94629e-07	2.46475e-05		LE01Gene03007	501.528	65.9926	-2.9972	2.32733e-05	0.000341151		LE01Gene00269	7.63103	6.79932
LE01Gene08519	66.0916	411.154	3.52721	1.00805e-06	2.49226e-05		LE01Gene01531	286.111	31.5526	-2.99554	2.36182e-05	0.000344793		LE01Gene00270	29.5074	6.32655
LE01Gene02589	5.46297	36.9118	3.59248	1.06519e-06	2.60948e-05		LE01Gene05539	10.8383	0.665602	-3.91699	2.40774e-05	0.00035102		LE01Gene00271	3.6717	5.79822
LE01Gene14566	0.0480272	0.640661	5.06503	1.09006e-06	2.65826e-05		LE01Gene02291	66.1298	6.11396	-3.37523	2.43047e-05	0.000353374		LE01Gene00272	16.3251	13.3915
LE01Gene11926	54.5793	348.264	3.49872	1.19207e-06	2.87436e-05		LE01Gene01149	68.1994	7.65825	-3.25927	2.45025e-05	0.000354806		LE01Gene00273	71.3549	8.90659
LE01Gene12533	101.96	603.137	3.49483	1.21128e-06	2.91413e-05		LE01Gene12927	36.6615	0.747646	-4.50478	2.49918e-05	0.000360918		LE01Gene00274	22.5666	49.1837
LE01Gene06895	7.2812	60.2804	3.53885	1.22509e-06	2.94077e-05		LE01Gene08439	195.757	21.1416	-3.01349	2.8186e-05	0.000398804		LE01Gene00275	75.9533	19.0158
LE01Gene00941	2.79539	16.0419	3.57036	1.24044e-06	2.97097e-05		LE01Gene02929	1.37086	0	-7.86878	2.82471e-05	0.000398804		LE01Gene00276	56.8441	19.363
LE01Gene04687	8.87402	61.1487	3.51428	1.29034e-06	3.07675e-05		LE01Gene03915	33.6497	2.8762	-3.27746	2.89281e-05	0.000406813		LE01Gene00277	970.024	12562.4
LE01Gene00417	12.086	73.2257	3.50385	1.34398e-06	3.19047e-05		LE01Gene11767	18.5097	1.49795	-3.203	3.00622e-05	0.00042001		LE01Gene00278	727.586	57.7043
LE01Gene00975	88.8034	548.528	3.47653	1.38839e-06	3.28862e-05		LE01Gene09533	748.245	78.8034	-2.93035	3.06526e-05	0.000427146		LE01Gene00279	38.2582	21.9514
LE01Gene12985	7.12522	47.9972	3.53432	1.40415e-06	3.31862e-05		LE01Gene11488	175.133	17.7247	-2.95069	3.11776e-05	0.000433336		LE01Gene00280	20.4768	5.89816
LE01Gene11534	11.9436	52.2851	3.52894	1.42352e-06	3.357e-05		LE01Gene09181	67.7968	6.72714	-3.06374	3.12866e-05	0.000434289		LE01Gene00281	257.498	53.8982
LE01Gene02893	1.78021	21.4633	3.83308	1.50324e-06	3.52179e-05		LE01Gene02057	30.2785	1.45486	-3.69844	3.23953e-05	0.00044794		LE01Gene00282	31.5579	30.5993
LE01Gene01202	6.89493	60.2726	3.46637	1.61648e-06	3.77882e-05		LE01Gene10888	348.503	26.0559	-2.93766	3.25863e-05	0.000449811		LE01Gene00283	167.838	74.0501
LE01Gene12113	0.407121	6.5117	4.43358	1.63754e-06	3.81974e-05		LE01Gene12836	88.6729	9.53518	-3.02725	3.26145e-05	0.000449811		LE01Gene00284	26.2385	24.7938
LE01Gene05312	35.378	239.376	3.49374	1.68541e-06	3.91439e-05		LE01Gene10221	15.3834	1.3648	-3.36364	3.31283e-05	0.00045456		LE01Gene00285	42.1188	50.3377
LE01Gene09558	0.686879	8.52436	4.33284	1.69839e-06	3.93602e-05		LE01Gene05605	481.956	52.7122	-2.93199	3.62172e-05	0.000491418		LE01Gene00286	12.7254	29.9872
LE01Gene14887	0	105.551	8.48001	1.71836e-06	3.95104e-05		LE01Gene13301	236.912	23.3299	-2.98254	3.62267e-05	0.000491418		LE01Gene00287	8.20149	9.65128
LE01Gene02140	10.3067	60.5065	3.46912	1.71961e-06	3.95104e-05		LE01Gene07317	19.7265	2.0577	-3.01105	3.67005e-05	0.000495965		LE01Gene00288	18.5241	14.597
LE01Gene07296	22.9316	153.868	3.44548	1.73772e-06	3.98413e-05		LE01Gene03550	1515.93	176.987	-2.90576	3.78456e-05	0.000508032		LE01Gene00289	12.1772	12.4297
LE01Gene07611	6.16227	70.5514	3.84001	1.7685e-06	4.03746e-05		LE01Gene00273	71.3549	8.90659	-3.00653	3.85259e-05	0.000514798		LE01Gene00290	64.9988	13.4746
LE01Gene13317	3.66974	26.3134	3.57835	1.77334e-06	4.03991e-05		LE01Gene03611	222.648	27.2498	-2.96806	3.93667e-05	0.000524075		LE01Gene00291	26.3775	73.5412
LE01Gene00754	4.11138	23.2346	3.5077	1.85661e-06	4.22064e-05		LE01Gene01233	151.168	19.2079	-2.90537	4.02922e-05	0.000535068		LE01Gene00292	9.84993	90.3267
LE01Gene03809	32.3571	231.912	3.42755	1.947e-06	4.40745e-05		LE01Gene05603	138.292	15.3305	-2.98703	4.08248e-05	0.000540136		LE01Gene00293	13.0507	22.4697
LE01Gene08744	92.2163	773.244	3.41105	2.05057e-06	4.6127e-05		LE01Gene01277	67.0844	7.27235	-2.94503	4.22097e-05	0.000557085		LE01Gene00294	12.8028	8.06227
LE01Gene08370	3.52842	38.6907	3.80032	2.12066e-06	4.7604e-05		LE01Gene06563	436.803	41.3863	-2.94125	4.41557e-05	0.000579207		LE01Gene00295	12.5237	6.02878
LE01Gene00172	23.4577	175.454	3.40621	2.18388e-06	4.89208e-05		LE01Gene12161	231.889	19.0065	-2.98503	4.48775e-05	0.000585313		LE01Gene00296	12.607	21.5798
LE01Gene04199	52.3302	343.54	3.4001	2.33361e-06	5.17349e-05		LE01Gene05704	5.94781	0	-7.7817	4.53239e-05	0.000586641		LE01Gene00297	19.8912	10.1282
LE01Gene06351	549.647	3721.04	3.38028	2.34345e-06	5.18459e-05		LE01Gene12398	6.45495	0	-7.7817	4.53239e-05	0.000586641		LE01Gene00298	6.17744	6.03857
LE01Gene05678	2.32738	16.7555	3.57348	2.43719e-06	5.38087e-05		LE01Gene13123	160.616	22.1496	-2.94982	4.64766e-05	0.000599801		LE01Gene00299	37.0976	16.1674
LE01Gene00113	8.45002	63.0957	3.40571	2.44723e-06	5.39194e-05		LE01Gene06318	32.5338	4.1139	-2.98709	4.71554e-05	0.000607415		LE01Gene00300	123.548	134.977
LE01Gene06489	15.9608	98.7515	3.39897	2.50558e-06	5.50921e-05		LE01Gene10585	57.9882	7.62596	-2.93636	4.73154e-05	0.000608746		LE01Gene00301	78.4192	38.1914
LE01Gene01572	16.29	101.912	3.3991	2.51716e-06	5.52334e-05		LE01Gene00593	5.91627	0.490746	-3.61885	4.75578e-05	0.000610401		LE01Gene00302	19.9126	2.29819
LE01Gene03664	3.25756	23.658	3.56009	2.54896e-06	5.5817e-05		LE01Gene05563	9.01355	0.505536	-3.61885	4.75578e-05	0.000610401		LE01Gene00303	70.2062	36.9706
LE01Gene03173	13.9926	105.498	3.37824	2.61432e-06	5.71316e-05		LE01Gene06502	1313.48	195.539	-2.84852	4.77844e-05	0.000612577		LE01Gene00304	29.7684	13.4804
LE01Gene12326	23.897	153.395	3.37378	2.63365e-06	5.73485e-05		LE01Gene02245	4991.58	756.73	-2.84045	4.94363e-05	0.00063074		LE01Gene00305	2.47361	5.95523
LE01Gene12385	6.03507	36.7957	3.41767	2.63516e-06	5.73485e-05		LE01Gene12684	35.526	4.06239	-3.02631	4.96063e-05	0.000632157		LE01Gene00306	4.7503	4.23166
LE01Gene11233	4.25798	25.8506	3.44001	2.64028e-06	5.73485e-05		LE01Gene12858	5.56354	0.230012	-3.77807	5.00907e-05	0.000637572		LE01Gene00307	3.91603	13.1719
LE01Gene10721	16.1611	64.2993	3.38714	2.68535e-06	5.82097e-05		LE01Gene07827	28.6691	2.57626	-3.07581	5.21561e-05	0.000658394		LE01Gene00308	9.443	36.2371
LE01Gene07799	8.80826	50.9609	3.3781	2.71331e-06	5.86973e-05		LE01Gene01137	40.7339	4.79514	-3.16154	5.3066e-05	0.000668335		LE01Gene00309	18.7285	14.2888
LE01Gene04598	4.96972	32.0762	3.43063	2.73373e-06	5.90199e-05		LE01Gene00619	30.0391	3.15478	-3.06283	5.30682e-05	0.000668335		LE01Gene00310	11.2238	4.59914
LE01Gene10216	11.4721	104.755	3.43793	2.76527e-06	5.95811e-05		LE01Gene10748	155.369	19.6813	-2.88977	5.32431e-05	0.000669752		LE01Gene00311	19.3003	27.3976
LE01Gene08009	2.45489	17.3037	3.44983	2.83417e-06	6.07879e-05		LE01Gene04150	60.6184	6.91413	-2.87794	5.3334e-05	0.00067011		LE01Gene00312	12.4135	10.1957
LE01Gene04981	44.4147	345.952	3.35642	2.83531e-06	6.07879e-05		LE01Gene08442	29.5034	2.97696	-3.31311	5.58989e-05	0.000699062		LE01Gene00313	61.1959	72.4562
LE01Gene12461	7.77264	46.8601	3.38079	2.84124e-06	6.07879e-05		LE01Gene10320	1817.66	190.342	-2.82824	5.61844e-05	0.000701814		LE01Gene00314	65.6535	34.1488
LE01Gene11163	12.6075	96.7838	3.36688	2.84394e-06	6.07879e-05		LE01Gene07457	97.577	9.84295	-2.90728	5.73406e-05	0.000712112		LE01Gene00315	7.36141	4.78962
LE01Gene05581	20.0989	138.335	3.37124	2.92573e-06	6.24117e-05		LE01Gene08310	156.512	17.2874	-2.85922	5.79173e-05	0.000718442		LE01Gene00316	8.86187	9.98528
LE01Gene00688	62.8012	344.004	3.35116	2.93372e-06	6.24581e-05		LE01Gene09113	21.507	1.67456	-3.25237	5.94468e-05	0.000735714		LE01Gene00317	69.877	16.0774
LE01Gene13769	24.6938	162.223	3.35973	2.96058e-06	6.2905e-05		LE01Gene12691	71.9826	8.8977	-2.91593	6.45546e-05	0.000789819		LE01Gene00318	36.7942	33.4611
LE01Gene07592	103.656	945.029	3.34667	2.99549e-06	6.3521e-05		LE01Gene07387	9.1623	0.529175	-3.94377	6.76616e-05	0.000825949		LE01Gene00319	0.8587	1.41011
LE01Gene07086	28.8362	204.906	3.35222	3.11047e-06	6.58292e-05		LE01Gene06288	85.2335	9.09249	-2.84423	6.88389e-05	0.000838412		LE01Gene00320	3.73214	4.60682
LE01Gene04895	5.50717	33.8377	3.44417	3.15096e-06	6.64239e-05		LE01Gene00767	287.699	22.1824	-3.03811	7.02268e-05	0.000852414		LE01Gene00321	784.393	53.2133
LE01Gene08402	9.98245	63.885	3.3662	3.19708e-06	6.7264e-05		LE01Gene11854	25.3592	1.39523	-3.5346	7.08666e-05	0.000857271		LE01Gene00322	278.875	49.1941
LE01Gene07790	34.9676	260.584	3.32901	3.33876e-06	6.98146e-05		LE01Gene11071	56.606	5.06278	-2.91816	7.10466e-05	0.000858479		LE01Gene00323	18.7142	16.6277
LE01Gene06233	0.74089	7.28595	3.95878	3.34433e-06	6.98146e-05		LE01Gene06508	57.6399	8.18974	-2.86516	7.26753e-05	0.000874222		LE01Gene00324	346.678	234.407
LE01Gene00184	50.7813	373.312	3.32494	3.41661e-06	7.10468e-05		LE01Gene03381	355.926	36.3714	-2.7919	7.31093e-05	0.000877475		LE01Gene00325	11.1091	5.73386
LE01Gene03946	10.2533	54.7957	3.34006	3.54536e-06	7.31571e-05		LE01Gene10761	17.7893	1.5511	-3.1643	7.36245e-05	0.000879723		LE01Gene00326	2.32804	1.09982
LE01Gene11421	14.0925	82.7941	3.33295	3.6306e-06	7.47722e-05		LE01Gene06207	0.526325	0	-7.64036	7.44607e-05	0.000882832		LE01Gene00327	34.3088	25.0119
LE01Gene01605	54.7648	275.008	3.31366	3.71631e-06	7.63908e-05		LE01Gene08220	0.85897	0	-7.64036	7.44607e-05	0.000882832		LE01Gene00328	227.098	73.0205
LE01Gene06550	1.54425	16.4829	3.53174	3.81993e-06	7.83706e-05		LE01Gene12366	6.00649	0	-7.64036	7.44607e-05	0.000882832		LE01Gene00329	100.053	147.926
LE01Gene03922	7.71307	67.5456	3.37254	4.15525e-06	8.49253e-05		LE01Gene07629	78.3029	8.35933	-2.84074	7.70954e-05	0.000910048		LE01Gene00330	29.5639	39.4638
LE01Gene12984	134.232	568.422	3.28197	4.21111e-06	8.59034e-05		LE01Gene00609	44.6981	4.47935	-3.055	7.92415e-05	0.000930265		LE01Gene00331	24.1791	27.5032
LE01Gene09969	0	4.9496	8.31544	4.27844e-06	8.69463e-05		LE01Gene08444	448.658	79.6677	-2.76448	8.03845e-05	0.000942651		LE01Gene00332	80.4653	192.061
LE01Gene04845	3.72954	24.2487	3.3013	4.44894e-06	9.02403e-05		LE01Gene01524	809.623	139.902	-2.75563	8.20147e-05	0.000956541		LE01Gene00333	35.8953	9.86272
LE01Gene09834	3.63521	47.6811	3.8216	4.47639e-06	9.06259e-05		LE01Gene12184	739.475	83.8931	-2.7415	8.48013e-05	0.000985304		LE01Gene00334	69.4582	31.6952
LE01Gene04965	3.71991	19.8312	3.50466	4.49329e-06	9.07966e-05		LE01Gene05591	175.81	22.1654	-2.88969	8.53758e-05	0.000990359		LE01Gene00335	10.6005	17.2981
LE01Gene00111	12.6761	69.3608	3.29623	4.61358e-06	9.28776e-05		LE01Gene04318	79.0156	6.46782	-2.82837	8.55698e-05	0.000991537		LE01Gene00336	12.4702	12.1279
LE01Gene10916	3.35765	15.5285	3.29768	4.77621e-06	9.5792e-05		LE01Gene04071	23.0705	1.32809	-3.19577	8.66484e-05	0.00100187		LE01Gene00337	59.6473	282.349
LE01Gene07328	4.13076	19.8022	3.29068	4.84015e-06	9.67128e-05		LE01Gene06193	16.6897	1.15588	-3.19577	8.66484e-05	0.00100187		LE01Gene00338	9.88106	10.7856
LE01Gene11302	27.0899	163.085	3.27531	4.99072e-06	9.89842e-05		LE01Gene04538	19.8307	1.38453	-3.2546	8.80793e-05	0.00101732		LE01Gene00339	9.20778	9.51403
LE01Gene01234	89.307	566.48	3.24845	5.13628e-06	0.000101659		LE01Gene08560	34.7414	2.84211	-2.90738	9.20527e-05	0.00105979		LE01Gene00340	7.86818	13.4904
LE01Gene09664	48.3509	271.35	3.25351	5.14452e-06	0.000101659		LE01Gene09537	17.7109	1.88744	-2.95715	9.26587e-05	0.00106448		LE01Gene00341	2.93036	1.54219
LE01Gene04778	2.75933	24.8237	3.38153	5.3175e-06	0.000104309		LE01Gene09775	187.657	27.3286	-2.80204	9.41445e-05	0.00107809		LE01Gene00342	14.4606	10.8904
LE01Gene07339	62.5298	289.157	3.25483	5.49294e-06	0.000107162		LE01Gene03119	126.138	14.1959	-2.75131	9.58727e-05	0.00109671		LE01Gene00343	0.0499703	0.212892
LE01Gene02489	25.17	146.499	3.23917	5.56405e-06	0.000108352		LE01Gene03810	2.39296	0	-7.59	9.63608e-05	0.00109823		LE01Gene00344	32.9205	21.7571
LE01Gene06421	840.679	6034.7	3.23045	5.57876e-06	0.000108442		LE01Gene10690	163.587	26.7089	-2.75574	9.65309e-05	0.00109823		LE01Gene00345	15.1722	3.7842
LE01Gene07507	40.6052	273.774	3.24223	5.59825e-06	0.000108624		LE01Gene07909	78.6884	9.69919	-2.73866	9.6538e-05	0.00109823		LE01Gene00346	7.91789	5.10069
LE01Gene04120	5.61456	38.6858	3.37661	5.66901e-06	0.000109799		LE01Gene06683	7.00262	0.317547	-3.87783	9.9074e-05	0.00112019		LE01Gene00347	21.0972	62.592
LE01Gene07156	2.79109	18.894	3.42273	5.71143e-06	0.000110421		LE01Gene08742	5.38245	0.175114	-3.87783	9.9074e-05	0.00112019		LE01Gene00348	17.6495	11.8796
LE01Gene01466	5.01002	34.1253	3.24498	6.0583e-06	0.000116706		LE01Gene13888	9.65107	0.538772	-3.87783	9.9074e-05	0.00112019		LE01Gene00349	25.6688	54.5629
LE01Gene00997	5.62229	31.3675	3.25298	6.10566e-06	0.000117198		LE01Gene02485	159.711	24.9938	-2.74013	0.000100386	0.00113264		LE01Gene00350	8.71628	14.518
LE01Gene04271	12.5484	68.1224	3.22551	6.30441e-06	0.000120367		LE01Gene14325	27.7363	3.20733	-2.86016	0.000101218	0.00114083		LE01Gene00351	28.0913	12.6103
LE01Gene10909	4.43083	34.2033	3.34241	6.41434e-06	0.000122141		LE01Gene08531	202.26	26.2561	-2.80661	0.000102917	0.00115282		LE01Gene00352	56.4829	17.5086
LE01Gene06163	49.881	384.767	3.21382	6.42006e-06	0.000122141		LE01Gene00232	99.4302	10.5597	-2.96154	0.000103864	0.0011609		LE01Gene00353	387	163.561
LE01Gene00055	18.0839	83.6709	3.21998	6.52373e-06	0.000123456		LE01Gene00025	598.292	117.477	-2.71513	0.000104967	0.001172		LE01Gene00354	62.2568	25.7401
LE01Gene07265	18.73	120.491	3.25091	6.59395e-06	0.000124128		LE01Gene07812	688.367	95.1235	-2.70485	0.000112047	0.00124329		LE01Gene00355	15.518	18.2912
LE01Gene08049	22.3592	117.828	3.20968	6.71724e-06	0.000126132		LE01Gene00092	2.98948	0.0917533	-4.19433	0.00011434	0.00126612		LE01Gene00356	2.56753	0
LE01Gene14076	25.1707	104.889	3.20716	6.7239e-06	0.000126132		LE01Gene03663	7.56072	0.256459	-4.19433	0.00011434	0.00126612		LE01Gene00357	5.87666	22.5306
LE01Gene04001	5.34116	39.3147	3.25255	6.80658e-06	0.000127238		LE01Gene05597	13.306	1.01033	-2.92778	0.000115892	0.00128066		LE01Gene00358	26.8315	21.6001
LE01Gene11271	18.2214	74.5428	3.25941	6.8209e-06	0.000127284		LE01Gene08489	20.2411	2.47967	-3.1943	0.000117477	0.00129474		LE01Gene00359	1221.48	61.3163
LE01Gene02611	21.6906	115.106	3.23601	6.88895e-06	0.000128331		LE01Gene02448	74.6246	10.0696	-2.718	0.000117528	0.00129474		LE01Gene00360	49.327	207.365
LE01Gene05089	0.912139	10.5299	3.74224	6.90942e-06	0.000128489		LE01Gene05578	68.6807	4.82616	-3.26012	0.000121962	0.00133809		LE01Gene00361	13.1702	16.964
LE01Gene02310	204.115	1128.99	3.19281	7.01285e-06	0.000129846		LE01Gene08932	21.6758	1.81101	-3.16946	0.000126407	0.00138262		LE01Gene00362	118.25	39.1643
LE01Gene04710	0.0301106	0.730704	5.62033	7.01868e-06	0.000129846		LE01Gene06196	68.2615	8.60688	-2.71656	0.000128329	0.00139572		LE01Gene00363	418.25	105.767
LE01Gene08875	244.705	1263.4	3.19108	7.0318e-06	0.000129864		LE01Gene01140	253.72	19.2198	-2.71142	0.000128386	0.00139572		LE01Gene00364	16.0617	6.19363
LE01Gene06483	80.1545	498.718	3.19217	7.06149e-06	0.000130189		LE01Gene01349	200.722	19.7441	-2.69001	0.000131201	0.00142057		LE01Gene00365	22.3113	26.5745
LE01Gene09316	1.22838	9.41596	3.58289	7.27032e-06	0.000133351		LE01Gene10989	169.523	15.2964	-2.66094	0.000132237	0.00142892		LE01Gene00366	10.883	6.65279
LE01Gene11812	64.6904	390.006	3.18418	7.40262e-06	0.000135516		LE01Gene11317	8.14271	0.418736	-4.16744	0.000132862	0.00143421		LE01Gene00367	4.23836	52.0878
LE01Gene10851	6.13117	20.7252	3.24874	7.41358e-06	0.000135516		LE01Gene01144	403.324	53.4609	-2.67871	0.000133103	0.00143538		LE01Gene00368	41.4716	25.4572
LE01Gene04067	3.10064	20.9092	3.33157	7.43496e-06	0.000135675		LE01Gene03147	190.357	26.745	-2.68949	0.000134253	0.00144487		LE01Gene00369	1.4588	0.905207
LE01Gene06110	0	6.34733	8.17839	7.72046e-06	0.000139697		LE01Gene14056	18.8261	2.26594	-2.83102	0.000135882	0.00145948		LE01Gene00370	8.11618	11.2193
LE01Gene10364	0	1.66907	8.17839	7.72046e-06	0.000139697		LE01Gene06389	26.1389	2.39413	-3.1352	0.000136938	0.00146787		LE01Gene00371	9.5113	6.35015
LE01Gene14644	0	11.6887	8.17839	7.72046e-06	0.000139697		LE01Gene12660	9.2214	0.933268	-2.90814	0.000137837	0.00147567		LE01Gene00372	0	0.275257
LE01Gene06592	11.3818	112.906	3.2212	7.79246e-06	0.000140763		LE01Gene08767	53.9427	5.25598	-3.10425	0.000139731	0.00148742		LE01Gene00373	0.970048	0.332366
LE01Gene06423	24.4855	128.61	3.203	7.81829e-06	0.000140992		LE01Gene12471	7.89687	0.584441	-3.09239	0.000139731	0.00148742		LE01Gene00374	13.4582	2.78503
LE01Gene05754	14.0238	57.3616	3.18683	7.85798e-06	0.000141314		LE01Gene11213	104.207	10.3403	-2.94618	0.000140359	0.00149262		LE01Gene00375	20.5818	10.7149
LE01Gene08353	32.071	156.274	3.17188	8.40989e-06	0.000150397		LE01Gene13326	320.989	31.7792	-2.74756	0.000146036	0.00154839		LE01Gene00376	5.06219	2.53488
LE01Gene02190	9.21713	42.0659	3.20068	8.63244e-06	0.000153864		LE01Gene04746	278.061	33.8765	-2.95937	0.000146629	0.00155314		LE01Gene00377	1.3164	0.248752
LE01Gene03814	9.90441	70.9495	3.23926	8.76539e-06	0.000155716		LE01Gene11065	24.57	3.02132	-2.79822	0.000152934	0.00161355		LE01Gene00378	292.617	222.989
LE01Gene04084	1.58758	6.51898	3.44112	8.90135e-06	0.00015761		LE01Gene07462	50.053	5.45208	-2.71734	0.000153999	0.00162319		LE01Gene00379	9.8438	8.15805
LE01Gene00382	2.33251	5.87081	3.28088	9.04792e-06	0.00015956		LE01Gene11452	62.932	6.35246	-2.70763	0.000154358	0.00162487		LE01Gene00380	0.626554	3.06086
LE01Gene11559	8.60291	47.1672	3.1621	9.06175e-06	0.00015956		LE01Gene08788	20.2597	1.92346	-2.95061	0.000154461	0.00162487		LE01Gene00381	2.3664	2.00984
LE01Gene08727	33.0906	200.071	3.15361	9.26371e-06	0.000162684		LE01Gene12354	28.24	4.82747	-2.72046	0.000156378	0.00163701		LE01Gene00382	2.33251	5.87081
LE01Gene03650	9.31429	58.4498	3.19465	9.28733e-06	0.000162832		LE01Gene02991	70.2524	9.11551	-2.72082	0.000157579	0.00164637		LE01Gene00383	1.45741	1.81136
LE01Gene06698	16.0686	91.3734	3.17753	9.31925e-06	0.000163013		LE01Gene12685	443.044	76.5357	-2.63484	0.000158422	0.00165326		LE01Gene00384	21.8028	11.9549
LE01Gene06771	49.5884	247.843	3.16564	9.32808e-06	0.000163013		LE01Gene01347	76.0311	11.3326	-2.64793	0.000158547	0.00165326		LE01Gene00385	0.115245	0.0649962
LE01Gene08091	142.529	832.177	3.14127	9.34591e-06	0.00016306		LE01Gene05438	85.345	11.5454	-2.68252	0.000160027	0.00166708		LE01Gene00386	2.72022	2.73006
LE01Gene07649	138.045	607.096	3.13988	9.45923e-06	0.000164769		LE01Gene11400	36.7396	4.9134	-2.75925	0.000161812	0.0016824		LE01Gene00387	7.04154	4.78279
LE01Gene00452	8.07243	26.7303	3.18822	9.59607e-06	0.000166881		LE01Gene05968	11.3564	1.16535	-3.26717	0.000164134	0.0017016		LE01Gene00388	0.37928	0.411356
LE01Gene00940	34.2879	214.55	3.14961	9.66167e-06	0.00016775		LE01Gene08500	2.40722	0	-7.48366	0.000164799	0.0017052		LE01Gene00389	0.192743	0.818066
LE01Gene05784	8.01819	50.1627	3.17246	9.96101e-06	0.000172168		LE01Gene13219	104.843	12.3288	-2.67109	0.00016669	0.00172001		LE01Gene00390	26.3511	20.3863
LE01Gene06338	5.26307	27.1229	3.16787	1.01601e-05	0.000174708		LE01Gene02367	26.538	3.02219	-2.76673	0.000167263	0.00172405		LE01Gene00391	67.2766	12.9339
LE01Gene09423	600.16	2995.57	3.12157	1.03947e-05	0.00017817		LE01Gene09261	31.1644	3.76389	-2.82541	0.000167689	0.00172678		LE01Gene00392	2.42473	0.271221
LE01Gene05980	1.25972	8.53115	3.41192	1.05395e-05	0.000180365		LE01Gene01736	29.5158	4.764	-2.74416	0.000168013	0.00172845		LE01Gene00393	31.3742	20.2839
LE01Gene09282	57.8723	321.78	3.12609	1.05594e-05	0.000180418		LE01Gene02323	23.9325	1.39955	-2.90141	0.000172659	0.00177115		LE01Gene00394	69.7305	38.8918
LE01Gene00805	416.53	2377.13	3.11531	1.07754e-05	0.000183741		LE01Gene07382	31.7169	3.16795	-3.08162	0.000176285	0.00180318		LE01Gene00395	25.8127	18.1018
LE01Gene04691	12.1991	61.7979	3.13097	1.07882e-05	0.000183741		LE01Gene07146	137.475	11.3251	-2.76948	0.000176665	0.00180535		LE01Gene00396	45.6038	48.2264
LE01Gene10274	4.531	19.9093	3.17388	1.10188e-05	0.000187373		LE01Gene02333	169.233	9.19463	-2.68353	0.000178738	0.00182306		LE01Gene00397	56.7749	48.4409
LE01Gene00627	22.9205	106.299	3.15251	1.1136e-05	0.000188591		LE01Gene07978	34.6002	4.00052	-2.95876	0.00017994	0.00183358		LE01Gene00398	66.6286	23.5911
LE01Gene12982	5.72929	29.876	3.16872	1.11432e-05	0.000188591		LE01Gene06432	42.7358	6.16653	-2.73453	0.000183232	0.00185654		LE01Gene00399	19.1344	6.82751
LE01Gene11517	3.61714	20.621	3.39834	1.13164e-05	0.000190621		LE01Gene07452	89.6564	12.6284	-2.73761	0.000184264	0.00186348		LE01Gene00400	3.87332	6.48212
LE01Gene05264	6.37559	35.6042	3.13352	1.13694e-05	0.000191213		LE01Gene03014	77.4305	11.5613	-2.65784	0.000184438	0.00186348		LE01Gene00401	4.65133	2.58296
LE01Gene06918	9.2742	44.1278	3.14313	1.14273e-05	0.000191886		LE01Gene02647	19.3288	1.68175	-3.34973	0.000184741	0.00186479		LE01Gene00402	6.06379	4.18686
LE01Gene04594	0.224272	1.95681	4.19729	1.18914e-05	0.000198437		LE01Gene00748	44.8792	6.63022	-2.68398	0.000185962	0.00187183		LE01Gene00403	20.1695	3.37899
LE01Gene09516	17.6827	87.129	3.12288	1.21379e-05	0.000202236		LE01Gene00147	110.902	18.9803	-2.64966	0.000186845	0.00187896		LE01Gene00404	21.2723	12.8477
LE01Gene06643	19.6524	144.396	3.13296	1.23384e-05	0.00020494		LE01Gene11629	46.3573	4.35594	-2.84424	0.000192638	0.00192753		LE01Gene00405	0	0.0222719
LE01Gene09786	224.803	1348.39	3.09189	1.23653e-05	0.000205069		LE01Gene03060	497.907	68.3167	-2.59112	0.000196434	0.00195887		LE01Gene00406	2.64746	5.54583
LE01Gene00058	25.9238	149.203	3.10613	1.24378e-05	0.000205952		LE01Gene09519	43.3026	6.8585	-2.80097	0.000199858	0.00198563		LE01Gene00407	6.39997	2.36246
LE01Gene07140	4.52481	19.8109	3.15983	1.25597e-05	0.000207332		LE01Gene11601	69.2566	9.00584	-2.65498	0.000205991	0.00203901		LE01Gene00408	141.059	49.686
LE01Gene08154	47.772	299.188	3.08929	1.26334e-05	0.000208228		LE01Gene01841	6.65063	0.717719	-3.32987	0.000206665	0.0020406		LE01Gene00409	29.2807	13.2545
LE01Gene06863	12.2408	61.4937	3.10542	1.28326e-05	0.000211187		LE01Gene04465	1315.25	198.992	-2.56632	0.000210246	0.00206399		LE01Gene00410	22.173	9.6419
LE01Gene12147	16.3702	68.0535	3.11049	1.30006e-05	0.000213625		LE01Gene05220	115.528	14.8253	-2.66572	0.000211185	0.00207063		LE01Gene00411	15.913	12.8942
LE01Gene04633	148.56	810.998	3.08143	1.30504e-05	0.000214055		LE01Gene06813	11.8011	0.490445	-4.05455	0.000211308	0.00207063		LE01Gene00412	10.4791	12.0615
LE01Gene10148	3.24449	9.00971	3.16602	1.36657e-05	0.000223185		LE01Gene03092	33.8222	4.74609	-2.67258	0.000212413	0.00207956		LE01Gene00413	78.6714	254.014
LE01Gene03836	108.173	627.71	3.06723	1.42126e-05	0.000230992		LE01Gene10887	43.4566	4.76831	-2.95804	0.000213161	0.00208398		LE01Gene00414	0.788985	0.759385
LE01Gene13424	11.7407	57.3527	3.08665	1.42298e-05	0.000230992		LE01Gene12648	108.788	13.2596	-2.59166	0.000213253	0.00208398		LE01Gene00415	36.3603	10.1076
LE01Gene13788	147.932	776.68	3.06605	1.42863e-05	0.000231416		LE01Gene03920	311.915	46.7847	-2.57324	0.00021648	0.00210592		LE01Gene00416	47.2868	37.078
LE01Gene00720	21.5702	126.651	3.07139	1.4299e-05	0.000231416		LE01Gene05527	1.33726	0	-7.42739	0.00021796	0.00211075		LE01Gene00417	12.086	73.2257
LE01Gene00872	4.56089	24.5285	3.21084	1.43238e-05	0.000231467		LE01Gene06693	3.51083	0	-7.42739	0.00021796	0.00211075		LE01Gene00418	22.0782	26.6505
LE01Gene10616	114.82	675.859	3.0645	1.45386e-05	0.000234225		LE01Gene07962	9.0243	0	-7.42739	0.00021796	0.00211075		LE01Gene00419	49.9731	45.7404
LE01Gene13822	4.88388	22.2037	3.11259	1.456e-05	0.000234225		LE01Gene09251	0.485013	0	-7.42739	0.00021796	0.00211075		LE01Gene00420	38.042	24.037
LE01Gene01932	68.7983	259.447	3.06258	1.47007e-05	0.000236002		LE01Gene12077	2.15541	0	-7.42739	0.00021796	0.00211075		LE01Gene00421	163.041	213.529
LE01Gene13325	6.54799	34.6236	3.0752	1.50812e-05	0.000241164		LE01Gene03063	14.8381	1.81938	-2.83889	0.000219336	0.00212024		LE01Gene00422	2.01873	1.66016
LE01Gene00105	806.907	2554.85	3.05368	1.5239e-05	0.000242621		LE01Gene09407	3.08374	0.0790222	-3.68565	0.000222231	0.00214244		LE01Gene00423	4.64891	12.9493
LE01Gene11503	18.7399	68.2593	3.09033	1.52401e-05	0.000242621		LE01Gene01855	42.4487	2.71007	-2.67935	0.000225403	0.00216524		LE01Gene00424	6.34687	43.2045
LE01Gene08637	25.5768	136.723	3.09412	1.52883e-05	0.000243027		LE01Gene04102	54.4981	8.64915	-2.65913	0.000225639	0.00216557		LE01Gene00425	13.3279	6.03999
LE01Gene01381	2.81616	16.396	3.17596	1.57365e-05	0.000249045		LE01Gene04295	659.182	110.993	-2.57158	0.000226318	0.00217014		LE01Gene00426	0.856618	0.743188
LE01Gene12417	31.6154	165.138	3.05329	1.61275e-05	0.000254858		LE01Gene11712	92.3464	13.1877	-2.59506	0.000228575	0.00218788		LE01Gene00427	0	0
LE01Gene10290	7.48429	35.4412	3.07136	1.61877e-05	0.000255432		LE01Gene03874	47.4789	5.70361	-2.7458	0.000229028	0.00219026		LE01Gene00428	0	0
LE01Gene00743	27.9351	170.811	3.06706	1.631e-05	0.000256984		LE01Gene14335	14.506	1.8446	-2.84725	0.000230581	0.00219533		LE01Gene00429	72.0647	28.7254
LE01Gene05150	1.17902	6.99803	3.40336	1.67025e-05	0.000262783		LE01Gene07716	48.4534	6.80831	-2.67932	0.00023842	0.00226571		LE01Gene00430	16.3874	12.1439
LE01Gene10260	5.51967	24.4284	3.08554	1.68847e-05	0.000265261		LE01Gene03158	26.8815	2.75538	-2.71205	0.00023928	0.00226913		LE01Gene00431	24.0026	8.08525
LE01Gene01750	24.2357	152.053	3.04498	1.69494e-05	0.000265887		LE01Gene14237	150.393	17.668	-2.64447	0.000240345	0.00227617		LE01Gene00432	56.5013	19.3735
LE01Gene10367	0.617292	6.00729	3.8461	1.70981e-05	0.000267816		LE01Gene11269	77.6472	14.1742	-2.6618	0.000241642	0.00228442		LE01Gene00433	10.2328	24.6014
LE01Gene02576	0.620092	9.42238	4.11499	1.71225e-05	0.000267816		LE01Gene07913	112.891	14.5538	-2.58717	0.000245802	0.00231356		LE01Gene00434	0.463776	0
LE01Gene01515	23.7516	104.571	3.0539	1.71472e-05	0.000267816		LE01Gene00302	19.9126	2.29819	-2.67514	0.000248457	0.00233445		LE01Gene00435	0	0
LE01Gene13314	10.7991	19.7256	3.05083	1.73727e-05	0.000270944		LE01Gene10730	30.0482	3.56145	-2.75755	0.000248995	0.00233746		LE01Gene00436	6.12497	8.77818
LE01Gene07690	7.44398	33.0637	3.06062	1.81255e-05	0.000281865		LE01Gene05945	13.2318	0.678027	-3.65972	0.00025588	0.0023979		LE01Gene00437	7.43961	8.91197
LE01Gene09591	9.03856	46.6546	3.05238	1.86422e-05	0.000288958		LE01Gene04638	393.898	48.1811	-2.5455	0.00026401	0.00246332		LE01Gene00438	50.8213	27.1303
LE01Gene11055	1.18113	20.8205	3.98846	1.86624e-05	0.000288958		LE01Gene07927	105.718	19.8611	-2.56744	0.000264466	0.00246544		LE01Gene00439	472.979	302.754
LE01Gene06399	46.6328	300.615	3.03387	1.87728e-05	0.000290247		LE01Gene09443	76.9608	11.1878	-2.55795	0.000266475	0.00247986		LE01Gene00440	81.4821	16.8392
LE01Gene10172	0.0936912	1.12729	4.52323	1.89214e-05	0.000292124		LE01Gene07831	132.586	12.9965	-2.62087	0.000267105	0.00248357		LE01Gene00441	14.0102	64.8493
LE01Gene00772	11.6915	54.496	3.02879	1.94944e-05	0.000299677		LE01Gene00237	693.983	122.338	-2.53474	0.000268775	0.0024961		LE01Gene00442	12.3021	15.7736
LE01Gene00128	31.188	196.469	3.02296	1.96357e-05	0.000301418		LE01Gene11775	501.491	73.9176	-2.52494	0.000269137	0.0024961		LE01Gene00443	7.40149	2.59839
LE01Gene07201	3.05044	24.1726	3.23732	1.974e-05	0.000302155		LE01Gene03962	24.2043	3.26025	-2.77809	0.000273682	0.0025329		LE01Gene00444	32.9751	8.87506
LE01Gene12029	10.5805	63.9196	3.10828	1.98089e-05	0.000302776		LE01Gene10982	1135.14	141.617	-2.55335	0.000273827	0.0025329		LE01Gene00445	77.0132	8.18119
LE01Gene12496	4.4746	23.3791	3.10901	2.00325e-05	0.000305759		LE01Gene02359	209.446	30.6184	-2.61491	0.000276737	0.00255321		LE01Gene00446	12.8338	11.3875
LE01Gene12310	52.0895	290.529	3.012	2.04195e-05	0.000310782		LE01Gene08047	36.4173	6.12074	-2.6065	0.000277643	0.00255937		LE01Gene00447	10.0914	24.3884
LE01Gene13987	71.391	389.812	2.99852	2.08199e-05	0.000315533		LE01Gene06341	125.406	12.4206	-2.73854	0.00027841	0.00256424		LE01Gene00448	26.8063	11.3961
LE01Gene00079	0.494511	4.76879	3.58554	2.09503e-05	0.000316615		LE01Gene09162	204.042	25.9191	-2.53552	0.000280948	0.0025854		LE01Gene00449	62.4799	32.6599
LE01Gene06442	0.502973	4.47291	3.58554	2.09503e-05	0.000316615		LE01Gene01535	54.2644	7.51393	-2.65878	0.000283282	0.00260241		LE01Gene00450	77.0095	39.2736
LE01Gene00466	8.62807	25.5258	3.02687	2.10303e-05	0.000316931		LE01Gene08231	77.883	10.4687	-2.55308	0.000284821	0.00261208		LE01Gene00451	30.8572	19.4405
LE01Gene06716	3.18935	15.7897	3.06307	2.10887e-05	0.000317366		LE01Gene06387	38.0494	6.78238	-2.65951	0.000290076	0.00264834		LE01Gene00452	8.07243	26.7303
LE01Gene05835	0.508782	3.78798	3.87405	2.17754e-05	0.000327241		LE01Gene08480	2.55594	0	-7.30783	0.000290613	0.00264834		LE01Gene00453	22.4877	6.1436
LE01Gene01311	0.588549	4.70933	3.38472	2.18781e-05	0.000328324		LE01Gene09870	3.99095	0	-7.30783	0.000290613	0.00264834		LE01Gene00454	9.95423	32.8202
LE01Gene04631	29.0727	171.141	3.00248	2.20127e-05	0.000329192		LE01Gene11048	228.542	33.7642	-2.51379	0.000291002	0.00264834		LE01Gene00455	125.125	88.6674
LE01Gene01405	0.665409	4.60187	3.37434	2.20279e-05	0.000329192		LE01Gene12574	5.70456	0.419336	-3.24758	0.000291475	0.00264834		LE01Gene00456	52.0783	23.2151
LE01Gene09451	0	1.52387	7.9727	2.24824e-05	0.000334121		LE01Gene13470	59.7298	8.48041	-2.54381	0.00029149	0.00264834		LE01Gene00457	34.8337	61.3347
LE01Gene00888	17.8025	86.8596	2.99238	2.25826e-05	0.000335148		LE01Gene14243	46.094	5.95162	-2.57784	0.000293605	0.00266305		LE01Gene00458	39.1582	30.3457
LE01Gene06748	17.3033	75.5678	2.99483	2.27907e-05	0.000336953		LE01Gene07950	156.447	28.4478	-2.53349	0.000307385	0.00277163		LE01Gene00459	38.8064	14.8708
LE01Gene05845	9.03825	43.4299	3.0038	2.27985e-05	0.000336953		LE01Gene01266	42.0381	5.73125	-2.57479	0.000319905	0.00287486		LE01Gene00460	26.7134	17.7755
LE01Gene05473	196.1	979.212	2.98027	2.31522e-05	0.000341091		LE01Gene04190	24.9446	3.20813	-2.64254	0.000320879	0.0028812		LE01Gene00461	46.8489	16.3238
LE01Gene04815	2.95613	14.1699	3.26856	2.31738e-05	0.000341091		LE01Gene11579	90.6967	11.1538	-2.65366	0.000321157	0.00288128		LE01Gene00462	37.8369	16.0111
LE01Gene11664	40.6999	173.141	2.99726	2.32704e-05	0.000341151		LE01Gene14533	6.57173	0.515255	-3.22625	0.000327712	0.00293764		LE01Gene00463	3.01206	2.55802
LE01Gene05574	28.6343	143.301	3.0099	2.337e-05	0.000342101		LE01Gene10659	31.4889	3.48256	-2.79288	0.000329308	0.00294702		LE01Gene00464	8.31307	16.8453
LE01Gene01494	5.85382	33.3087	3.03827	2.35424e-05	0.000344155		LE01Gene03453	704.964	118.155	-2.48633	0.000331129	0.00296085		LE01Gene00465	5.2521	3.67616
LE01Gene09424	8.45348	57.3334	3.04565	2.41343e-05	0.000351372		LE01Gene10196	8.82693	0.820413	-3.12538	0.000335113	0.00298634		LE01Gene00466	8.62807	25.5258
LE01Gene00999	5.42689	37.1503	3.05913	2.43819e-05	0.000354016		LE01Gene04989	6.70015	0.321582	-3.38202	0.000335144	0.00298634		LE01Gene00467	13.7653	22.461
LE01Gene14555	22.984	84.6327	3.00279	2.44608e-05	0.000354682		LE01Gene02802	2.83174	0.0805682	-4.65679	0.000336207	0.00298634		LE01Gene00468	12.6709	10.5818
LE01Gene05792	1.0425	11.0754	3.49041	2.48467e-05	0.000359306		LE01Gene04706	4.89108	0.144814	-4.65679	0.000336207	0.00298634		LE01Gene00469	183.9	125.899
LE01Gene04799	208.19	846.447	2.96435	2.50875e-05	0.000361814		LE01Gene08435	4.67708	0.135164	-4.65679	0.000336207	0.00298634		LE01Gene00470	18.0027	15.1262
LE01Gene12840	2.37208	12.7191	3.12363	2.53902e-05	0.000365686		LE01Gene05715	13.1029	1.76996	-2.83165	0.000336846	0.00298954		LE01Gene00471	38.9422	27.4455
LE01Gene00154	16.2916	74.4075	2.97908	2.54323e-05	0.000365802		LE01Gene07108	851.973	141.405	-2.47313	0.000341211	0.00302328		LE01Gene00472	12.4073	16.5054
LE01Gene13564	6.6868	24.1988	3.00177	2.60355e-05	0.000373978		LE01Gene04985	29.753	2.61253	-2.75789	0.000352467	0.0031153		LE01Gene00473	32.8127	5.71646
LE01Gene03168	11.2212	50.2091	2.9844	2.62397e-05	0.000376407		LE01Gene03427	135.118	15.5411	-2.51568	0.000353379	0.00312078		LE01Gene00474	39.4523	29.344
LE01Gene09325	16.6325	118.052	2.99921	2.64945e-05	0.000379555		LE01Gene07160	7.87134	0.7462	-3.03143	0.000355341	0.00313554		LE01Gene00475	0.241281	0.313275
LE01Gene03423	2.61108	11.2867	3.02198	2.66482e-05	0.000381247		LE01Gene01216	47.3651	6.35612	-2.54695	0.000356367	0.00313817		LE01Gene00476	155.557	89.8944
LE01Gene07951	4.56359	25.3078	2.99379	2.70358e-05	0.000386278		LE01Gene14275	18.9986	2.59841	-2.64194	0.000357697	0.00314339		LE01Gene00477	43.9273	38.0706
LE01Gene01038	10.0636	68.3007	2.99591	2.75356e-05	0.000392895		LE01Gene08540	41.5897	4.37505	-2.77997	0.000360541	0.0031658		LE01Gene00478	10.2683	10.6456
LE01Gene00229	87.4085	439.322	2.95326	2.7594e-05	0.000393205		LE01Gene05693	20.9828	3.12676	-2.595	0.000368238	0.00322546		LE01Gene00479	68.2373	37.1283
LE01Gene12527	4.3686	16.3082	2.98073	2.79285e-05	0.000397443		LE01Gene00002	19.03	2.24919	-3.20461	0.000368942	0.003229		LE01Gene00480	9.48355	16.1758
LE01Gene08834	0	6.77742	7.91635	2.82471e-05	0.000398804		LE01Gene02084	266.638	45.3135	-2.4762	0.000371766	0.00325106		LE01Gene00481	49.3879	58.1158
LE01Gene11158	0	3.99195	7.91635	2.82471e-05	0.000398804		LE01Gene11430	2051.09	296.395	-2.45212	0.000373345	0.00326221		LE01Gene00482	31.3457	21.6429
LE01Gene13120	0	1.22169	7.91635	2.82471e-05	0.000398804		LE01Gene05344	39.7129	5.6393	-2.62205	0.000373917	0.00326454		LE01Gene00483	369.164	548.992
LE01Gene13640	0	1.14463	7.91635	2.82471e-05	0.000398804		LE01Gene00239	29.9329	4.55011	-2.57437	0.000377906	0.00329401		LE01Gene00484	11.9078	11.0018
LE01Gene06796	7.11253	28.749	2.97046	2.88347e-05	0.000406566		LE01Gene00488	44.565	8.63522	-2.59042	0.000378224	0.00329411		LE01Gene00485	100.816	212.144
LE01Gene03564	13.5247	74.7551	2.98234	2.89112e-05	0.000406813		LE01Gene11231	71.9793	11.1192	-2.47017	0.00038964	0.00337436		LE01Gene00486	30.2185	31.0449
LE01Gene12358	1.39792	11.0556	3.22615	2.94738e-05	0.000413796		LE01Gene03867	13.5905	1.46775	-2.88803	0.000390157	0.00337611		LE01Gene00487	4.12511	0.284628
LE01Gene04418	0.527684	4.83681	3.8049	2.95262e-05	0.000413796		LE01Gene13932	15.6921	1.49668	-2.83173	0.000390798	0.00337645		LE01Gene00488	44.565	8.63522
LE01Gene11930	1.00372	8.81844	3.32678	2.95403e-05	0.000413796		LE01Gene08973	1.83017	0	-7.24411	0.000390825	0.00337645		LE01Gene00489	164.17	705.41
LE01Gene09705	60.2789	264.034	2.93447	3.00001e-05	0.000419689		LE01Gene00445	77.0132	8.18119	-2.5701	0.000400317	0.00345012		LE01Gene00490	11.0939	8.11302
LE01Gene02596	28.0599	169.882	2.94225	3.04388e-05	0.000424718		LE01Gene01214	343.775	54.9818	-2.45029	0.00040422	0.00348097		LE01Gene00491	8.57043	2.51718
LE01Gene11727	1.48778	7.516	3.21536	3.09472e-05	0.000430692		LE01Gene06274	49.3377	7.36719	-2.48122	0.000415093	0.00356031		LE01Gene00492	36.4117	310.305
LE01Gene12166	103.597	681.368	2.92435	3.14915e-05	0.000436569		LE01Gene08978	23.3453	2.82843	-2.5974	0.000419321	0.00358797		LE01Gene00493	12.0091	9.74136
LE01Gene05589	2.12345	12.0613	3.05611	3.15357e-05	0.000436617		LE01Gene14075	86.9368	12.3111	-2.63342	0.000422932	0.00361023		LE01Gene00494	0	0
LE01Gene08395	11.8521	71.2222	2.98718	3.2897e-05	0.000452557		LE01Gene13911	43.4406	2.7438	-2.68731	0.00042738	0.00363663		LE01Gene00495	0	0
LE01Gene05950	13.8325	81.5192	2.95398	3.28979e-05	0.000452557		LE01Gene12905	38.8181	5.64764	-2.53421	0.000434207	0.00368887		LE01Gene00496	0	0
LE01Gene10501	5.91508	46.8435	3.0414	3.30343e-05	0.000453851		LE01Gene02433	61.3298	8.76216	-2.61715	0.000436055	0.00370163		LE01Gene00497	0	0
LE01Gene01540	16.8291	71.4094	2.92189	3.32593e-05	0.000455776		LE01Gene08058	10.1943	1.03313	-3.30821	0.000436421	0.00370181		LE01Gene00498	0	0.15272
LE01Gene11797	2.17524	15.7649	2.9775	3.34379e-05	0.000457639		LE01Gene04596	208.518	26.9353	-2.45695	0.00043975	0.0037271		LE01Gene00499	0	0
LE01Gene14239	24.2756	125.229	2.92255	3.45602e-05	0.000472396		LE01Gene09683	83.5051	8.90542	-2.44446	0.000442862	0.0037406		LE01Gene00500	0	0
LE01Gene04243	8.45429	43.823	2.95672	3.48967e-05	0.000476388		LE01Gene05719	36.8296	3.31896	-3.07484	0.000443706	0.0037406		LE01Gene00501	0	0
LE01Gene02374	0	0.567058	7.8577	3.56805e-05	0.000485237		LE01Gene09496	18.2337	1.23305	-3.07484	0.000443706	0.0037406		LE01Gene00502	0	0
LE01Gene04851	0	3.76936	7.8577	3.56805e-05	0.000485237		LE01Gene08692	13.2205	1.38654	-2.59757	0.000447984	0.00376714		LE01Gene00503	0	0
LE01Gene10001	0	3.17703	7.8577	3.56805e-05	0.000485237		LE01Gene08755	65.2053	8.21784	-2.57054	0.000448651	0.00376819		LE01Gene00504	0	0
LE01Gene08044	5.3956	32.9552	2.99368	3.63778e-05	0.000492846		LE01Gene09058	28.7922	4.11267	-2.49617	0.000448812	0.00376819		LE01Gene00505	0	0
LE01Gene04727	10.4372	72.5528	2.99481	3.66291e-05	0.000495625		LE01Gene06653	65.6718	9.80541	-2.47275	0.000451642	0.00378603		LE01Gene00506	0	0
LE01Gene02418	197.816	1216.39	2.8939	3.68463e-05	0.000497309		LE01Gene12171	247.894	25.7101	-2.42388	0.000456717	0.0038226		LE01Gene00507	0	0
LE01Gene05046	0.806945	6.22868	3.85865	3.6924e-05	0.000497732		LE01Gene09623	14.5956	1.21412	-3.5226	0.000458791	0.00383099		LE01Gene00508	0	0
LE01Gene07498	7.74028	44.0384	2.95451	3.70345e-05	0.000498595		LE01Gene12221	3.80179	0.324147	-3.5226	0.000458791	0.00383099		LE01Gene00509	0	0
LE01Gene10527	38.0191	229.378	2.90294	3.73235e-05	0.000501856		LE01Gene03856	51.8162	8.37856	-2.52657	0.000459886	0.00383716		LE01Gene00510	0	0
LE01Gene11935	28.4732	136.742	2.89806	3.78775e-05	0.000508032		LE01Gene10953	167.883	29.8516	-2.42956	0.000461682	0.00384616		LE01Gene00511	0	0.202475
LE01Gene00185	21.055	101.721	2.89866	3.79743e-05	0.000508695		LE01Gene08348	65.7423	9.40556	-2.48342	0.000465458	0.0038716		LE01Gene00512	0	0
LE01Gene03466	5.76756	23.0553	2.95037	3.84822e-05	0.000514798		LE01Gene05252	664.894	122.412	-2.41841	0.000476197	0.00394259		LE01Gene00513	0.0599693	0
LE01Gene07441	3.87631	29.6561	3.1133	3.88869e-05	0.000518976		LE01Gene06431	20.6886	2.28253	-2.9093	0.000478524	0.0039588		LE01Gene00514	0.0537892	0.484257
LE01Gene08327	35.3745	164.557	2.89825	3.91491e-05	0.000521826		LE01Gene06455	75.4532	7.32156	-2.44189	0.000479217	0.00396147		LE01Gene00515	0	0
LE01Gene04404	20.9058	91.4162	2.89921	3.97334e-05	0.000528302		LE01Gene14353	34.1946	2.20915	-2.67191	0.000479655	0.00396205		LE01Gene00516	0	0
LE01Gene04389	0.434586	3.02059	3.75689	4.0412e-05	0.000535996		LE01Gene03592	265.509	38.2008	-2.4388	0.000481898	0.0039634		LE01Gene00517	0	0
LE01Gene06182	5.37402	26.3885	2.92842	4.07137e-05	0.00053933		LE01Gene00668	21.5419	3.8717	-2.56722	0.000482691	0.00396576		LE01Gene00518	0	0
LE01Gene03552	42.8354	196.786	2.87824	4.17011e-05	0.00055105		LE01Gene08493	371.464	66.3955	-2.41148	0.000486805	0.00399649		LE01Gene00519	0	0
LE01Gene03487	12.1091	32.0498	2.89607	4.2391e-05	0.00055879		LE01Gene02288	284.047	44.6377	-2.4244	0.000490727	0.00401947		LE01Gene00520	0	0
LE01Gene02701	1.86023	12.8821	3.02779	4.24882e-05	0.000559385		LE01Gene02628	33.7336	3.82813	-2.5742	0.000495262	0.00405352		LE01Gene00521	0	0
LE01Gene10630	4.74276	23.99	2.92576	4.25965e-05	0.000560123		LE01Gene07420	2368.92	471.024	-2.39194	0.000502316	0.00410124		LE01Gene00522	0	0
LE01Gene05938	25.52	148.737	2.97049	4.41325e-05	0.000579207		LE01Gene10346	23.7708	3.73689	-2.58475	0.000505897	0.00411545		LE01Gene00523	0	0
LE01Gene07667	5.53161	32.6662	2.92738	4.45754e-05	0.000583997		LE01Gene01290	354.597	53.0359	-2.40138	0.000510597	0.00414425		LE01Gene00524	0	0
LE01Gene06320	8.2051	36.888	2.89526	4.46951e-05	0.000584852		LE01Gene08666	80.7438	7.38529	-2.47589	0.000528035	0.00425681		LE01Gene00525	0	0
LE01Gene13226	104.404	560.602	2.85841	4.48949e-05	0.000585313		LE01Gene06146	0.556289	0	-7.17745	0.000530405	0.0042663		LE01Gene00526	111.003	9.12935
LE01Gene02816	511.746	2124.72	2.85665	4.49319e-05	0.000585313		LE01Gene10383	0.914879	0	-7.17745	0.000530405	0.0042663		LE01Gene00527	83.9757	119.523
LE01Gene06551	21.7446	93.1325	2.88895	4.49486e-05	0.000585313		LE01Gene12788	1.54562	0	-7.17745	0.000530405	0.0042663		LE01Gene00528	1.13019	2.68032
LE01Gene02564	1.07064	2.04826	2.97301	4.50862e-05	0.000586394		LE01Gene09417	13.2176	1.42044	-2.81775	0.000533418	0.00428411		LE01Gene00529	25.3073	10.7515
LE01Gene14067	6.79683	19.0615	2.89756	4.53202e-05	0.000586641		LE01Gene04637	503.567	54.2186	-2.38905	0.000538702	0.00432009		LE01Gene00530	20.6827	21.0427
LE01Gene13335	0	3.15153	7.79657	4.53239e-05	0.000586641		LE01Gene03490	282.147	53.6948	-2.39742	0.000541903	0.00434251		LE01Gene00531	29.3885	25.1464
LE01Gene11391	6.42653	28.6954	2.87925	4.60837e-05	0.000595757		LE01Gene03851	33.1839	3.77704	-2.93537	0.000552913	0.00442743		LE01Gene00532	17.9087	12.1747
LE01Gene03288	39.4264	162.721	2.86728	4.65083e-05	0.000599801		LE01Gene08746	209.209	30.8851	-2.40654	0.000555533	0.00444178		LE01Gene00533	1.66297	2.30361
LE01Gene08373	11.624	43.9737	2.85586	4.90151e-05	0.000627604		LE01Gene10197	19.0358	2.52542	-2.59089	0.000558357	0.00445772		LE01Gene00534	3.31671	3.87524
LE01Gene04857	18.4238	86.0469	2.8564	4.91202e-05	0.000627862		LE01Gene00636	65.4984	10.3079	-2.46165	0.000563878	0.00448301		LE01Gene00535	12.0262	13.7344
LE01Gene13704	13.0412	40.3014	2.87417	4.91523e-05	0.000627862		LE01Gene07451	5.22852	0.502453	-2.79565	0.000564032	0.00448301		LE01Gene00536	42.485	72.8046
LE01Gene09152	29.4396	165.135	2.86587	5.02712e-05	0.000639111		LE01Gene00084	12.0611	1.1326	-2.86356	0.000566218	0.00449705		LE01Gene00537	15.0705	57.468
LE01Gene08198	51.5642	245.846	2.84878	5.03822e-05	0.000639765		LE01Gene02456	27.3312	2.30469	-2.68986	0.000571329	0.00453094		LE01Gene00538	15.8669	9.61933
LE01Gene06046	15.6707	70.0892	2.86118	5.08762e-05	0.000645191		LE01Gene09440	9.53175	1.23392	-3.25681	0.000572185	0.00453438		LE01Gene00539	247.345	219.887
LE01Gene00489	164.17	705.41	2.8353	5.09298e-05	0.000645191		LE01Gene01181	410.287	62.8356	-2.36939	0.000573648	0.00454004		LE01Gene00540	170.627	94.7206
LE01Gene00178	4.40902	17.5478	2.99747	5.13796e-05	0.000650122		LE01Gene01526	60.9122	12.1029	-2.42442	0.000580684	0.00458117		LE01Gene00541	15.3159	29.8067
LE01Gene03024	50.9578	162.506	2.84926	5.14888e-05	0.000650736		LE01Gene05893	80.2235	14.4173	-2.47598	0.000584889	0.00460782		LE01Gene00542	4.02363	3.22139
LE01Gene02400	171.804	610.199	2.82973	5.37618e-05	0.000674695		LE01Gene07456	433.261	87.0861	-2.36889	0.00059239	0.00466008		LE01Gene00543	41.4392	13.6736
LE01Gene03345	13.6944	45.659	2.84174	5.49166e-05	0.000688382		LE01Gene07268	140.75	27.7751	-2.40807	0.00059349	0.00466337		LE01Gene00544	1.26609	2.59694
LE01Gene03898	7.33081	31.126	2.8544	5.53447e-05	0.000692939		LE01Gene14068	466.869	80.4218	-2.37909	0.000595158	0.00467158		LE01Gene00545	18.8927	7.01738
LE01Gene03160	8.30029	27.6322	2.83213	5.63981e-05	0.000703664		LE01Gene08054	40.5687	7.45023	-2.48165	0.000605253	0.00474225		LE01Gene00546	12.6608	13.3212
LE01Gene12935	4.64837	25.0389	2.92833	5.65992e-05	0.000705354		LE01Gene11909	10.6659	1.37397	-2.74093	0.000610422	0.00477741		LE01Gene00547	20.3841	6.25925
LE01Gene02982	7.13875	27.8994	2.84351	5.67135e-05	0.000705958		LE01Gene05663	79.3621	15.8957	-2.39766	0.000614108	0.00479926		LE01Gene00548	0.867275	620.088
LE01Gene06188	4.40635	19.0173	2.85915	5.68976e-05	0.000707429		LE01Gene11608	1.84398	0.0725617	-4.18086	0.000621965	0.00485176		LE01Gene00549	21.7652	12.2145
LE01Gene09817	24.0325	73.1609	2.84785	5.87436e-05	0.00072785		LE01Gene06504	104.126	14.69	-2.37573	0.000629701	0.00490072		LE01Gene00550	13.2607	15.3128
LE01Gene07180	4.15461	14.382	2.91158	5.99182e-05	0.000740694		LE01Gene06566	32.9327	4.4387	-2.51029	0.000632548	0.00491829		LE01Gene00551	106.419	28.2263
LE01Gene04134	16.8069	70.1003	2.81787	6.14736e-05	0.000759047		LE01Gene03078	21.6499	1.6393	-2.8189	0.000640652	0.00497572		LE01Gene00552	37.8626	31.7661
LE01Gene04789	1.76642	3.57968	2.93852	6.17615e-05	0.000761725		LE01Gene08559	20.6087	1.92078	-2.54859	0.000640862	0.00497572		LE01Gene00553	10.4296	14.5445
LE01Gene11532	9.16266	42.4205	2.89151	6.19107e-05	0.000762689		LE01Gene13508	25.3429	4.35007	-2.59811	0.00065181	0.00504248		LE01Gene00554	0.429785	0.704818
LE01Gene09367	28.408	128.672	2.80721	6.26801e-05	0.000771281		LE01Gene08541	72.2447	14.0279	-2.40257	0.000656341	0.00506658		LE01Gene00555	9.30496	11.0969
LE01Gene07707	8.70735	42.756	2.81358	6.27696e-05	0.000771498		LE01Gene11274	33.4493	3.85187	-2.54631	0.000657743	0.0050701		LE01Gene00556	187.1	106.649
LE01Gene10709	4.99037	21.0448	2.88087	6.30822e-05	0.000774453		LE01Gene03469	773.998	126.774	-2.36102	0.000661728	0.0050935		LE01Gene00557	31.9967	110.98
LE01Gene13920	3.25971	12.0185	2.83489	6.44796e-05	0.000789819		LE01Gene05274	153.646	29.1634	-2.38206	0.000662709	0.00509739		LE01Gene00558	24.9135	13.8732
LE01Gene09065	2.63049	17.2696	2.97594	6.45107e-05	0.000789819		LE01Gene01213	57.9622	10.1776	-2.41283	0.000663926	0.0051031		LE01Gene00559	0.342772	0.520567
LE01Gene02023	8.13653	33.7866	2.90803	6.71736e-05	0.000820926		LE01Gene11679	1314.1	265.322	-2.34047	0.000671082	0.00515441		LE01Gene00560	22.9389	10.744
LE01Gene13722	1.22944	7.43923	2.882	6.80863e-05	0.000830189		LE01Gene04274	108.838	14.161	-2.37402	0.000671696	0.00515544		LE01Gene00561	12.188	8.25323
LE01Gene12774	45.5143	274.776	2.78826	6.93241e-05	0.000843365		LE01Gene13990	17.1216	3.12411	-2.39472	0.000674236	0.00516754		LE01Gene00562	288.231	95.1012
LE01Gene01287	2.25866	10.7887	2.92921	7.00647e-05	0.000851409		LE01Gene00440	81.4821	16.8392	-2.39744	0.000683756	0.00522185		LE01Gene00563	3.48928	1.68115
LE01Gene09148	45.56	238.363	2.78903	7.04689e-05	0.000854385		LE01Gene04000	676.64	101.096	-2.34231	0.000684771	0.00522588		LE01Gene00564	228.903	511.989
LE01Gene04111	1.82253	14.4852	3.15216	7.07692e-05	0.000857058		LE01Gene11237	86.4441	13.3795	-2.36521	0.000687762	0.00524125		LE01Gene00565	130.794	117.364
LE01Gene00190	25.2392	80.7415	2.79151	7.11801e-05	0.000859125		LE01Gene12421	252.89	49.858	-2.33408	0.000711455	0.00539118		LE01Gene00566	0	0
LE01Gene09690	4.91508	23.2453	2.81403	7.1694e-05	0.000864355		LE01Gene06458	49.5765	6.43076	-2.39029	0.000722107	0.00546033		LE01Gene00567	0	0
LE01Gene11578	11.0879	55.9198	2.79663	7.18296e-05	0.000865019		LE01Gene10217	65.7366	11.9054	-2.36594	0.000724826	0.00547703		LE01Gene00568	0	0
LE01Gene13233	7.45671	36.9725	2.81406	7.29461e-05	0.000876496		LE01Gene03519	3.05725	0	-7.10756	0.000726851	0.00548075		LE01Gene00569	0	0
LE01Gene13375	6.89914	28.3296	2.92759	7.32238e-05	0.000877867		LE01Gene05703	2.57653	0	-7.10756	0.000726851	0.00548075		LE01Gene00570	41.6976	20.3566
LE01Gene00441	14.0102	64.8493	2.79234	7.33948e-05	0.000878546		LE01Gene09067	2.47745	0	-7.10756	0.000726851	0.00548075		LE01Gene00571	0	0
LE01Gene04590	8.91246	30.7231	2.79992	7.34441e-05	0.000878546		LE01Gene04825	261.399	38.824	-2.34482	0.000727782	0.00548392		LE01Gene00572	0	0
LE01Gene06767	155.588	478.865	2.76562	7.37569e-05	0.000880324		LE01Gene11212	8.22465	0.980811	-2.42718	0.000729689	0.00549443		LE01Gene00573	0	0
LE01Gene08879	2.72347	14.8257	2.94923	7.42899e-05	0.000882832		LE01Gene13993	27.3231	4.75168	-2.4551	0.000732534	0.00551198		LE01Gene00574	0	0
LE01Gene04313	5.73855e-10	7.5686	7.73274	7.44607e-05	0.000882832		LE01Gene05624	63.9405	9.87925	-2.39883	0.000733966	0.00551889		LE01Gene00575	0	0
LE01Gene14642	0	3.14615	7.73274	7.44607e-05	0.000882832		LE01Gene11444	119.299	21.0722	-2.37711	0.000735119	0.00552369		LE01Gene00576	0	0
LE01Gene07025	6.04255	44.2429	2.84708	7.5696e-05	0.000895507		LE01Gene01262	25.7873	3.30417	-2.75894	0.000736227	0.00552814		LE01Gene00577	0	0
LE01Gene03233	153.843	621.555	2.7627	7.56967e-05	0.000895507		LE01Gene02090	938.523	161.657	-2.32459	0.000738183	0.00553896		LE01Gene00578	0	0
LE01Gene08144	2.19348	14.4714	3.04591	7.62543e-05	0.000901111		LE01Gene08385	189.624	34.5874	-2.33645	0.000742662	0.00556127		LE01Gene00579	0	0
LE01Gene01387	4.10347	20.2571	2.78887	7.80986e-05	0.000920877		LE01Gene03968	73.7389	12.1181	-2.40777	0.000742712	0.00556127		LE01Gene00580	0	0
LE01Gene12535	6.80445	31.2998	2.78178	7.8345e-05	0.000922768		LE01Gene05813	24.4126	3.2857	-2.65807	0.000743964	0.00556676		LE01Gene00581	0	0
LE01Gene03311	24.9581	114.481	2.76388	7.86091e-05	0.000924864		LE01Gene09590	59.5851	6.35269	-2.38959	0.000756642	0.00563412		LE01Gene00582	0	0
LE01Gene00739	31.2922	158.795	2.76751	7.87261e-05	0.000925226		LE01Gene04121	149.808	26.7359	-2.31464	0.000780153	0.00576917		LE01Gene00583	0	0
LE01Gene01004	5.25707	22.0647	2.79705	8.09834e-05	0.000948637		LE01Gene09324	37.1046	7.5205	-2.38617	0.000785903	0.00580368		LE01Gene00584	0	0
LE01Gene00587	394.98	1238.61	2.74824	8.14908e-05	0.000952769		LE01Gene04902	873.448	162.367	-2.30318	0.000786886	0.00580694		LE01Gene00585	42.4736	14.1638
LE01Gene01721	107.4	344.768	2.75753	8.15137e-05	0.000952769		LE01Gene04607	11.4291	1.86925	-2.46337	0.000788168	0.0058124		LE01Gene00586	336.49	572.53
LE01Gene03128	12.1582	45.3364	2.77453	8.19436e-05	0.000956541		LE01Gene03593	40.3655	6.60547	-2.40746	0.000792814	0.00584265		LE01Gene00587	394.98	1238.61
LE01Gene01560	42.0645	200.426	2.75421	8.29067e-05	0.000965895		LE01Gene11735	8.2002	0.215845	-4.12867	0.000797167	0.00587069		LE01Gene00588	49.9132	67.7035
LE01Gene02526	3.30093	10.2091	2.7854	8.31987e-05	0.000968245		LE01Gene11257	344.719	68.1571	-2.31209	0.000804695	0.00591396		LE01Gene00589	2.60359	4.26417
LE01Gene03214	262.714	728.5	2.73983	8.48482e-05	0.000985304		LE01Gene06075	65.4387	9.40767	-2.31391	0.000813465	0.00597024		LE01Gene00590	196.25	709.187
LE01Gene01074	396.583	2187.73	2.72802	8.97879e-05	0.00103594		LE01Gene06872	4.52132	0.139257	-3.76274	0.000814859	0.00597229		LE01Gene00591	3.34602	0.318648
LE01Gene07731	1.26618	8.14677	3.0945	9.08837e-05	0.00104746		LE01Gene11730	31.4048	5.11046	-2.51098	0.000838975	0.00613229		LE01Gene00592	8.84477	3.62512
LE01Gene10718	5.42348	25.3681	2.94377	9.25592e-05	0.00106448		LE01Gene08436	4.51015	0.287742	-3.40267	0.000851461	0.00621086		LE01Gene00593	5.91627	0.490746
LE01Gene02116	21.2121	96.2994	2.73303	9.28931e-05	0.00106562		LE01Gene12686	6.91017	0.846571	-2.70754	0.000853944	0.00622051		LE01Gene00594	7.03055	50.3362
LE01Gene03370	1.87192	8.87163	3.07935	9.29563e-05	0.00106562		LE01Gene03154	27.3443	3.1105	-2.5702	0.000869768	0.00631863		LE01Gene00595	1.83692	10.8625
LE01Gene00808	149.496	688.714	2.71539	9.62173e-05	0.00109823		LE01Gene00591	3.34602	0.318648	-3.17611	0.00087065	0.00632075		LE01Gene00596	8.10455	5.19693
LE01Gene05826	16.2811	74.0807	2.77139	9.64379e-05	0.00109823		LE01Gene07114	4556.32	992.594	-2.27817	0.000872308	0.00632851		LE01Gene00597	0.203312	0
LE01Gene07853	18.7558	108.358	2.7386	9.66201e-05	0.00109823		LE01Gene11851	89.5489	11.2624	-2.4666	0.000880289	0.00637779		LE01Gene00598	0	0
LE01Gene13587	9.2535	43.9096	2.78172	9.76579e-05	0.00110886		LE01Gene02528	181.209	41.7121	-2.32184	0.000900551	0.00648953		LE01Gene00599	0	0
LE01Gene06077	0.201791	1.32313	3.7653	9.86135e-05	0.00111852		LE01Gene11575	42.7682	7.94361	-2.32863	0.000903374	0.00649678		LE01Gene00600	9.87697	3.03379
LE01Gene02483	86.9522	227.611	2.71713	9.96831e-05	0.00112589		LE01Gene07135	297.854	37.1682	-2.33554	0.000907087	0.00651912		LE01Gene00601	27.4092	12.5814
LE01Gene05789	9.10766	32.005	2.73	0.000102204	0.00114983		LE01Gene11897	16.4909	2.55912	-2.53958	0.000909452	0.00652301		LE01Gene00602	108.711	129.416
LE01Gene01142	17.9194	65.2193	2.7322	0.000102261	0.00114983		LE01Gene04641	24.1731	3.02519	-2.37192	0.000917978	0.00657976		LE01Gene00603	51.7386	22.3558
LE01Gene00202	5.76254	23.3171	2.74474	0.000102338	0.00114983		LE01Gene04811	51.8409	7.20723	-2.33671	0.000920436	0.00659298		LE01Gene00604	5.59789	114.43
LE01Gene02922	69.6195	295.648	2.71641	0.000102804	0.00115282		LE01Gene07445	9.43479	0.326264	-4.41676	0.000921321	0.00659492		LE01Gene00605	16.2855	8.77355
LE01Gene02006	2.78032	9.5187	2.8584	0.000102927	0.00115282		LE01Gene13295	80.4106	13.2337	-2.35593	0.000930879	0.00665002		LE01Gene00606	18.0819	2.9955
LE01Gene05665	47.1885	245.085	2.72571	0.000103478	0.00115779		LE01Gene03144	231.043	38.9109	-2.321	0.000936024	0.00668233		LE01Gene00607	29.2826	20.6132
LE01Gene09474	2.6897	17.5324	3.30078	0.000107311	0.00119693		LE01Gene02037	360.402	38.9829	-2.29161	0.000940398	0.00670909		LE01Gene00608	26.8291	12.7331
LE01Gene13047	25.93	107.286	2.70298	0.000107632	0.00119926		LE01Gene03662	114.541	16.7829	-2.30938	0.000945896	0.00673009		LE01Gene00609	44.6981	4.47935
LE01Gene13977	13.3185	45.4788	2.72068	0.000109899	0.00122325		LE01Gene04108	149.138	32.8374	-2.28189	0.000950742	0.00675147		LE01Gene00610	28.7736	18.6677
LE01Gene04223	1.13165	8.09086	2.96947	0.000110521	0.0012289		LE01Gene02075	637.536	116.7	-2.26488	0.000953036	0.00676328		LE01Gene00611	28.4977	31.3131
LE01Gene07609	192.53	729.349	2.68727	0.000111501	0.00123852		LE01Gene10993	131.16	26.3879	-2.3469	0.000965914	0.00684562		LE01Gene00612	11.2598	20.9477
LE01Gene00454	9.95423	32.8202	2.70417	0.000114695	0.00126874		LE01Gene11770	15.1059	0.729137	-3.72635	0.000977184	0.00692092		LE01Gene00613	54.7953	20.9436
LE01Gene10650	23.8757	117.476	2.68762	0.000116509	0.00128615		LE01Gene14004	10.9413	1.93798	-2.39603	0.000986637	0.00698326		LE01Gene00614	0.870463	0.619216
LE01Gene10928	23.7544	106.616	2.68478	0.000117917	0.00129769		LE01Gene06995	8.5362	0.646725	-3.37107	0.000999618	0.00705652		LE01Gene00615	9.81066	5.6683
LE01Gene03906	17.052	69.6027	2.69406	0.000118337	0.00130098		LE01Gene05361	6.46392	0.761665	-2.96814	0.00100214	0.00706965		LE01Gene00616	25.5663	13.4671
LE01Gene09073	6.80548	25.4282	2.71394	0.000119496	0.00131238		LE01Gene06263	2.13091	0.162046	-3.11969	0.0010052	0.00708656		LE01Gene00617	107.761	32.2151
LE01Gene08256	75.1596	337.427	2.67441	0.000123259	0.00135094		LE01Gene01964	115.428	20.2934	-2.32929	0.00100663	0.00709199		LE01Gene00618	0.795471	0.371536
LE01Gene09260	6.55553	25.5812	2.74582	0.000123935	0.00135696		LE01Gene08330	547.612	79.7513	-2.24758	0.00103174	0.0072499		LE01Gene00619	30.0391	3.15478
LE01Gene10617	0.305542	6.3711	5.05509	0.000127312	0.00138929		LE01Gene04618	125.763	20.4594	-2.28829	0.00103267	0.00725166		LE01Gene00620	129.238	56.381
LE01Gene12934	0.293358	5.76554	4.1501	0.000127312	0.00138929		LE01Gene03059	363.203	78.7967	-2.27251	0.0010355	0.00726676		LE01Gene00621	53.6143	3.75309
LE01Gene07290	21.6571	80.0224	2.67517	0.000127405	0.00138929		LE01Gene01001	46.3599	6.37081	-2.31445	0.00103706	0.00727296		LE01Gene00622	26.4747	4.51427
LE01Gene01930	10.8997	33.0079	2.74841	0.000128193	0.00139572		LE01Gene05227	61.6961	12.873	-2.31434	0.00104714	0.00733765		LE01Gene00623	64.8292	55.8131
LE01Gene05848	12.2311	54.5633	2.67839	0.000128739	0.00139815		LE01Gene11866	43.0047	7.34838	-2.32054	0.00104765	0.00733765		LE01Gene00624	296.857	76.9621
LE01Gene14485	51.597	274.65	2.66722	0.00012987	0.00140901		LE01Gene04729	10.5238	1.79964	-2.65466	0.00105723	0.00739506		LE01Gene00625	13.7959	15.0956
LE01Gene02491	16.5595	65.5009	2.67274	0.000130526	0.00141469		LE01Gene10625	464.505	88.0687	-2.25258	0.00105826	0.00739749		LE01Gene00626	228.494	155.209
LE01Gene04037	1.74966	11.944	2.93053	0.000132238	0.00142892		LE01Gene03409	1667.43	291.624	-2.23564	0.0010725	0.00748724		LE01Gene00627	22.9205	106.299
LE01Gene05320	7.81993	25.6419	2.67697	0.000133883	0.00144233		LE01Gene03360	28.0876	4.98723	-2.44995	0.00107932	0.00752016		LE01Gene00628	102.923	39.9747
LE01Gene09869	5.03956	24.8232	2.68403	0.000134847	0.00144981		LE01Gene02779	15.9551	1.8623	-2.87272	0.00108002	0.00752016		LE01Gene00629	22.9717	20.8209
LE01Gene11780	37.6405	83.1909	2.66302	0.000136153	0.00146092		LE01Gene02162	121.082	22.5353	-2.27782	0.00108279	0.00753457		LE01Gene00630	57.0801	22.8756
LE01Gene13988	39.2449	133.173	2.65757	0.00013794	0.00147567		LE01Gene05868	11.0206	1.34182	-2.64988	0.00111705	0.00775291		LE01Gene00631	62.8266	22.8874
LE01Gene10606	19.4046	51.1367	2.70158	0.000138556	0.00148078		LE01Gene01395	1008.4	172.12	-2.23037	0.00112093	0.00776975		LE01Gene00632	99.2947	88.5132
LE01Gene01414	7.2104	27.7398	2.67228	0.000138971	0.00148374		LE01Gene09539	39.1879	6.08084	-2.41464	0.00113165	0.00783391		LE01Gene00633	3235.16	848.582
LE01Gene08139	855.17	3847.36	2.64352	0.000139724	0.00148742		LE01Gene02529	35.5702	6.89826	-2.35661	0.00113575	0.00785724		LE01Gene00634	33.7169	11.9947
LE01Gene11494	3.13746	12.8461	2.72233	0.000142535	0.00151425		LE01Gene02028	1.16757	0.0395011	-4.37257	0.00114105	0.00788377		LE01Gene00635	35.2563	19.5682
LE01Gene01973	64.943	249.34	2.63816	0.000145391	0.00154307		LE01Gene02096	4.57626	0.163596	-4.37257	0.00114105	0.00788377		LE01Gene00636	65.4984	10.3079
LE01Gene06224	19.4853	75.5521	2.6539	0.000150337	0.00159085		LE01Gene04031	72.5782	13.8016	-2.29557	0.00115651	0.00797003		LE01Gene00637	35.6689	27.5027
LE01Gene06102	14.3603	72.4738	2.66628	0.000150952	0.00159578		LE01Gene04611	16.2524	2.48417	-2.39311	0.00117459	0.00806875		LE01Gene00638	360.866	112.497
LE01Gene03402	53.5654	286.665	2.63421	0.000152917	0.00161355		LE01Gene03071	149.635	29.5211	-2.26745	0.00117705	0.00808048		LE01Gene00639	87.1993	60.7968
LE01Gene06082	3.25892	19.7775	2.84748	0.000154716	0.00162596		LE01Gene06609	22.4046	3.45635	-2.34781	0.00117865	0.00808628		LE01Gene00640	8.87812	10.5107
LE01Gene13896	10.1252	34.7917	2.66569	0.000154974	0.00162707		LE01Gene05691	18.2418	2.82605	-2.41118	0.00118863	0.00814433		LE01Gene00641	0.336976	0.399702
LE01Gene04445	20.1194	68.2661	2.64357	0.000155304	0.00162895		LE01Gene00087	660.087	113.51	-2.21545	0.00119681	0.0081847		LE01Gene00642	0.594133	0.47512
LE01Gene04580	2.78013	8.90792	2.67576	0.000155925	0.00163386		LE01Gene10731	10.9271	1.55143	-2.85286	0.00119786	0.00818663		LE01Gene00643	8.93296	6.93675
LE01Gene09754	23.2926	95.19	2.63873	0.000157367	0.00164575		LE01Gene03471	243.522	44.2658	-2.23637	0.0012227	0.00831929		LE01Gene00644	25.6751	12.3149
LE01Gene13937	2.21906	10.8416	2.83831	0.000160335	0.00166867		LE01Gene02278	205.081	40.4312	-2.2349	0.00122802	0.00833968		LE01Gene00645	5.2397	21.9565
LE01Gene00308	9.443	36.2371	2.68978	0.000163151	0.00169445		LE01Gene08485	123.859	19.239	-2.2748	0.00123279	0.00836675		LE01Gene00646	105.348	45.6657
LE01Gene07531	0.621012	3.02032	2.9877	0.000163286	0.00169445		LE01Gene05545	184.583	41.0552	-2.23726	0.00123913	0.00839284		LE01Gene00647	8.75799	317.882
LE01Gene13388	10.2036	48.2027	2.6563	0.000164585	0.00170463		LE01Gene06297	218.006	42.2019	-2.2174	0.00123976	0.00839284		LE01Gene00648	5.35551	16.6874
LE01Gene05599	52.6719	177.156	2.63396	0.000166099	0.001717		LE01Gene10237	1175.82	204.995	-2.20571	0.0012445	0.00841963		LE01Gene00649	0.727702	0.653114
LE01Gene06002	12.3404	54.3118	2.64489	0.000166711	0.00172001		LE01Gene07809	138.66	27.6507	-2.23463	0.00124941	0.00844203		LE01Gene00650	134.27	124.199
LE01Gene08347	4.92119	23.2859	2.96173	0.000168858	0.00173548		LE01Gene09172	65.7273	14.7054	-2.36081	0.00125018	0.00844203		LE01Gene00651	20.8038	11.9309
LE01Gene03990	11.6734	34.7748	2.62125	0.00017214	0.00176753		LE01Gene05390	112.697	17.3777	-2.29499	0.00125906	0.00847539		LE01Gene00652	37.842	6.40787
LE01Gene08344	102.256	424.594	2.61044	0.000172882	0.00177175		LE01Gene00096	80.7545	15.9573	-2.25036	0.0012631	0.00849722		LE01Gene00653	0.874608	0.760061
LE01Gene02905	31.1302	134.682	2.61775	0.000175481	0.00179667		LE01Gene09428	1680.84	232.865	-2.19997	0.00129175	0.00867365		LE01Gene00654	10.6692	7.18078
LE01Gene00648	5.35551	16.6874	2.63507	0.000177304	0.00181016		LE01Gene08317	25.8789	2.02333	-2.91581	0.00130647	0.00876148		LE01Gene00655	86.8243	84.3404
LE01Gene00590	196.25	709.187	2.5953	0.000180992	0.00184255		LE01Gene14400	23.1628	2.19332	-2.61715	0.00132588	0.00888055		LE01Gene00656	15.1927	12.4349
LE01Gene01901	186.938	945.42	2.59507	0.000181366	0.0018446		LE01Gene09444	411.767	77.8873	-2.20172	0.00132813	0.00889007		LE01Gene00657	118.365	4.88546
LE01Gene00979	58.482	248.073	2.59634	0.000181576	0.00184499		LE01Gene09019	169.645	25.4865	-2.20269	0.00133103	0.00890393		LE01Gene00658	7.0849	4.69827
LE01Gene04158	27.5931	104.041	2.61137	0.000181823	0.00184576		LE01Gene04630	6.1739	0.261341	-4.01826	0.00133434	0.00892054		LE01Gene00659	235.759	91.4835
LE01Gene06444	3.65823	11.245	2.71232	0.00018307	0.00185654		LE01Gene04330	293.608	60.0911	-2.21213	0.0013382	0.00894075		LE01Gene00660	22.3312	47.0561
LE01Gene05211	79.0025	346.566	2.59717	0.000183723	0.00185976		LE01Gene05391	470.474	107.281	-2.46676	0.00135171	0.00901419		LE01Gene00661	64.8937	35.9118
LE01Gene01159	3.52709	15.5357	2.63725	0.00018492	0.00186484		LE01Gene02665	14.6687	2.59309	-2.34169	0.00135451	0.00902724		LE01Gene00662	38.3429	21.8296
LE01Gene11166	1.15207	5.64747	2.9646	0.000185485	0.00186878		LE01Gene09827	15.2661	3.13949	-2.38349	0.00137027	0.00910964		LE01Gene00663	23.8994	29.7371
LE01Gene01289	8.24561	33.8554	2.61921	0.000187596	0.00188474		LE01Gene13736	34.3224	5.40415	-2.27065	0.00138026	0.00916472		LE01Gene00664	23.1994	8.36527
LE01Gene00053	5.61187	17.3595	2.64065	0.000191073	0.00191788		LE01Gene01869	17.8744	3.05063	-2.40242	0.00139685	0.00924626		LE01Gene00665	29.7219	21.5047
LE01Gene01824	9.48412	38.4134	2.60181	0.000191453	0.0019199		LE01Gene06319	16.4319	3.4684	-2.40242	0.00139685	0.00924626		LE01Gene00666	35.2129	32.6956
LE01Gene07376	304.183	1449.3	2.58128	0.000192618	0.00192753		LE01Gene02390	1522.41	290.537	-2.17938	0.00140297	0.00927533		LE01Gene00667	3.41627	59.2192
LE01Gene08394	3.17042	19.6536	2.76635	0.000192753	0.00192753		LE01Gene00200	136.613	16.5426	-2.19603	0.0014229	0.00937245		LE01Gene00668	21.5419	3.8717
LE01Gene12773	1.42107	7.97122	3.52378	0.000193372	0.00193191		LE01Gene03051	371.769	65.6168	-2.20981	0.0014292	0.00940243		LE01Gene00669	44.1513	23.0406
LE01Gene01206	4.04632	18.1406	2.68405	0.000195986	0.00195621		LE01Gene14437	101.841	21.7777	-2.29236	0.00143282	0.00942042		LE01Gene00670	8.61046	2.76236
LE01Gene07712	16.8102	54.536	2.64988	0.000196804	0.00196073		LE01Gene14576	11.1709	1.74644	-2.49075	0.00144442	0.00949088		LE01Gene00671	13.3182	4.152
LE01Gene05891	1.27139	7.74987	2.94735	0.000199338	0.00198302		LE01Gene08194	20.092	3.31712	-2.30783	0.00144598	0.00949533		LE01Gene00672	102.314	37.9573
LE01Gene08909	6.07448	40.5049	2.66544	0.00019941	0.00198302		LE01Gene06035	273.186	38.502	-2.19144	0.00146169	0.0095809		LE01Gene00673	44.7066	31.7181
LE01Gene12649	57.9711	247.913	2.5826	0.000200414	0.00198931		LE01Gene12944	52.4456	11.3002	-2.25134	0.00147832	0.00966627		LE01Gene00674	16.0534	13.6841
LE01Gene00291	26.3775	73.5412	2.59558	0.000203183	0.00201493		LE01Gene12930	6.21135	0.631596	-2.88891	0.00149543	0.00975437		LE01Gene00675	26.7129	11.1741
LE01Gene06582	9.28799	43.4401	2.58306	0.000203962	0.00202078		LE01Gene00849	8.66288	1.02945	-2.54574	0.00151628	0.00987212		LE01Gene00676	81.4953	41.5608
LE01Gene06271	0.581663	7.04226	3.35754	0.000206665	0.0020406		LE01Gene12573	16.5157	2.60454	-2.54574	0.00151628	0.00987212		LE01Gene00677	54.8812	48.6735
LE01Gene13144	7.54843	25.1084	2.58302	0.000206728	0.0020406		LE01Gene08332	7.26144	0.900722	-2.32535	0.00151716	0.00987212		LE01Gene00678	89.6471	18.0597
LE01Gene13030	8.37024	22.8617	2.62146	0.000206913	0.0020406		LE01Gene02511	52.8214	7.93526	-2.23986	0.00154	0.0100147		LE01Gene00679	89.3403	148.235
LE01Gene05705	3.87695	18.1553	2.62221	0.000208989	0.00205592		LE01Gene03231	99.7332	22.4895	-2.24237	0.00154098	0.010015		LE01Gene00680	13.5157	7.65842
LE01Gene09207	9.9884	47.6673	2.62221	0.000208989	0.00205592		LE01Gene10638	376.31	79.2382	-2.17231	0.00155642	0.0101092		LE01Gene00681	30.5424	20.19
LE01Gene12170	151.16	503.457	2.56773	0.00020904	0.00205592		LE01Gene05159	45.5119	8.70464	-2.38919	0.00156005	0.0101266		LE01Gene00682	12.9371	12.6976
LE01Gene07226	34.3557	146.951	2.57968	0.000209573	0.00205926		LE01Gene01121	15.4729	2.66399	-2.33999	0.00157676	0.0102289		LE01Gene00683	78.6598	87.3962
LE01Gene05399	22.5567	88.6009	2.57499	0.000213935	0.00208733		LE01Gene01804	554.72	115.244	-2.16291	0.00157852	0.0102342		LE01Gene00684	124.918	95.5317
LE01Gene05146	1.98342	16.9387	3.06096	0.000213985	0.00208733		LE01Gene07248	700.808	129.862	-2.17011	0.00159519	0.0103173		LE01Gene00685	26.4426	17.3658
LE01Gene14385	2.75405	21.8099	2.93778	0.000214292	0.00208842		LE01Gene02411	1760.77	353.065	-2.15322	0.00159884	0.0103347		LE01Gene00686	2.96746	0.740359
LE01Gene01212	144.273	404.639	2.56147	0.000215336	0.0020967		LE01Gene12904	1194.91	217.952	-2.15093	0.00163317	0.0105375		LE01Gene00687	1011.02	5571.59
LE01Gene10245	5.73139	31.0444	2.64948	0.000218961	0.00211853		LE01Gene03624	17.3853	3.37413	-2.30075	0.0016384	0.0105581		LE01Gene00688	62.8012	344.004
LE01Gene05768	21.784	107.752	2.55938	0.00022006	0.00212533		LE01Gene12376	167.632	36.4673	-2.16096	0.00164018	0.0105581		LE01Gene00689	71.3923	109.273
LE01Gene13812	13.8981	76.0215	2.62664	0.000220529	0.00212794		LE01Gene02685	35.553	5.6661	-2.22991	0.0016403	0.0105581		LE01Gene00690	24.0047	76.5192
LE01Gene02155	27.6252	123.217	2.58037	0.000224263	0.00215975		LE01Gene11365	1.54275	0.142967	-3.23722	0.001642	0.0105627		LE01Gene00691	78.5047	15.3123
LE01Gene11870	4.90467	28.011	2.65877	0.000224429	0.00215975		LE01Gene11518	131.932	24.4666	-2.18936	0.00165939	0.0106363		LE01Gene00692	27.6435	31.4266
LE01Gene06873	12.4685	48.9307	2.67016	0.000225001	0.00216331		LE01Gene01435	449.658	110.875	-2.14503	0.0016717	0.0106961		LE01Gene00693	5.02868	1.46469
LE01Gene02138	8.08411	29.4574	2.57447	0.000227754	0.00218196		LE01Gene08431	17.6549	2.05715	-2.39242	0.00167562	0.0107148		LE01Gene00694	9.75175	6.29545
LE01Gene04083	23.2127	61.3393	2.6	0.000229725	0.00219328		LE01Gene01542	246.78	56.4635	-2.17043	0.00168202	0.0107493		LE01Gene00695	20.4582	17.799
LE01Gene00186	3.85982	13.2912	2.59796	0.000229773	0.00219328		LE01Gene12714	267.03	37.616	-2.1883	0.00168566	0.0107662		LE01Gene00696	61.7493	19.5586
LE01Gene10097	5.42902	17.0187	2.57757	0.000229957	0.00219328		LE01Gene04334	140.744	33.3408	-2.17468	0.00170805	0.0108962		LE01Gene00697	4.42146	10.0349
LE01Gene11718	5.35565	20.8842	2.59388	0.000230241	0.00219404		LE01Gene07633	118.016	23.2642	-2.16239	0.00171083	0.0109074		LE01Gene00698	38.5266	21.9494
LE01Gene11184	10.8017	41.6814	2.58389	0.000233363	0.00221985		LE01Gene13861	285.634	76.4549	-2.14243	0.00171997	0.0109397		LE01Gene00699	77.3363	40.2348
LE01Gene04091	15.5559	52.0476	2.57269	0.000238606	0.00226571		LE01Gene08539	5.07531	0.607599	-2.68272	0.00173281	0.0110083		LE01Gene00700	2.5962	3.0644
LE01Gene00776	6.61146	31.1097	2.55641	0.00023939	0.00226913		LE01Gene09129	19.6297	3.45428	-2.16717	0.00173643	0.0110183		LE01Gene00701	75.9115	29.8856
LE01Gene03172	18.7442	56.9373	2.56071	0.000241154	0.00228181		LE01Gene05319	98.2357	21.4948	-2.19984	0.00178311	0.0112479		LE01Gene00702	30.6608	6.16981
LE01Gene04069	16.5932	69.2804	2.55863	0.000243414	0.0022989		LE01Gene12551	64.5681	8.72182	-2.33652	0.00181907	0.0114681		LE01Gene00703	22.4831	19.5441
LE01Gene09355	0.231787	4.8137	4.88586	0.000243817	0.0022989		LE01Gene00691	78.5047	15.3123	-2.19524	0.00182813	0.0115116		LE01Gene00704	13.5183	8.47642
LE01Gene12509	0.0758255	1.63777	4.88586	0.000243817	0.0022989		LE01Gene07566	57.272	10.3812	-2.21816	0.00183615	0.0115554		LE01Gene00705	90.0688	41.3755
LE01Gene02008	15.4774	50.9264	2.57604	0.000244359	0.00230199		LE01Gene14404	97.8623	12.829	-2.22621	0.00184263	0.0115893		LE01Gene00706	38.252	32.1784
LE01Gene11285	55.0286	197.327	2.54359	0.000246657	0.00231957		LE01Gene08311	219.96	31.8959	-2.31941	0.00184843	0.011619		LE01Gene00707	8.82753	10.6648
LE01Gene06220	20.7829	65.8579	2.54138	0.000251818	0.0023619		LE01Gene05236	173.481	38.2341	-2.14036	0.00186262	0.0117013		LE01Gene00708	7.14788	14.9545
LE01Gene12119	4.31207	13.3719	2.62215	0.000257725	0.00241308		LE01Gene00881	51.0214	10.0883	-2.17676	0.00189344	0.0118741		LE01Gene00709	9.60586	29.968
LE01Gene07970	24.9268	104.767	2.53907	0.000258167	0.00241511		LE01Gene08263	139.737	22.7472	-2.24127	0.0019021	0.0119145		LE01Gene00710	113.18	51.2319
LE01Gene03159	10.5168	49.2098	2.62822	0.00025884	0.0024193		LE01Gene05239	184.689	28.9681	-2.12785	0.00192917	0.01207		LE01Gene00711	7.25501	3.38325
LE01Gene04457	9.72383	43.4467	2.59629	0.000259965	0.0024277		LE01Gene04464	4207.99	800.288	-2.1091	0.00193226	0.0120822		LE01Gene00712	76.1322	134.949
LE01Gene12057	1.51339	8.32759	2.67639	0.000265612	0.00247397		LE01Gene03699	85.4407	14.7554	-2.17362	0.00194225	0.0121306		LE01Gene00713	2.69741	10.9262
LE01Gene01030	57.6904	269.012	2.52529	0.000269151	0.0024961		LE01Gene10780	21.6856	4.9582	-2.2717	0.00195102	0.0121783		LE01Gene00714	32.9758	2.76984
LE01Gene04119	42.765	205.667	2.53006	0.00026961	0.0024982		LE01Gene09696	209.021	37.1811	-2.13078	0.00196043	0.0122228		LE01Gene00715	32.3846	35.6341
LE01Gene06261	2.29566	8.15967	2.64407	0.000274465	0.00253661		LE01Gene04019	38.1162	10.716	-2.21328	0.0019751	0.012303		LE01Gene00716	6.10948	6.58232
LE01Gene07116	1.79592	8.32932	2.59108	0.000275885	0.00254754		LE01Gene06598	14.4897	1.37271	-2.59166	0.00199246	0.0123937		LE01Gene00717	11.9097	5.90747
LE01Gene13054	103.162	384.489	2.50938	0.00028149	0.00258816		LE01Gene04187	61.3477	12.069	-2.17576	0.00200038	0.0124244		LE01Gene00718	89.258	25.9466
LE01Gene01982	90.205	318.191	2.50718	0.000284442	0.00261083		LE01Gene00391	67.2766	12.9339	-2.17402	0.00201758	0.0125136		LE01Gene00719	13.4088	9.89437
LE01Gene04281	62.285	310.036	2.54621	0.000288206	0.00264086		LE01Gene01487	46.5455	3.02535	-2.19597	0.00202796	0.0125708		LE01Gene00720	21.5702	126.651
LE01Gene08018	8.77987	35.7118	2.5349	0.000290248	0.00264834		LE01Gene05341	14.1168	2.91306	-2.21795	0.0020422	0.012638		LE01Gene00721	4.68044	7.68867
LE01Gene05994	16.1962	66.2942	2.51106	0.000290698	0.00264834		LE01Gene02158	35.9103	8.78823	-2.22502	0.00205236	0.0126896		LE01Gene00722	24.0189	12.0787
LE01Gene01407	0.121422	1.67406	3.53149	0.000291391	0.00264834		LE01Gene04974	42.9168	6.37987	-2.14593	0.00205889	0.0127103		LE01Gene00723	13.7278	29.3602
LE01Gene06699	0.290812	3.33995	3.53149	0.000291391	0.00264834		LE01Gene03580	24.0796	4.21289	-2.51423	0.00205995	0.0127103		LE01Gene00724	32.2989	30.3678
LE01Gene05816	13.6685	55.174	2.56845	0.000292399	0.00265435		LE01Gene02247	44.8663	9.32455	-2.15247	0.00207243	0.01278		LE01Gene00725	38.0234	16.8734
LE01Gene00919	5.43218	18.994	2.77108	0.000295671	0.00267629		LE01Gene05208	423.538	75.4424	-2.10267	0.00208311	0.0128311		LE01Gene00726	357.381	644.554
LE01Gene04686	2.41869	8.88387	2.77108	0.000295671	0.00267629		LE01Gene01356	7.33342	1.06868	-2.46434	0.0021204	0.0130384		LE01Gene00727	13.5404	3.24693
LE01Gene06184	4.9957	30.2422	2.63347	0.000295814	0.00267629		LE01Gene12005	17.3016	2.7408	-2.33836	0.00212451	0.0130464		LE01Gene00728	34.2563	20.8707
LE01Gene06247	9.65297	31.4404	2.53369	0.000297333	0.00268777		LE01Gene03468	180.756	32.1046	-2.14772	0.00212535	0.0130464		LE01Gene00729	12.573	15.2032
LE01Gene07292	7.0475	23.9939	2.52613	0.00029764	0.00268828		LE01Gene12585	23.4378	4.968	-2.26861	0.00213583	0.0131032		LE01Gene00730	59.0644	21.9059
LE01Gene06728	9.72432	38.1068	2.58789	0.000301603	0.00272178		LE01Gene04246	40.0061	6.02271	-2.12417	0.00213713	0.0131036		LE01Gene00731	23.6243	11.2532
LE01Gene01644	41.8872	161.603	2.49122	0.000311051	0.00280233		LE01Gene06445	16.0641	2.0597	-2.80929	0.00219265	0.0133905		LE01Gene00732	23.4962	14.576
LE01Gene01650	139.164	541.452	2.48708	0.000313788	0.00282462		LE01Gene03646	40.4418	8.61546	-2.18706	0.00221954	0.0135393		LE01Gene00733	114.418	79.3315
LE01Gene07117	107.629	404.96	2.49443	0.000319814	0.00287486		LE01Gene07341	54.1416	9.05037	-2.12538	0.00222745	0.0135595		LE01Gene00734	33.3327	27.8081
LE01Gene04159	20.4604	102.496	2.50044	0.000328856	0.00294543		LE01Gene09437	58.6691	12.279	-2.14065	0.00222779	0.0135595		LE01Gene00735	75.6249	52.1002
LE01Gene13369	6.49072	18.354	2.55607	0.000333622	0.00298066		LE01Gene05417	68.6709	12.3464	-2.2035	0.00223589	0.0135891		LE01Gene00736	60.6165	61.9527
LE01Gene12700	21.7611	58.6226	2.48682	0.000335453	0.00298634		LE01Gene13518	28.8974	5.94278	-2.11781	0.00223657	0.0135891		LE01Gene00737	26.5558	21.0604
LE01Gene03683	5.9142	16.6883	2.51659	0.000335876	0.00298634		LE01Gene06945	81.1513	16.3526	-2.12095	0.00225036	0.0136599		LE01Gene00738	25.4703	43.5993
LE01Gene01774	6.50035	26.4727	2.49879	0.000341164	0.00302328		LE01Gene05464	125.84	25.9942	-2.16844	0.00225165	0.0136599		LE01Gene00739	31.2922	158.795
LE01Gene11250	193.938	557.046	2.48607	0.000343194	0.00303834		LE01Gene06172	77.3104	15.1093	-2.1501	0.00225283	0.0136599		LE01Gene00740	27.9355	23.3212
LE01Gene00537	15.0705	57.468	2.4894	0.000349928	0.0030954		LE01Gene05776	11.889	1.82952	-2.49634	0.00225458	0.0136599		LE01Gene00741	106.052	29.6709
LE01Gene03944	1.59941	9.62354	3.02897	0.000356572	0.00313817		LE01Gene11954	6.28105	0.914682	-2.49634	0.00225458	0.0136599		LE01Gene00742	36.3742	21.5848
LE01Gene13816	7.98628	25.0255	2.51323	0.000356626	0.00313817		LE01Gene07458	388.441	77.7965	-2.10096	0.00227114	0.0137292		LE01Gene00743	27.9351	170.811
LE01Gene02765	9.59757	34.8718	2.50617	0.00035681	0.00313817		LE01Gene06700	6.73498	1.42677	-2.28503	0.00227811	0.0137636		LE01Gene00744	19.927	10.7311
LE01Gene01643	84.5924	229.554	2.46543	0.000362982	0.00318462		LE01Gene04745	87.0533	20.1541	-2.16653	0.00229443	0.0138413		LE01Gene00745	5.19647	10.7626
LE01Gene10965	1.54075	8.84451	2.80383	0.000367229	0.00321925		LE01Gene04903	1.71609	0.0557865	-3.83498	0.00229484	0.0138413		LE01Gene00746	18.4455	3.43433
LE01Gene08846	13.1741	45.0046	2.47179	0.000375981	0.0032799		LE01Gene12362	12.3591	0.526471	-3.83498	0.00229484	0.0138413		LE01Gene00747	201.982	123.738
LE01Gene11902	40.0025	144.486	2.45967	0.00037994	0.00330637		LE01Gene00270	29.5074	6.32655	-2.16039	0.00230574	0.0138992		LE01Gene00748	44.8792	6.63022
LE01Gene05866	62.9942	219.709	2.45175	0.000384848	0.00334636		LE01Gene01204	5.98966	0.587706	-3.16533	0.00231637	0.0139242		LE01Gene00749	233.286	92.0509
LE01Gene02187	13.3575	38.4511	2.46328	0.000386078	0.00335435		LE01Gene13526	7.20442	0.77042	-3.16533	0.00231637	0.0139242		LE01Gene00750	10.6639	9.80736
LE01Gene04437	13.296	35.9952	2.46187	0.000387636	0.00336516		LE01Gene03428	180.748	32.0739	-2.14326	0.0023315	0.0140073		LE01Gene00751	6.34961	12.5804
LE01Gene06109	9.53102	31.2784	2.47537	0.000389445	0.00337436		LE01Gene04460	148.375	35.0848	-2.09036	0.00233625	0.014028		LE01Gene00752	149.281	84.3109
LE01Gene03165	10.057	45.7425	2.55213	0.000389551	0.00337436		LE01Gene04742	88.3206	20.0684	-2.1225	0.0023578	0.0141494		LE01Gene00753	10.7227	12.7421
LE01Gene02585	0.369968	3.88422	3.37977	0.000395255	0.00341198		LE01Gene08503	14.8473	3.25263	-2.33121	0.00235916	0.0141497		LE01Gene00754	4.11138	23.2346
LE01Gene13880	5.20379	28.6105	2.71076	0.000398695	0.00343891		LE01Gene12321	266.136	83.3439	-2.07973	0.00237977	0.0142653		LE01Gene00755	24.1937	21.0831
LE01Gene01682	19.1225	72.674	2.44533	0.00040955	0.00352404		LE01Gene01173	240.687	51.2358	-2.0843	0.00240681	0.0143872		LE01Gene00756	290.419	122.202
LE01Gene10316	3.14269	11.0822	2.58518	0.000411315	0.00353551		LE01Gene02210	96.3465	16.5646	-2.08273	0.00240918	0.0143934		LE01Gene00757	3.6793	2.99858
LE01Gene13172	458.717	1515.28	2.43306	0.000411543	0.00353551		LE01Gene10720	145.064	30.5023	-2.10498	0.00243056	0.0144954		LE01Gene00758	26.2299	24.8729
LE01Gene04005	7.74822	25.5681	2.46836	0.000414954	0.00356031		LE01Gene05490	35.8967	6.35467	-2.21598	0.00243166	0.0144954		LE01Gene00759	8.15805	7.95874
LE01Gene02094	5.65572	26.7647	2.58292	0.000417238	0.00357585		LE01Gene11879	785.727	200.57	-2.0625	0.002443	0.0145307		LE01Gene00760	9.29403	10.1464
LE01Gene05444	35.0927	118.398	2.43712	0.000418332	0.00358237		LE01Gene08839	37.2325	9.16909	-2.14502	0.00244685	0.0145456		LE01Gene00761	475.967	120.854
LE01Gene04312	24.7808	58.5964	2.4346	0.0004213	0.00360203		LE01Gene00971	5.48455	0.884858	-2.47823	0.00246943	0.0146717		LE01Gene00762	20.5576	21.5751
LE01Gene11934	27.7511	102.324	2.43669	0.000422056	0.00360562		LE01Gene04948	9.53243	1.32954	-2.90278	0.00248498	0.0147407		LE01Gene00763	128.275	11.2057
LE01Gene08202	13.1529	44.1571	2.44432	0.000425242	0.00362707		LE01Gene01608	74.2858	16.0135	-2.09628	0.00249944	0.0148089		LE01Gene00764	110.621	109.761
LE01Gene07229	60.9841	202.046	2.43864	0.000426488	0.0036337		LE01Gene14436	267.526	39.856	-2.13684	0.0025032	0.014823		LE01Gene00765	11.9838	10.2993
LE01Gene12449	322.908	1684.87	2.42542	0.000426697	0.0036337		LE01Gene02720	10.6562	1.88092	-2.36189	0.00251045	0.0148496		LE01Gene00766	4.08856	6.15538
LE01Gene00709	9.60586	29.968	2.44674	0.000433401	0.00368494		LE01Gene06433	21.1347	3.2667	-2.28927	0.00251704	0.0148721		LE01Gene00767	287.699	22.1824
LE01Gene11487	9.64145	40.6412	2.46313	0.000441505	0.00373737		LE01Gene04032	47.5473	9.79834	-2.14269	0.00252444	0.0148913		LE01Gene00768	8.58094	15.211
LE01Gene07628	4.38835	16.0945	2.52465	0.000441658	0.00373737		LE01Gene11859	21.5311	4.25615	-2.32133	0.00254014	0.014962		LE01Gene00769	2346.19	1075.44
LE01Gene12500	193.878	736.242	2.41754	0.000443423	0.0037406		LE01Gene07992	60.7074	8.37356	-2.11034	0.00254893	0.0149945		LE01Gene00770	32.7573	12.8239
LE01Gene12956	61.4844	318.752	2.43149	0.000443782	0.0037406		LE01Gene11808	159.911	33.8832	-2.06315	0.00257573	0.0151439		LE01Gene00771	13.8931	17.2229
LE01Gene03134	23.9256	77.778	2.43178	0.000446814	0.00376295		LE01Gene00317	69.877	16.0774	-2.11611	0.00259719	0.0152617		LE01Gene00772	11.6915	54.496
LE01Gene12268	0.876201	4.39833	2.68801	0.000447135	0.00376295		LE01Gene00173	223.617	71.1819	-2.07167	0.00260802	0.0153086		LE01Gene00773	37.7891	36.4355
LE01Gene00174	7.78966	23.3427	2.45493	0.000449454	0.00377064		LE01Gene13732	49.1584	10.1008	-2.09027	0.00261589	0.015338		LE01Gene00774	447.651	155.862
LE01Gene04028	1.18605	6.97785	2.78198	0.000455672	0.00381683		LE01Gene07222	46.5487	7.08438	-2.17067	0.00262014	0.0153545		LE01Gene00775	38.523	23.8993
LE01Gene12495	2.72708	10.0142	2.57062	0.000457883	0.00382937		LE01Gene06304	30.6543	5.77564	-2.19426	0.00263081	0.0153973		LE01Gene00776	6.61146	31.1097
LE01Gene04593	20.0275	109.506	2.42665	0.000461212	0.00384522		LE01Gene03840	289.884	67.3698	-2.05739	0.00267655	0.0156084		LE01Gene00777	47.9319	43.1055
LE01Gene12526	4.99978	17.6037	2.56883	0.000462804	0.00385251		LE01Gene07983	1215.05	326.671	-2.03889	0.00269232	0.0156833		LE01Gene00778	50.1708	18.3104
LE01Gene12901	11.2982	38.0811	2.44747	0.000466306	0.00387565		LE01Gene12688	92.6006	16.6909	-2.12473	0.00272329	0.0158208		LE01Gene00779	259.144	472.371
LE01Gene00423	4.64891	12.9493	2.47281	0.000468059	0.00388721		LE01Gene00652	37.842	6.40787	-2.15947	0.00273759	0.0158952		LE01Gene00780	13.4147	16.0625
LE01Gene10085	29.6234	114.901	2.41354	0.000471341	0.00391143		LE01Gene13897	116.527	25.183	-2.06208	0.0027402	0.0159017		LE01Gene00781	113.548	24.6328
LE01Gene03495	1.91086	6.51364	2.67893	0.000472306	0.00391642		LE01Gene03031	14.538	2.08802	-2.39575	0.00274552	0.015924		LE01Gene00782	115.911	20.5256
LE01Gene03300	17.0876	66.6069	2.41926	0.000476018	0.00394259		LE01Gene09776	25.5564	5.85196	-2.14036	0.00275245	0.0159384		LE01Gene00783	63.5623	24.0957
LE01Gene06738	35.9817	116.522	2.41268	0.000480984	0.0039634		LE01Gene10683	324.613	81.5577	-2.04832	0.00275929	0.0159603		LE01Gene00784	7.28063	3.85378
LE01Gene10637	0.318094	4.08061	3.4443	0.000481147	0.0039634		LE01Gene07664	50.7392	10.8011	-2.07746	0.00276099	0.0159603		LE01Gene00785	0.827237	0.0798371
LE01Gene12863	1.2002	12.7063	3.4443	0.000481147	0.0039634		LE01Gene00251	11.2595	1.27163	-3.128	0.00276276	0.0159603		LE01Gene00786	0	0
LE01Gene00859	15.1767	44.2986	2.43005	0.000481498	0.0039634		LE01Gene02451	90.6171	15.0903	-2.04684	0.00278444	0.0160716		LE01Gene00787	0	0
LE01Gene01695	1.74014	5.26321	2.67558	0.000482035	0.0039634		LE01Gene11293	21.7283	5.097	-2.28786	0.00278848	0.0160776		LE01Gene00788	0	0
LE01Gene06152	239.799	961.864	2.39907	0.000487184	0.00399654		LE01Gene04331	38.204	7.40483	-2.0781	0.00279236	0.0160827		LE01Gene00789	11.492	6.11329
LE01Gene04219	5.436	15.7192	2.44782	0.00048882	0.00400691		LE01Gene09680	16.185	2.36194	-2.18729	0.00282312	0.0162096		LE01Gene00790	0	0
LE01Gene08736	24.1404	67.5349	2.41568	0.000500092	0.00408743		LE01Gene14049	14.4856	3.21594	-2.11838	0.00282347	0.0162096		LE01Gene00791	0	0
LE01Gene06555	7.01231	30.1469	2.42972	0.000500167	0.00408743		LE01Gene05614	115.445	28.4998	-2.04734	0.00282504	0.01621		LE01Gene00792	32.1937	0
LE01Gene07819	15.5327	61.4075	2.40829	0.000502622	0.00410124		LE01Gene07035	21.5094	4.46262	-2.25604	0.00285554	0.0163555		LE01Gene00793	55.6992	0
LE01Gene09189	51.4089	176.974	2.40695	0.000503619	0.00410626		LE01Gene08894	224.486	54.1698	-2.07478	0.00288521	0.016476		LE01Gene00794	20.6326	4.94378
LE01Gene07976	10.6068	47.4917	2.46633	0.000504792	0.0041127		LE01Gene04584	25.6062	5.99445	-2.16276	0.00289201	0.016506		LE01Gene00795	138.455	29.8702
LE01Gene00337	59.6473	282.349	2.39806	0.000505856	0.00411545		LE01Gene11692	19.0578	1.97015	-2.15534	0.0028974	0.0165279		LE01Gene00796	32.0615	10.7451
LE01Gene10587	7.72995	34.2599	2.40627	0.0005076	0.00412617		LE01Gene14438	111.334	15.9808	-2.10835	0.00297272	0.0169306		LE01Gene00797	61.7228	34.0616
LE01Gene12261	34.6872	112.137	2.39769	0.000509289	0.00413677		LE01Gene02009	958.131	140.465	-2.01753	0.0029825	0.0169683		LE01Gene00798	115.883	85.1266
LE01Gene00383	1.45741	1.81136	2.52417	0.000513997	0.00416775		LE01Gene08512	290.471	55.3533	-2.02666	0.00300252	0.0170732		LE01Gene00799	11.8146	5.27984
LE01Gene04969	47.9586	141.319	2.39636	0.000514269	0.00416775		LE01Gene01141	77.3248	18.9657	-2.08161	0.00300586	0.0170831		LE01Gene00800	39.3289	17.0418
LE01Gene05395	69.3441	220.116	2.39622	0.000515483	0.00417444		LE01Gene02640	218.302	42.1162	-2.02253	0.00302005	0.0171534		LE01Gene00801	74.7051	56.7792
LE01Gene00948	1.49131	8.37849	2.86448	0.000520354	0.00420753		LE01Gene00473	32.8127	5.71646	-2.12456	0.00302143	0.0171534		LE01Gene00802	7.83666	6.45471
LE01Gene11052	0.772496	3.48555	2.86448	0.000520354	0.00420753		LE01Gene12483	27.6587	4.81372	-2.09165	0.00304183	0.0172364		LE01Gene00803	30.7955	16.9731
LE01Gene12917	1.56701	1.81154	2.45895	0.000521473	0.00421169		LE01Gene06501	155.624	26.5984	-2.03412	0.00304248	0.0172364		LE01Gene00804	30.3708	28.8944
LE01Gene01808	1.97812	7.24603	2.60035	0.000521653	0.00421169		LE01Gene00782	115.911	20.5256	-2.05787	0.00306888	0.0173595		LE01Gene00805	416.53	2377.13
LE01Gene08934	7.10275	21.5736	2.44811	0.00052498	0.00423536		LE01Gene04835	5.96435	1.13882	-2.1438	0.00307631	0.0173914		LE01Gene00806	153.175	47.6188
LE01Gene13723	0.491476	3.48129	3.1494	0.000530803	0.0042663		LE01Gene07141	26.0929	4.86595	-2.13403	0.00308596	0.0174367		LE01Gene00807	87.9948	79.3642
LE01Gene10065	1.76601	6.10787	2.59313	0.000533871	0.00428454		LE01Gene04586	388.268	97.4698	-2.01638	0.00308991	0.0174499		LE01Gene00808	149.496	688.714
LE01Gene08371	44.2304	225.761	2.40567	0.00055476	0.00443891		LE01Gene10740	4.3456	0.573225	-2.60338	0.0030926	0.0174559		LE01Gene00809	18.3859	4.07535
LE01Gene03595	16.5268	46.4021	2.38289	0.000556045	0.00444257		LE01Gene10357	7.22702	1.41509	-2.22787	0.0031432	0.0176857		LE01Gene00810	13.6104	5.30733
LE01Gene12650	100.166	427.552	2.38227	0.00055936	0.00446241		LE01Gene11734	14.047	3.22894	-2.16728	0.00315354	0.0177345		LE01Gene00811	24.9428	26.707
LE01Gene03342	64.2975	244.621	2.37577	0.000562136	0.00448122		LE01Gene11766	19.7105	3.14431	-2.11699	0.00317252	0.0177925		LE01Gene00812	13.7798	3.96595
LE01Gene08042	81.9122	273.681	2.37972	0.000563056	0.00448301		LE01Gene11387	31.1339	6.45321	-2.06471	0.00317295	0.0177925		LE01Gene00813	0	0
LE01Gene03209	76.1353	322.619	2.37599	0.000563707	0.00448301		LE01Gene11950	39.6966	9.07016	-2.06619	0.0031738	0.0177925		LE01Gene00814	0	0
LE01Gene01138	11.9238	36.2863	2.39629	0.000567674	0.00450528		LE01Gene08547	20.4	3.04314	-2.15246	0.00327771	0.018289		LE01Gene00815	0	0
LE01Gene10910	71.6608	323.894	2.36651	0.000573746	0.00454004		LE01Gene13890	347.623	61.5103	-2.1601	0.00328582	0.0183166		LE01Gene00816	0	0
LE01Gene05942	199.082	884.184	2.36433	0.000578123	0.0045713		LE01Gene12238	62.1054	12.3884	-2.04318	0.00328669	0.0183166		LE01Gene00817	0	0
LE01Gene06799	6.267	20.0328	2.40489	0.000578687	0.00457239		LE01Gene10111	21.8452	3.90096	-2.17003	0.0032941	0.0183328		LE01Gene00818	0	0
LE01Gene10741	7.16544	32.2384	2.416	0.00058083	0.00458117		LE01Gene06794	70.5844	15.1165	-2.03278	0.00330369	0.0183445		LE01Gene00819	0	0
LE01Gene04502	12.55	48.8127	2.38069	0.000581079	0.00458117		LE01Gene09697	24.3147	3.73277	-2.27462	0.00330469	0.0183445		LE01Gene00820	0	0
LE01Gene10930	78.4108	337.308	2.36128	0.00059222	0.00466008		LE01Gene12124	4.5296	0.699871	-3.0503	0.00330473	0.0183445		LE01Gene00821	26.5567	7.80774
LE01Gene01907	8.07998	37.2995	2.40856	0.000593677	0.00466337		LE01Gene01147	96.0529	26.5248	-2.0152	0.00332146	0.0184278		LE01Gene00822	29.1126	10.4011
LE01Gene01768	11.924	54.7627	2.41424	0.000601651	0.00471909		LE01Gene08147	50.1812	8.92439	-2.02171	0.00337141	0.0186663		LE01Gene00823	14.1669	7.62894
LE01Gene05756	11.4545	46.8779	2.36834	0.000605487	0.00474225		LE01Gene01694	111.029	25.4003	-2.04261	0.00337743	0.0186899		LE01Gene00824	9.85209	4.56037
LE01Gene09514	5.49389	20.1499	2.39161	0.000611958	0.00478594		LE01Gene08432	191.124	49.019	-1.99072	0.00345702	0.0190521		LE01Gene00825	34.367	17.8878
LE01Gene09668	1.29982	6.73696	2.71571	0.000616541	0.00481476		LE01Gene13154	231.755	62.282	-2.00839	0.00345852	0.0190521		LE01Gene00826	55.6401	25.9434
LE01Gene13630	0.274733	3.20254	3.26146	0.000622182	0.00485176		LE01Gene01614	5.92105	0.825235	-2.37305	0.00356359	0.0194794		LE01Gene00827	86.0912	15.5562
LE01Gene01843	2.79381	11.5239	2.61837	0.000626438	0.0048814		LE01Gene11827	10.7112	2.1371	-2.37305	0.00356359	0.0194794		LE01Gene00828	41.1241	30.0721
LE01Gene00360	49.327	207.365	2.36246	0.000629832	0.00490072		LE01Gene09507	36.2511	7.06927	-2.09086	0.00356366	0.0194794		LE01Gene00829	85.0608	26.0317
LE01Gene07614	47.1593	147.904	2.35167	0.000643387	0.00499117		LE01Gene05378	13.1701	2.11872	-2.38408	0.00358121	0.0195554		LE01Gene00830	129.148	33.664
LE01Gene08228	15.5623	59.223	2.35798	0.000643782	0.00499117		LE01Gene10455	10.9546	2.71399	-2.14177	0.00359072	0.0195974		LE01Gene00831	10.7168	19.6856
LE01Gene13249	1.71288	6.21451	2.68663	0.000646507	0.00500868		LE01Gene04337	19.9185	4.30876	-2.1639	0.00361208	0.0196839		LE01Gene00832	6.25196	6.56232
LE01Gene07119	41.3853	115.268	2.34884	0.000651018	0.00503999		LE01Gene03890	14.8463	2.71227	-2.18559	0.00362353	0.0197263		LE01Gene00833	44.9552	12.2516
LE01Gene01353	225.821	750.221	2.34067	0.000653792	0.00505165		LE01Gene06858	67.4544	13.0495	-2.03573	0.00364556	0.019816		LE01Gene00834	19.7104	3.55148
LE01Gene04744	2.01354	8.61569	2.51774	0.000653937	0.00505165		LE01Gene10969	67.9638	14.8181	-2.04448	0.00365679	0.019867		LE01Gene00835	36.7196	23.0465
LE01Gene14481	0.562841	4.06038	3.16095	0.00065691	0.00506732		LE01Gene05576	69.0543	13.1274	-1.99128	0.00369369	0.020037		LE01Gene00836	1.50154	0.101472
LE01Gene12331	17.8676	48.6791	2.35033	0.000659851	0.0050827		LE01Gene05181	25.3362	6.74904	-2.0126	0.00378453	0.0204884		LE01Gene00837	20.4336	17.7818
LE01Gene01634	12.155	45.1282	2.35699	0.000672597	0.00515866		LE01Gene08441	49.5646	9.33108	-2.06535	0.00381688	0.0206115		LE01Gene00838	53.5116	38.0014
LE01Gene07287	0.744644	2.48685	2.70192	0.000678622	0.00519744		LE01Gene05165	78.4275	15.6172	-2.00733	0.00382271	0.0206327		LE01Gene00839	167.777	204.769
LE01Gene07036	14.6068	58.0926	2.33882	0.000680549	0.00520482		LE01Gene08878	347.492	81.1477	-1.96941	0.00382953	0.020659		LE01Gene00840	9.11588	17.0985
LE01Gene01374	17.2819	62.7494	2.3403	0.000680556	0.00520482		LE01Gene11573	0.688102	0.0341945	-3.34945	0.00383276	0.0206661		LE01Gene00841	82.5473	69.342
LE01Gene12823	252.856	659.694	2.3327	0.000681868	0.00521114		LE01Gene01445	95.4972	20.8404	-2.07902	0.00390715	0.0209868		LE01Gene00842	0.875699	0.356859
LE01Gene02678	6.0861	18.8378	2.36175	0.000686095	0.00523226		LE01Gene11243	58.5496	12.0269	-1.96528	0.00390789	0.0209868		LE01Gene00843	9.35539	11.7453
LE01Gene12245	10.3581	28.9419	2.34119	0.00069381	0.00528359		LE01Gene09536	20.3546	5.15011	-2.04693	0.00391462	0.0210019		LE01Gene00844	7.43351	22.329
LE01Gene05136	6.77687	19.8664	2.36249	0.000695692	0.00529417		LE01Gene08673	40.7858	5.73236	-2.0391	0.00393191	0.0210727		LE01Gene00845	6.49643	9.5204
LE01Gene06677	5.13908	16.0094	2.35578	0.000697482	0.00530403		LE01Gene07512	7.17627	1.10237	-2.36449	0.00393764	0.0210727		LE01Gene00846	11.247	0
LE01Gene08653	9.47181	33.1662	2.35289	0.000698384	0.00530712		LE01Gene09427	6.60698	0.940169	-2.36449	0.00393764	0.0210727		LE01Gene00847	27.7538	38.7194
LE01Gene06729	2.63056	12.8007	2.59154	0.00070684	0.00536758		LE01Gene09304	92.2032	14.9467	-1.99135	0.00396446	0.0211862		LE01Gene00848	3.66411	2.13318
LE01Gene13552	94.5643	382.221	2.36649	0.000709866	0.00538675		LE01Gene05710	2.9446	0.222072	-3.00983	0.00396476	0.0211862		LE01Gene00849	8.66288	1.02945
LE01Gene11230	12.5912	32.3342	2.34188	0.0007105	0.00538775		LE01Gene11397	315.012	97.1603	-1.96271	0.00400891	0.0213902		LE01Gene00850	13.5634	12.4858
LE01Gene00595	1.83692	10.8625	2.50567	0.00071246	0.00539456		LE01Gene06919	2.81163	0.404248	-2.79881	0.00402553	0.0214362		LE01Gene00851	0.683765	0.288481
LE01Gene12205	11.6836	40.2911	2.33377	0.000712907	0.00539456		LE01Gene00622	26.4747	4.51427	-2.19363	0.00403646	0.0214678		LE01Gene00852	15.0864	9.28948
LE01Gene05019	56.4914	209.978	2.32026	0.00073952	0.00554511		LE01Gene03879	47.317	10.7137	-2.07866	0.00404449	0.0214678		LE01Gene00853	6.03184	4.15717
LE01Gene04525	18.2865	65.0393	2.32182	0.000748445	0.00559639		LE01Gene01094	10.0498	1.9684	-2.65355	0.00404697	0.0214678		LE01Gene00854	2.9028	2.16258
LE01Gene12690	185.142	781.969	2.31157	0.000751804	0.00561759		LE01Gene04466	705.807	156.28	-1.94598	0.00405711	0.0214765		LE01Gene00855	37.8486	44.3518
LE01Gene12577	5.35611	16.7504	2.33657	0.000754033	0.00562785		LE01Gene12841	309.415	76.3847	-1.97369	0.00406403	0.0214867		LE01Gene00856	32.0764	25.1987
LE01Gene02749	4.4431	16.3787	2.37403	0.000754456	0.00562785		LE01Gene04352	34.7307	7.32472	-2.01294	0.00406599	0.0214867		LE01Gene00857	1.35254	2.48036
LE01Gene08138	77.1965	252.772	2.31473	0.000754751	0.00562785		LE01Gene00016	4.06724	0.247721	-3.69842	0.00406644	0.0214867		LE01Gene00858	78.6505	161.017
LE01Gene09761	8.42487	23.0396	2.35607	0.000755943	0.00563283		LE01Gene03046	53.6732	12.3554	-2.00343	0.00414718	0.0218303		LE01Gene00859	15.1767	44.2986
LE01Gene01819	31.165	28.5394	2.33817	0.000760112	0.00565603		LE01Gene05244	8.47375	1.15797	-2.13627	0.00415031	0.0218303		LE01Gene00860	16.409	36.4417
LE01Gene00158	9.46464	28.4318	2.36431	0.000763812	0.00567963		LE01Gene10584	26.6935	3.46616	-2.06119	0.00415035	0.0218303		LE01Gene00861	17.1209	3.94509
LE01Gene02285	6.14494	19.2676	2.33107	0.000764753	0.00568269		LE01Gene10692	1279.16	291.541	-1.94379	0.00415039	0.0218303		LE01Gene00862	40.8689	26.7701
LE01Gene12979	7.35788	5.76749	2.34699	0.000770576	0.005722		LE01Gene11450	57.5661	17.3869	-2.00065	0.0042068	0.0220406		LE01Gene00863	82.813	42.1143
LE01Gene11843	1.85313	1.53306	2.37268	0.000775609	0.00575538		LE01Gene10693	252.536	51.4789	-1.97961	0.00420681	0.0220406		LE01Gene00864	2.98835	0.813886
LE01Gene03021	6.35117	18.1875	2.32745	0.00077631	0.0057566		LE01Gene08980	74.1806	21.9885	-1.97186	0.00422634	0.0221213		LE01Gene00865	138.664	54.5369
LE01Gene01115	3.00725	13.0858	2.38441	0.000777298	0.00575995		LE01Gene05585	611.652	141.04	-1.93956	0.00423859	0.0221652		LE01Gene00866	9.83963	5.40424
LE01Gene10824	1.65645	6.14927	2.52121	0.00077857	0.00576539		LE01Gene07134	306.688	80.2371	-1.94843	0.00423886	0.0221652		LE01Gene00867	41.6113	11.0761
LE01Gene02648	3.30801	7.86733	2.44399	0.000780155	0.00576917		LE01Gene13698	13.0382	1.80818	-2.30515	0.00428141	0.0223768		LE01Gene00868	98.4426	54.2402
LE01Gene04601	9.66735	37.1321	2.31748	0.000781562	0.00577559		LE01Gene11304	32.4813	6.52696	-2.07024	0.00428889	0.022405		LE01Gene00869	51.7312	18.7436
LE01Gene09454	2.29971	10.1564	2.65027	0.000798534	0.00587673		LE01Gene07901	7.80194	1.10885	-2.34463	0.004333	0.0225585		LE01Gene00870	43.9311	20.6864
LE01Gene01005	14.3771	47.9711	2.30852	0.000803126	0.00590647		LE01Gene08280	63.1154	9.57838	-2.34463	0.004333	0.0225585		LE01Gene00871	0	0
LE01Gene12384	4.69203	19.6842	2.37978	0.000811601	0.00596063		LE01Gene08738	2.12649	0.144222	-2.34463	0.004333	0.0225585		LE01Gene00872	4.56089	24.5285
LE01Gene08101	0.212925	1.12439	3.30277	0.000814859	0.00597229		LE01Gene09445	265.682	71.4298	-1.93869	0.00435751	0.0226751		LE01Gene00873	5.16323	1.36735
LE01Gene02603	9.57597	49.3276	2.37677	0.000816838	0.00597909		LE01Gene14064	56.4088	9.20548	-2.00447	0.00437487	0.0227434		LE01Gene00874	13.7186	6.49755
LE01Gene05100	4.93641	15.4201	2.39009	0.000816901	0.00597909		LE01Gene00403	20.1695	3.37899	-2.11501	0.00439829	0.022843		LE01Gene00875	7.69578	4.61816
LE01Gene11301	5.34514	24.6799	2.39161	0.00083358	0.00609701		LE01Gene10534	22.5402	3.88994	-2.18529	0.00440988	0.0228868		LE01Gene00876	35.5258	40.4417
LE01Gene03914	15.3798	46.8236	2.3042	0.000846407	0.0061824		LE01Gene12242	24.5049	5.00175	-2.04135	0.004411	0.0228868		LE01Gene00877	1.67975	2.2433
LE01Gene13572	0.163285	0.648928	3.17683	0.000851461	0.00621086		LE01Gene12914	1540.28	409.631	-1.92584	0.00441417	0.0228922		LE01Gene00878	0.739697	0.944274
LE01Gene13894	4.24271	27.4747	2.63359	0.000853944	0.00622051		LE01Gene08699	19.795	3.24945	-2.24743	0.00442483	0.0229314		LE01Gene00879	4.43022	2.28453
LE01Gene05183	100.441	429.281	2.28363	0.000855016	0.0062241		LE01Gene01345	8.56624	2.15873	-2.01361	0.00443028	0.0229314		LE01Gene00880	11.2014	0.732349
LE01Gene00690	24.0047	76.5192	2.28976	0.000858753	0.00624707		LE01Gene11790	68.0561	11.885	-1.95121	0.00447171	0.0231028		LE01Gene00881	51.0214	10.0883
LE01Gene13864	3.03754	11.8578	2.34804	0.000862186	0.00626779		LE01Gene01555	26.701	4.44075	-2.08212	0.004472	0.0231028		LE01Gene00882	33.8825	6.87348
LE01Gene02711	0.582724	3.73562	3.0501	0.000879821	0.00637779		LE01Gene14268	50.4947	12.045	-1.94811	0.00454344	0.0234268		LE01Gene00883	154.343	55.616
LE01Gene05306	1.60615	6.33879	2.82504	0.000883102	0.00639385		LE01Gene11500	882.844	232.624	-1.92479	0.00456203	0.0234969		LE01Gene00884	7.60264	5.52787
LE01Gene09418	6.42529	27.0904	2.31562	0.000883998	0.00639602		LE01Gene11191	12.0725	2.20655	-2.04661	0.00456361	0.0234969		LE01Gene00885	42.3221	35.7148
LE01Gene10129	17.4585	53.2805	2.2891	0.00088563	0.00640351		LE01Gene02005	61.2595	11.4857	-2.04979	0.00459281	0.0236132		LE01Gene00886	171.845	174.619
LE01Gene01637	1.70543	7.01962	2.42255	0.00088971	0.00642868		LE01Gene02463	136.939	25.6551	-1.92945	0.00460162	0.0236472		LE01Gene00887	3.30779	5.63699
LE01Gene07236	11.6192	31.3211	2.28858	0.000892955	0.00644779		LE01Gene06843	114.753	29.8737	-1.94019	0.00461845	0.023713		LE01Gene00888	17.8025	86.8596
LE01Gene12243	34.1756	112.987	2.28683	0.000894539	0.00645488		LE01Gene11359	2.98795	0.571186	-2.14669	0.00461884	0.023713		LE01Gene00889	59.4223	74.7068
LE01Gene13221	63.2301	204.462	2.29246	0.000895344	0.00645634		LE01Gene06494	102.454	19.4242	-1.95616	0.00471548	0.0241398		LE01Gene00890	37.2896	17.3008
LE01Gene13878	212.892	733.851	2.27323	0.000901464	0.00649175		LE01Gene12410	1259.36	288.3	-1.91125	0.00471861	0.0241444		LE01Gene00891	86.505	56.5106
LE01Gene08400	3.40736	10.6292	2.37403	0.000902368	0.0064939		LE01Gene03114	211.476	50.528	-1.92689	0.00472209	0.0241506		LE01Gene00892	15.1187	11.3226
LE01Gene08720	1.68369	8.2307	2.53579	0.000908509	0.00652301		LE01Gene13580	2.25547	0.157621	-3.30078	0.00472911	0.024175		LE01Gene00893	45.7016	84.6175
LE01Gene01562	2.68878	11.0684	2.4852	0.000909452	0.00652301		LE01Gene10299	436.152	141.028	-1.92105	0.00473724	0.0241968		LE01Gene00894	310.354	218.999
LE01Gene08008	18.0742	55.9645	2.30233	0.000927663	0.00663588		LE01Gene05947	170.642	45.9622	-1.93214	0.00475695	0.0242711		LE01Gene00895	0.731221	0.240613
LE01Gene10998	90.6478	294.314	2.26848	0.000929539	0.00664487		LE01Gene08293	0.758096	0.0957988	-2.96818	0.00477114	0.0242857		LE01Gene00896	6.06078	4.01205
LE01Gene07112	23.7987	120.369	2.29657	0.00094152	0.00671263		LE01Gene13525	4.59653	0.498847	-2.96818	0.00477114	0.0242857		LE01Gene00897	94.0596	35.5538
LE01Gene09766	16.729	50.0029	2.27749	0.000942212	0.00671311		LE01Gene14617	2.87759	0.528267	-2.96818	0.00477114	0.0242857		LE01Gene00898	52.9267	41.8661
LE01Gene11570	11.017	33.8	2.30623	0.000944743	0.00672667		LE01Gene14849	6.64151	0.488362	-2.96818	0.00477114	0.0242857		LE01Gene00899	31.7209	15.7931
LE01Gene07797	96.5768	196.316	2.26773	0.000946477	0.00673009		LE01Gene05853	26.4243	6.69975	-2.05212	0.0047958	0.0243997		LE01Gene00900	1.09871	4.6724
LE01Gene00097	48.4377	174.524	2.27445	0.000948831	0.00674236		LE01Gene03064	201.88	43.7784	-1.92912	0.00480771	0.0244487		LE01Gene00901	22.7191	30.9529
LE01Gene12996	8.83196	43.5347	2.34226	0.0009569	0.00678621		LE01Gene07243	33.0524	5.46865	-2.11854	0.00483222	0.0245495		LE01Gene00902	20.4156	14.3523
LE01Gene03419	17.8129	50.2793	2.27075	0.000991803	0.00701519		LE01Gene14401	94.0208	29.8233	-1.94549	0.00484857	0.0245982		LE01Gene00903	22.1784	8.6695
LE01Gene07443	9.00778	24.8365	2.3056	0.000993911	0.00702547		LE01Gene01275	246.744	75.1108	-1.91172	0.00503267	0.0253754		LE01Gene00904	24.3924	12.6272
LE01Gene10302	2.43924	11.5661	2.40358	0.000995816	0.0070343		LE01Gene10306	58.5514	10.2887	-2.00499	0.00503488	0.0253754		LE01Gene00905	13.953	51.9036
LE01Gene01501	2.25761	9.7777	2.39645	0.00102454	0.00721348		LE01Gene13420	170.145	37.2869	-1.93774	0.0050452	0.0254036		LE01Gene00906	104.657	49.7753
LE01Gene12031	0.107159	1.7173	4.55046	0.00102803	0.00722856		LE01Gene07045	9.18215	1.04283	-2.51659	0.00507411	0.0255371		LE01Gene00907	5.08224	2.31381
LE01Gene13482	0.142008	0.624046	3.64546	0.00102803	0.00722856		LE01Gene01102	477.466	57.2802	-1.92695	0.00509694	0.0256128		LE01Gene00908	29.9872	10.988
LE01Gene00413	78.6714	254.014	2.25929	0.00105242	0.00736624		LE01Gene08410	34.727	9.93132	-1.95349	0.00509869	0.0256128		LE01Gene00909	57.0656	25.9199
LE01Gene12628	16.8474	49.3739	2.25289	0.00107105	0.00748202		LE01Gene02597	233.496	53.3075	-1.89845	0.00512788	0.0257474		LE01Gene00910	86.48	15.3165
LE01Gene03511	24.3937	85.8784	2.24704	0.00107526	0.00750163		LE01Gene03291	33.6199	6.99915	-1.96651	0.00515579	0.0258633		LE01Gene00911	123.07	51.6678
LE01Gene07148	153.705	408.042	2.2364	0.00107655	0.00750576		LE01Gene00834	19.7104	3.55148	-2.01038	0.00521897	0.0261436		LE01Gene00912	44.7722	32.9162
LE01Gene11647	12.1578	39.3515	2.29176	0.00109047	0.00758314		LE01Gene05999	2.66153	0.407374	-2.24206	0.00524468	0.0262601		LE01Gene00913	89.0911	45.8246
LE01Gene02108	22.4381	75.5306	2.24904	0.0011116	0.00772506		LE01Gene14265	9.69945	2.45607	-2.13726	0.00526237	0.0263364		LE01Gene00914	389.917	378.476
LE01Gene07989	37.2449	96.5918	2.24043	0.00111704	0.00775291		LE01Gene03841	55.2797	11.8309	-1.93147	0.00528945	0.0264349		LE01Gene00915	17.8614	0
LE01Gene06838	3.84081	20.0781	2.38308	0.001119	0.00776137		LE01Gene05806	193.733	52.5473	-1.90551	0.00539625	0.026881		LE01Gene00916	6.67776	2.73727
LE01Gene11312	1.411	6.69414	2.76105	0.0011219	0.00777144		LE01Gene00256	197.279	46.7385	-1.89209	0.00543081	0.027003		LE01Gene00917	0	0
LE01Gene04497	2.55775	7.07349	2.28333	0.00114521	0.00790738		LE01Gene04545	21.2277	4.688	-2.04576	0.00545432	0.0270941		LE01Gene00918	0.0606094	0
LE01Gene03891	44.0258	130.765	2.22739	0.00114628	0.00790967		LE01Gene10268	22.4393	4.08313	-2.16921	0.00545834	0.0270941		LE01Gene00919	5.43218	18.994
LE01Gene08634	2.47334	10.8206	2.43484	0.0011562	0.00797003		LE01Gene08434	5.18546	0.727987	-2.55435	0.00547185	0.0270941		LE01Gene00920	23.6517	17.9882
LE01Gene00228	32.1816	137.022	2.2341	0.00116022	0.00799051		LE01Gene06159	5.46044	0.198833	-3.62497	0.00547934	0.0271155		LE01Gene00921	61.3427	25.3133
LE01Gene00905	13.953	51.9036	2.23729	0.00116261	0.00799294		LE01Gene09573	10.833	2.92852	-1.95919	0.00556367	0.0274854		LE01Gene00922	0.530692	0.947575
LE01Gene06741	0.510441	2.18	3.04579	0.00116281	0.00799294		LE01Gene00086	88.6185	20.3569	-1.93605	0.00560913	0.0276717		LE01Gene00923	39.3828	13.2849
LE01Gene09475	3.91998	25.1507	3.04579	0.00116281	0.00799294		LE01Gene13368	226.319	45.4812	-1.87815	0.00563411	0.0277694		LE01Gene00924	102.506	31.4286
LE01Gene11598	8.15258	23.3625	2.27538	0.0011818	0.00810268		LE01Gene06180	296.186	57.9655	-1.8804	0.00566545	0.0278982		LE01Gene00925	11.5894	10.4971
LE01Gene01886	3.3682	10.9936	2.33327	0.00119261	0.00816635		LE01Gene04092	7.5149	1.6556	-2.08861	0.00569028	0.0279948		LE01Gene00926	34.334	19.8651
LE01Gene09638	1.28272	4.34837	2.41666	0.00119635	0.0081847		LE01Gene03283	56.4649	14.8263	-1.91763	0.00571657	0.0280984		LE01Gene00927	29.1399	25.9791
LE01Gene02901	10.4969	17.3926	2.24385	0.00120701	0.00823907		LE01Gene12827	199.879	40.3001	-1.91272	0.00573409	0.0281716		LE01Gene00928	29.9374	19.5537
LE01Gene13584	42.4816	108.96	2.22608	0.00120707	0.00823907		LE01Gene02080	82.3511	17.1714	-1.92579	0.00575013	0.0282375		LE01Gene00929	45.9042	68.1071
LE01Gene07958	27.6766	93.5312	2.2229	0.00120941	0.0082485		LE01Gene06164	21.5646	5.39051	-1.96844	0.00576251	0.0282466		LE01Gene00930	52.7025	18.0688
LE01Gene00994	17.7724	65.5905	2.2311	0.00120999	0.0082485		LE01Gene14398	25.1605	4.26818	-1.97132	0.00578823	0.0283467		LE01Gene00931	2.35824	1.34023
LE01Gene02543	5.73509	14.3372	2.25263	0.00121801	0.00829794		LE01Gene08277	301.091	62.3904	-1.87354	0.00579368	0.0283475		LE01Gene00932	9.06541	15.2358
LE01Gene10963	43.0761	123.885	2.21878	0.00122009	0.00830681		LE01Gene05875	6.37442	1.01132	-2.26234	0.00580197	0.0283752		LE01Gene00933	36.8951	29.7604
LE01Gene07095	7.54824	20.3942	2.239	0.0012251	0.00832769		LE01Gene10688	46.0075	11.2943	-1.89479	0.00589277	0.0287566		LE01Gene00934	4.68546	15.8087
LE01Gene03403	7.10663	19.0014	2.2302	0.00122548	0.00832769		LE01Gene02228	66.5925	18.0827	-1.89031	0.00593105	0.0288821		LE01Gene00935	57.0951	63.4211
LE01Gene08722	13.7875	38.2598	2.22044	0.00123627	0.00838508		LE01Gene12953	19.5191	3.81663	-1.96583	0.00596943	0.0290485		LE01Gene00936	43.0232	34.8427
LE01Gene08624	5.30636	18.7541	2.22827	0.00123718	0.00838596		LE01Gene07601	83.1963	18.6483	-1.89666	0.00599793	0.0291475		LE01Gene00937	85.2461	19.128
LE01Gene07988	6.19288	16.433	2.23662	0.00124686	0.00843028		LE01Gene12299	44.9333	9.94219	-1.94722	0.00601597	0.0292088		LE01Gene00938	42.7195	18.3605
LE01Gene07113	3.42776	18.0387	2.41168	0.00125455	0.0084659		LE01Gene11994	32.7661	5.97554	-1.93097	0.00601997	0.029215		LE01Gene00939	1.61007	0.506565
LE01Gene07283	307.995	981.312	2.20275	0.00125529	0.0084659		LE01Gene09774	21.4762	5.06486	-1.94418	0.00602492	0.0292258		LE01Gene00940	34.2879	214.55
LE01Gene05433	8.68156	22.8546	2.24045	0.00125727	0.00847393		LE01Gene02997	70.4095	17.3143	-1.89259	0.00612037	0.0296085		LE01Gene00941	2.79539	16.0419
LE01Gene11167	14.6618	33.9434	2.21529	0.00125868	0.00847539		LE01Gene00290	64.9988	13.4746	-1.9043	0.00615426	0.0297054		LE01Gene00942	27.6241	8.91205
LE01Gene02903	6.01802	3.09793	2.27199	0.00126407	0.00849841		LE01Gene03125	54.8319	15.1433	-1.89366	0.00622091	0.0299598		LE01Gene00943	90.6913	74.0898
LE01Gene05803	113.283	335.138	2.20811	0.00127295	0.00855279		LE01Gene02232	88.1756	24.2325	-1.89064	0.00622744	0.0299778		LE01Gene00944	34.6254	34.7376
LE01Gene09527	3.89703	15.9626	2.34513	0.00130126	0.00873204		LE01Gene11595	392.318	108.266	-1.85361	0.00625704	0.0300932		LE01Gene00945	134.783	65.166
LE01Gene04275	2.55912	11.4667	2.37202	0.00131377	0.00880498		LE01Gene01064	480.828	94.0275	-1.8466	0.00626925	0.0301349		LE01Gene00946	0.846178	3.9201
LE01Gene10431	1.44857	6.839	3.00527	0.00134785	0.00899964		LE01Gene13984	17.5081	2.85643	-1.90796	0.00632017	0.030356		LE01Gene00947	37.404	25.7676
LE01Gene01893	13.0746	42.8804	2.20341	0.00134953	0.00900523		LE01Gene04636	175.319	36.6329	-1.85968	0.00636715	0.0305472		LE01Gene00948	1.49131	8.37849
LE01Gene05622	13.1851	47.4333	2.20952	0.00135541	0.00902767		LE01Gene01984	36.4393	7.11966	-1.93957	0.0063685	0.0305472		LE01Gene00949	47.848	55.513
LE01Gene05995	15.6668	49.6885	2.19453	0.00135842	0.00904207		LE01Gene01497	2.82039	0.494949	-2.5197	0.00638213	0.0305852		LE01Gene00950	14.3605	3.68642
LE01Gene04110	0.988488	5.49579	2.65999	0.0013699	0.00910964		LE01Gene12683	13.825	1.98398	-2.5197	0.00638213	0.0305852		LE01Gene00951	7.53195	5.3613
LE01Gene13578	230.03	575.425	2.18366	0.00137267	0.00911996		LE01Gene01931	344.989	70.9186	-1.85443	0.00640055	0.0306461		LE01Gene00952	24.3666	18.7545
LE01Gene02619	1.09788	5.71389	3.08692	0.00138806	0.00920512		LE01Gene05384	77.2828	19.2535	-1.87772	0.00643009	0.0307464		LE01Gene00953	19.8176	13.042
LE01Gene04658	1.64583	12.5623	3.08692	0.00138806	0.00920512		LE01Gene00018	2943.45	455.446	-1.83637	0.00644647	0.030811		LE01Gene00954	5.04809	3.35596
LE01Gene08423	3.53533	11.0937	2.21721	0.00139229	0.00922746		LE01Gene09406	8.59264	1.43877	-2.15243	0.00645693	0.0308472		LE01Gene00955	25.9603	44.3485
LE01Gene08491	9.47757	36.3105	2.24963	0.0014012	0.00926937		LE01Gene06575	41.3358	9.68101	-1.92021	0.00647782	0.0309257		LE01Gene00956	16.4737	615.908
LE01Gene00564	228.903	511.989	2.17876	0.00140533	0.00928519		LE01Gene03974	55.5805	15.1105	-1.94844	0.00647913	0.0309257		LE01Gene00957	0	2.51415
LE01Gene12552	55.5165	193.133	2.18603	0.00141334	0.00933237		LE01Gene02018	205.484	50.8329	-1.86748	0.00648827	0.0309418		LE01Gene00958	83.9276	44.0953
LE01Gene13819	1.3716	10.3026	3.20005	0.00141891	0.00936343		LE01Gene07518	36.8515	7.77863	-1.92335	0.00649491	0.0309598		LE01Gene00959	39.5296	22.2
LE01Gene04632	12.5197	38.2279	2.1861	0.00142069	0.00936451		LE01Gene01624	38.1763	9.52534	-1.93732	0.00655095	0.0311576		LE01Gene00960	80.1539	42.8148
LE01Gene03817	146.69	633.36	2.1851	0.00142082	0.00936451		LE01Gene02124	352.627	69.7362	-1.84842	0.00656954	0.0312046		LE01Gene00961	207.852	207.558
LE01Gene00260	30.9165	88.441	2.1816	0.00142421	0.00937532		LE01Gene12200	43.8725	13.9725	-1.88911	0.00660566	0.0312852		LE01Gene00962	5.22024	7.57802
LE01Gene08366	5.28392	23.3197	2.28267	0.00144757	0.00949662		LE01Gene00100	113.578	25.6885	-1.85445	0.00661452	0.0312936		LE01Gene00963	151.445	63.7048
LE01Gene03133	27.7412	92.9069	2.18663	0.00144795	0.00949662		LE01Gene02266	483.186	85.2649	-1.86615	0.00665605	0.0314485		LE01Gene00964	12.6861	17.1
LE01Gene04588	25.0902	68.6715	2.18085	0.00146389	0.00958761		LE01Gene08299	1.1478	0.106599	-2.64739	0.00666491	0.0314764		LE01Gene00965	0	0
LE01Gene01882	10.4781	29.9367	2.22685	0.0014645	0.00958761		LE01Gene02351	148.896	36.8387	-1.84154	0.00677994	0.0319214		LE01Gene00966	0	0
LE01Gene09610	4.47287	10.8824	2.20277	0.00147188	0.00963006		LE01Gene00157	95.171	25.5427	-1.90614	0.00678325	0.0319218		LE01Gene00967	0	0
LE01Gene12707	6.39409	19.4107	2.18421	0.00148286	0.00969005		LE01Gene04842	8.52413	1.33298	-2.06638	0.00678598	0.0319218		LE01Gene00968	0	0
LE01Gene04396	9.3119	28.4465	2.19378	0.00148451	0.00969497		LE01Gene08448	756.204	157.907	-1.82588	0.0068037	0.0319771		LE01Gene00969	0	0
LE01Gene00357	5.87666	22.5306	2.20562	0.00148831	0.00971385		LE01Gene11669	19.7093	2.53445	-2.02748	0.00682398	0.0320584		LE01Gene00970	0	2.83693
LE01Gene07882	40.149	143.1	2.16836	0.00150941	0.00983959		LE01Gene07183	510.198	115.281	-1.82592	0.00688541	0.0322935		LE01Gene00971	5.48455	0.884858
LE01Gene09226	17.8485	54.5816	2.17554	0.00158349	0.0102602		LE01Gene02705	64.7327	15.459	-1.84479	0.00688889	0.0322935		LE01Gene00972	7.76088	11.1422
LE01Gene03581	11.0815	28.787	2.17134	0.00158751	0.01028		LE01Gene07385	24.3339	5.11627	-1.90142	0.00694179	0.0324838		LE01Gene00973	4.62091	0.691302
LE01Gene05048	10.2768	15.2381	2.17518	0.0015945	0.0103173		LE01Gene13235	17.1049	3.6395	-1.97247	0.00697041	0.032582		LE01Gene00974	6.5712	3.81164
LE01Gene03344	31.4037	77.7797	2.16399	0.00160062	0.01034		LE01Gene08331	1.94821	0.240943	-2.88111	0.00697492	0.032582		LE01Gene00975	88.8034	548.528
LE01Gene10880	38.3751	122.853	2.15988	0.00161515	0.0104275		LE01Gene07241	23.504	5.84437	-1.89123	0.00699072	0.0326132		LE01Gene00976	68.2561	86.2478
LE01Gene11170	20.4892	45.1205	2.16845	0.00163929	0.0105581		LE01Gene06166	327.921	85.4877	-1.82895	0.00699798	0.0326317		LE01Gene00977	89.9724	26.3657
LE01Gene11268	5.4841	18.8131	2.25696	0.00164417	0.0105646		LE01Gene06891	125.451	25.8883	-1.87	0.0070075	0.0326489		LE01Gene00978	57.2741	32.7451
LE01Gene04064	1.26739	5.61353	2.63067	0.00164425	0.0105646		LE01Gene09092	4.68962	0.713506	-2.39542	0.00706623	0.0328797		LE01Gene00979	58.482	248.073
LE01Gene04339	1.26452	2.90981	2.50293	0.0016473	0.0105778		LE01Gene06955	4.04092	0.893133	-2.21937	0.00707803	0.0328994		LE01Gene00980	3.07106	2.97095
LE01Gene08136	2.25875	8.32193	2.35548	0.00165095	0.0105949		LE01Gene02618	26.9071	7.32896	-1.91619	0.00707966	0.0328994		LE01Gene00981	70.4505	141.715
LE01Gene11706	10.4217	47.18	2.26797	0.00165427	0.0106099		LE01Gene10465	59.7888	10.4524	-1.87087	0.00711175	0.0330343		LE01Gene00982	23.1502	5.80561
LE01Gene10179	64.2075	223.508	2.15148	0.00166469	0.0106618		LE01Gene10150	76.8236	20.6976	-1.85944	0.00718385	0.0332827		LE01Gene00983	41.1877	27
LE01Gene08626	11.7788	49.1098	2.26289	0.00166535	0.0106618		LE01Gene07947	321.159	64.2432	-1.82073	0.00722189	0.0334243		LE01Gene00984	10.9842	119.78
LE01Gene13726	14.3764	64.7673	2.17365	0.00169574	0.0108241		LE01Gene14055	65.0285	15.1436	-1.87262	0.0072249	0.0334243		LE01Gene00985	71.9607	35.4118
LE01Gene08688	4.07117	13.8283	2.23843	0.00171233	0.0109105		LE01Gene09042	19.8415	2.63147	-2.15682	0.00722688	0.0334243		LE01Gene00986	25.2426	21.6203
LE01Gene04794	26.683	95.1168	2.15387	0.00171424	0.0109123		LE01Gene08449	2.02765	0.138107	-3.19822	0.00728936	0.0336697		LE01Gene00987	33.1332	72.7513
LE01Gene08577	0.656572	2.80888	2.90609	0.00171465	0.0109123		LE01Gene13441	380.091	101.198	-1.81146	0.0073319	0.0338239		LE01Gene00988	78.1106	22.6537
LE01Gene10973	113.069	189.786	2.14404	0.00172212	0.0109469		LE01Gene04998	11.3901	2.70985	-2.02455	0.00735451	0.0339123		LE01Gene00989	23.1918	7.28066
LE01Gene07133	66.5587	189.634	2.13818	0.00173579	0.0110183		LE01Gene13670	811.476	198.954	-1.80559	0.0073883	0.0340388		LE01Gene00990	4.36532	9.66074
LE01Gene02021	13.8553	46.9407	2.15073	0.00174102	0.0110409		LE01Gene08404	9.04927	0.762344	-2.25633	0.00740286	0.0340766		LE01Gene00991	5.63621	8.11518
LE01Gene03054	32.8677	95.2518	2.13872	0.00175003	0.0110914		LE01Gene07131	109.118	27.0173	-1.85545	0.00743405	0.0342056		LE01Gene00992	54.1087	93.2426
LE01Gene04345	56.581	171.445	2.13966	0.00175221	0.0110987		LE01Gene01727	2627.71	727.641	-1.80264	0.00744495	0.034241		LE01Gene00993	11.2298	13.6978
LE01Gene04599	1.37783	3.58674	2.31584	0.00175377	0.011102		LE01Gene01265	37.4182	7.2515	-1.8797	0.00749953	0.0344625		LE01Gene00994	17.7724	65.5905
LE01Gene01396	30.0811	70.6893	2.13715	0.00175592	0.0111091		LE01Gene00827	86.0912	15.5562	-1.88359	0.0075148	0.0345179		LE01Gene00995	116.515	45.1102
LE01Gene08903	608.162	1971.79	2.13091	0.00176018	0.0111295		LE01Gene09604	26.6033	6.46329	-2.04914	0.00755572	0.0346465		LE01Gene00996	44.474	25.8066
LE01Gene08481	2.51328	9.97696	2.46164	0.00176981	0.011178		LE01Gene04605	2328.74	512.272	-1.79775	0.00761523	0.0348747		LE01Gene00997	5.62229	31.3675
LE01Gene01969	33.4735	75.8866	2.15341	0.00176993	0.011178		LE01Gene10212	23.6833	6.50113	-1.93842	0.00764489	0.0349956		LE01Gene00998	40.5577	31.0463
LE01Gene12403	337.688	929.318	2.12839	0.00177626	0.0112114		LE01Gene12027	49.1238	12.6534	-1.86421	0.00769749	0.0351913		LE01Gene00999	5.42689	37.1503
LE01Gene07297	19.3028	64.1791	2.16384	0.00182145	0.0114763		LE01Gene07225	16.7491	3.07948	-2.02654	0.00778205	0.0355325		LE01Gene01000	1.38058	1.89197
LE01Gene10684	7.22174	16.5037	2.13791	0.00188033	0.0118057		LE01Gene03245	308.248	79.8253	-1.81544	0.00779112	0.0355588		LE01Gene01001	46.3599	6.37081
LE01Gene00098	15.3443	50.7938	2.13083	0.00188932	0.0118552		LE01Gene00218	75.9063	22.9865	-1.83834	0.00782241	0.0356561		LE01Gene01002	26.82	10.5921
LE01Gene03695	4.71248	11.9921	2.14182	0.00189953	0.0119054		LE01Gene12455	105.561	32.0947	-1.83199	0.00782668	0.0356604		LE01Gene01003	18.4963	12.3752
LE01Gene09648	154.288	353.793	2.11837	0.00191524	0.0119898		LE01Gene06588	57.4625	11.3254	-1.81685	0.00785636	0.0357501		LE01Gene01004	5.25707	22.0647
LE01Gene08160	36.9774	99.9996	2.12005	0.00193649	0.0121017		LE01Gene02458	64.1523	13.5644	-1.83497	0.00793141	0.0360305		LE01Gene01005	14.3771	47.9711
LE01Gene07358	66.1775	141.677	2.11541	0.00195441	0.0121924		LE01Gene04615	216.174	50.8361	-1.80184	0.00803217	0.0364042		LE01Gene01006	80.78	27.5268
LE01Gene07526	13.6913	34.3472	2.14248	0.00197558	0.012303		LE01Gene13228	11.226	1.35609	-2.0361	0.00803402	0.0364042		LE01Gene01007	29.0816	58.511
LE01Gene09038	28.2464	74.0185	2.1176	0.00198384	0.0123472		LE01Gene04007	150.927	37.1945	-1.78847	0.00821429	0.0370178		LE01Gene01008	25.2966	8.35052
LE01Gene03562	4.98803	12.5682	2.14405	0.00199916	0.0124244		LE01Gene08482	41.3993	8.53008	-1.87138	0.00822734	0.037061		LE01Gene01009	19.5207	15.1525
LE01Gene11971	2.65571	8.65555	2.30738	0.00200088	0.0124244		LE01Gene06926	37.4259	6.76955	-1.88245	0.00824706	0.0371187		LE01Gene01010	61.6186	21.6297
LE01Gene02181	31.7094	79.0754	2.1185	0.00200616	0.01245		LE01Gene07271	67.898	17.4162	-1.81507	0.00827455	0.0371956		LE01Gene01011	244.43	86.8615
LE01Gene08384	6.05702	15.528	2.15057	0.00203003	0.0125763		LE01Gene08127	34.7041	8.43466	-1.81614	0.00834631	0.0374711		LE01Gene01012	7.64083	6.40109
LE01Gene10213	2.88309	6.85684	2.16329	0.00204234	0.012638		LE01Gene03616	19.0343	4.06252	-1.86679	0.00837378	0.0375787		LE01Gene01013	8.28685	5.98899
LE01Gene06074	2.39924	7.09269	2.36409	0.00205304	0.0126896		LE01Gene00453	22.4877	6.1436	-1.83976	0.00839584	0.0376462		LE01Gene01014	44.3053	16.5222
LE01Gene03216	1.01891	4.52784	2.45568	0.00205995	0.0127103		LE01Gene03234	10.9248	2.15662	-2.06988	0.0084402	0.0378135		LE01Gene01015	17.9425	18.3598
LE01Gene03161	3.3674	8.75038	2.13032	0.0020804	0.0128217		LE01Gene14158	1773.6	362.988	-1.77513	0.00844657	0.0378263		LE01Gene01016	2.80201	2.10192
LE01Gene06938	5.1431	14.5318	2.18246	0.00211941	0.0130384		LE01Gene08019	4.89597	0.34984	-2.78844	0.00847458	0.0379042		LE01Gene01017	36.1028	36.8729
LE01Gene02726	1.51471	4.96338	2.43487	0.0021204	0.0130384		LE01Gene09103	11.754	1.49414	-2.78844	0.00847458	0.0379042		LE01Gene01018	263.951	199.45
LE01Gene05233	2.954	10.8744	2.26211	0.00212451	0.0130464		LE01Gene13636	4.34477	0.56923	-2.78844	0.00847458	0.0379042		LE01Gene01019	0	0
LE01Gene04447	50.8626	169.212	2.09848	0.00214405	0.0131386		LE01Gene10341	255.315	47.2716	-1.78563	0.00849351	0.0379731		LE01Gene01020	0	0
LE01Gene13563	9.57845	25.2802	2.11308	0.00214699	0.0131491		LE01Gene12536	203.859	24.1676	-1.8326	0.00852043	0.0380617		LE01Gene01021	0	0
LE01Gene00406	2.64746	5.54583	2.16763	0.00215274	0.0131739		LE01Gene10032	1550.95	420.108	-1.77334	0.00852815	0.0380803		LE01Gene01022	0.409007	0.0673743
LE01Gene04412	7.13314	17.542	2.13613	0.0021535	0.0131739		LE01Gene11650	8.38969	1.66932	-1.99142	0.00860166	0.0383767		LE01Gene01023	0	0
LE01Gene10039	3.1916	9.84197	2.14646	0.0021709	0.0132728		LE01Gene11571	27.3506	5.31297	-1.83733	0.00861676	0.0384121		LE01Gene01024	0	0
LE01Gene00101	47.5668	129.316	2.09258	0.00217552	0.0132935		LE01Gene04116	8.02978	1.42674	-2.05833	0.00862549	0.0384219		LE01Gene01025	0	1.54511
LE01Gene13372	5.14052	12.8028	2.13162	0.00221736	0.0135337		LE01Gene07347	275.734	79.3151	-1.7835	0.00866675	0.0385868		LE01Gene01026	0.0795275	0
LE01Gene01958	23.8653	59.3118	2.09767	0.00222136	0.0135427		LE01Gene01629	26.2807	5.32326	-1.90759	0.00885876	0.0392949		LE01Gene01027	1.36747	1.62323
LE01Gene10743	8.62667	15.5189	2.10971	0.00222861	0.0135595		LE01Gene06417	41.8272	10.392	-1.81995	0.00892458	0.0395458		LE01Gene01028	25.3423	27.384
LE01Gene08758	0.701422	2.37201	2.2493	0.00222917	0.0135595		LE01Gene01552	222.852	53.923	-1.77779	0.00892638	0.0395458		LE01Gene01029	5.44933	2.13517
LE01Gene05742	1.98013	6.88314	2.28584	0.00226175	0.0136956		LE01Gene06342	230.665	51.3063	-1.78032	0.00894635	0.0396179		LE01Gene01030	57.6904	269.012
LE01Gene07732	0.458288	2.82487	2.8283	0.00226613	0.0137066		LE01Gene11309	251.463	51.8335	-1.7604	0.00899663	0.0398242		LE01Gene01031	21.2488	23.8634
LE01Gene08131	2.78853	11.0384	2.63935	0.00226613	0.0137066		LE01Gene03310	30.0748	8.26978	-1.82914	0.00904075	0.03997		LE01Gene01032	14.9806	22.6877
LE01Gene11942	11.8962	38.0406	2.2244	0.00230721	0.0139003		LE01Gene05219	148.139	40.081	-1.78002	0.00908136	0.0401003		LE01Gene01033	34.9471	26.1252
LE01Gene10640	27.1142	61.4855	2.08174	0.00230971	0.0139075		LE01Gene01106	139.78	25.8755	-1.77536	0.00908144	0.0401003		LE01Gene01034	102.305	63.3926
LE01Gene04429	8.21762	29.5744	2.13989	0.0023147	0.0139242		LE01Gene09526	11.8328	2.39873	-1.99627	0.00909202	0.0401306		LE01Gene01035	11.8753	19.1672
LE01Gene07577	14.1535	37.7108	2.07703	0.00238862	0.0143104		LE01Gene11352	4.95468	0.46578	-3.14407	0.00910829	0.0401561		LE01Gene01036	99.029	57.0498
LE01Gene00120	9.7641	31.7488	2.08484	0.0023926	0.0143262		LE01Gene11922	25.0685	5.81703	-1.88119	0.00911059	0.0401561		LE01Gene01037	12.4039	20.9785
LE01Gene12502	24.7685	88.4989	2.07168	0.00239875	0.0143526		LE01Gene10934	59.4938	18.9838	-1.80213	0.00912847	0.0402087		LE01Gene01038	10.0636	68.3007
LE01Gene13609	2.21312	7.94823	2.18276	0.00239967	0.0143526		LE01Gene07010	35.3667	7.92965	-1.86534	0.00914711	0.0402743		LE01Gene01039	36.5605	14.5729
LE01Gene03927	2.35155	7.65912	2.16971	0.00241644	0.0144287		LE01Gene02074	81.9093	21.3074	-1.78275	0.00915978	0.0403135		LE01Gene01040	68.3859	56.8199
LE01Gene04964	60.0068	189.41	2.06856	0.00242598	0.0144776		LE01Gene03079	16.7125	2.97536	-1.93573	0.00919608	0.0404401		LE01Gene01041	8.12147	17.3607
LE01Gene01201	248.989	749.25	2.05953	0.00243411	0.0145019		LE01Gene02727	253.707	67.0556	-1.7613	0.00927556	0.0407229		LE01Gene01042	18.6268	38.2426
LE01Gene06651	1.73652	6.57455	2.38425	0.0024421	0.0145307		LE01Gene01189	9.97064	1.44512	-2.32808	0.0093232	0.0408485		LE01Gene01043	32.5275	9.86547
LE01Gene11821	2.02299	5.65986	2.38425	0.0024421	0.0145307		LE01Gene10802	9.36343	1.43445	-2.32808	0.0093232	0.0408485		LE01Gene01044	29.6358	70.6628
LE01Gene00307	3.91603	13.1719	2.20662	0.00247764	0.0147123		LE01Gene06446	1053.8	234.872	-1.75664	0.00938851	0.041101		LE01Gene01045	94.1186	27.7654
LE01Gene02729	6.50399	16.141	2.09449	0.00248517	0.0147407		LE01Gene04265	14.7467	3.95297	-1.90175	0.00941566	0.0412031		LE01Gene01046	48.4465	26.8207
LE01Gene06111	12.3068	30.4087	2.09835	0.00249261	0.0147766		LE01Gene04344	3.3231	0.50089	-2.56527	0.00944814	0.0413115		LE01Gene01047	53.9122	42.325
LE01Gene04081	42.7878	157.948	2.05621	0.00250624	0.0148329		LE01Gene09555	63.8439	17.0692	-1.77519	0.00953647	0.0416048		LE01Gene01048	12.8159	25.5694
LE01Gene06095	9.82153	25.7655	2.07047	0.00251681	0.0148721		LE01Gene01514	190.532	43.4272	-1.82089	0.00953676	0.0416048		LE01Gene01049	6.94496	7.04835
LE01Gene04518	5.90296	14.7644	2.07776	0.00251949	0.0148773		LE01Gene00363	418.25	105.767	-1.7596	0.00953847	0.0416048		LE01Gene01050	1125.06	406.875
LE01Gene04980	14.5461	35.2585	2.07023	0.00252068	0.0148773		LE01Gene10757	45.5116	8.28761	-1.81771	0.00955056	0.0416406		LE01Gene01051	0	0
LE01Gene09295	7.84822	26.7806	2.15787	0.00253027	0.0149175		LE01Gene04651	151.403	49.5726	-1.75998	0.00958771	0.0417686		LE01Gene01052	444.291	698.47
LE01Gene07880	5.42383	12.6931	2.09063	0.00254062	0.014962		LE01Gene01660	117.683	26.986	-1.78471	0.00969233	0.0420707		LE01Gene01053	30.2107	18.3642
LE01Gene09528	0.245615	1.75267	3.03082	0.00254733	0.0149934		LE01Gene07873	55.9198	15.8413	-1.83971	0.00970685	0.0420946		LE01Gene01054	30.308	25.9964
LE01Gene03928	742.713	2920.18	2.04452	0.00260015	0.0152707		LE01Gene03347	62.7566	19.7851	-1.763	0.00971232	0.0420946		LE01Gene01055	24.7194	9.05188
LE01Gene10296	37.29	91.9832	2.04931	0.00261427	0.0153369		LE01Gene09783	26.2633	5.35472	-1.82863	0.00971352	0.0420946		LE01Gene01056	19.2033	17.3432
LE01Gene10157	178.952	564.181	2.04358	0.00262338	0.0153651		LE01Gene03261	35.5333	8.22085	-1.94142	0.00973725	0.0421804		LE01Gene01057	56.7579	21.3089
LE01Gene10195	2.7005	9.78682	2.16393	0.00263174	0.0153973		LE01Gene01670	22.8368	3.65651	-2.24879	0.00981159	0.0424136		LE01Gene01058	115.684	76.4111
LE01Gene01639	41.9922	114.901	2.06506	0.00263368	0.0154002		LE01Gene06250	109.572	26.8638	-1.7531	0.0098219	0.0424271		LE01Gene01059	0	0.504979
LE01Gene04013	32.0905	98.169	2.05046	0.00264977	0.0154859		LE01Gene00867	41.6113	11.0761	-1.78848	0.00983776	0.0424785		LE01Gene01060	7.12284	6.44528
LE01Gene08380	64.0704	156.006	2.04937	0.00265765	0.0155234		LE01Gene07281	167.748	47.836	-1.75719	0.0100624	0.0432758		LE01Gene01061	5.63289	8.46107
LE01Gene14072	0.781546	3.48434	2.50556	0.00266168	0.0155385		LE01Gene03421	84.2041	24.5168	-1.791	0.0100625	0.0432758		LE01Gene01062	42.9105	76.7174
LE01Gene04692	11.5567	45.098	2.05262	0.0026659	0.0155547		LE01Gene09672	158.142	37.3364	-1.7466	0.0100636	0.0432758		LE01Gene01063	20.035	8.29036
LE01Gene02269	5.65086	18.9078	2.08253	0.00267977	0.0156186		LE01Gene08488	14.7913	3.51384	-2.00489	0.0100887	0.0433178		LE01Gene01064	480.828	94.0275
LE01Gene04448	13.7003	42.8568	2.053	0.00269609	0.0156967		LE01Gene10670	90.7709	25.9249	-1.78217	0.0101931	0.0436616		LE01Gene01065	26.7572	2.58037
LE01Gene07662	1.96927	5.29455	2.15132	0.00270438	0.0157364		LE01Gene08622	1193.55	290.894	-1.72482	0.010305	0.0440706		LE01Gene01066	0.473875	0.103966
LE01Gene12856	9.03412	32.9558	2.19057	0.00270824	0.0157503		LE01Gene08922	32.7115	10.2467	-1.84193	0.0103376	0.0441921		LE01Gene01067	293.279	92.0059
LE01Gene11425	5.90495	9.18912	2.08248	0.00272109	0.0158165		LE01Gene06260	17.493	4.72784	-1.83423	0.0103484	0.0442206		LE01Gene01068	180.9	180.443
LE01Gene03431	46.208	164.003	2.04179	0.00274807	0.0159302		LE01Gene10024	300.673	70.4499	-1.73978	0.0103733	0.0442918		LE01Gene01069	5.58798	1.78778
LE01Gene10956	6.46342	14.7221	2.09857	0.00275113	0.0159384		LE01Gene07655	80.8487	18.7362	-1.74713	0.0103811	0.0443077		LE01Gene01070	46.7677	31.0483
LE01Gene03546	11.9491	22.0327	2.09569	0.0027576	0.0159596		LE01Gene03548	233.607	50.6659	-1.73489	0.0104538	0.0445645		LE01Gene01071	33.2417	19.5468
LE01Gene10232	19.875	70.2096	2.07533	0.00276367	0.0159603		LE01Gene03902	117.786	36.9749	-1.73212	0.0104711	0.0445852		LE01Gene01072	82.1489	32.3107
LE01Gene08248	19.6106	48.0812	2.05531	0.00278785	0.0160776		LE01Gene07137	62.1909	14.2191	-1.78336	0.0105331	0.0447604		LE01Gene01073	34.7041	47.2307
LE01Gene00023	2033.13	5254.18	2.0279	0.0027903	0.0160794		LE01Gene12150	205.186	56.4057	-1.73384	0.0105384	0.0447652		LE01Gene01074	396.583	2187.73
LE01Gene11228	12.2837	44.2455	2.042	0.00280014	0.0161188		LE01Gene02123	24.261	5.35298	-1.85397	0.0106099	0.0450156		LE01Gene01075	3.84483	3.58849
LE01Gene11280	6.61505	18.7142	2.0474	0.00280842	0.0161578		LE01Gene03660	60.5263	14.0072	-1.74321	0.0107011	0.0453666		LE01Gene01076	335.144	234.874
LE01Gene09340	4.57384	12.2517	2.08401	0.00281172	0.0161681		LE01Gene12706	26.5279	5.76068	-1.77317	0.010708	0.0453781		LE01Gene01077	1.37782	1.32746
LE01Gene09298	15.4085	43.7169	2.06014	0.00282063	0.0162096		LE01Gene07671	34.0082	10.77	-1.78227	0.0107641	0.0455511		LE01Gene01078	18.7064	11.7798
LE01Gene05111	1.98884	5.85853	2.09973	0.00283663	0.0162659		LE01Gene06080	31.7122	8.93365	-1.74408	0.0108016	0.0456572		LE01Gene01079	29.257	10.2484
LE01Gene10122	28.8621	105.685	2.04134	0.00283782	0.0162659		LE01Gene00882	33.8825	6.87348	-1.81138	0.0108037	0.0456572		LE01Gene01080	5.19106	1.56099
LE01Gene02515	3.17028	8.58317	2.28093	0.0028565	0.0163555		LE01Gene00781	113.548	24.6328	-1.78087	0.0108459	0.0457996		LE01Gene01081	13.1536	19.5144
LE01Gene12135	6.29406	3.2792	2.09666	0.00286235	0.0163803		LE01Gene03101	89.2684	28.4457	-1.74373	0.0108698	0.0458824		LE01Gene01082	44.5307	45.6989
LE01Gene10134	12.2336	39.1004	2.04372	0.0028662	0.0163935		LE01Gene11295	22.3259	5.48533	-1.85472	0.0109305	0.0461022		LE01Gene01083	110.335	73.5181
LE01Gene03513	11.3472	25.5851	2.04857	0.00288008	0.0164642		LE01Gene06438	76.3026	24.7641	-1.7424	0.0109441	0.0461226		LE01Gene01084	10.0945	6.6062
LE01Gene01573	35.6379	110.852	2.02453	0.00288371	0.016476		LE01Gene07756	111.785	23.8472	-1.72593	0.0109458	0.0461226		LE01Gene01085	7.0075	10.554
LE01Gene02967	51.9171	72.7445	2.03497	0.00291875	0.0166409		LE01Gene02820	226.141	49.8045	-1.71684	0.0109525	0.0461226		LE01Gene01086	4.13741	6.93249
LE01Gene06556	10.5224	23.4598	2.08491	0.00293933	0.0167493		LE01Gene04435	145.105	29.1607	-1.72716	0.0109987	0.0462989		LE01Gene01087	27.6743	39.7973
LE01Gene00137	93.5587	286.877	2.02056	0.00298056	0.0169663		LE01Gene00830	129.148	33.664	-1.73287	0.0111404	0.0468076		LE01Gene01088	10.7798	9.99459
LE01Gene04250	9.1085	41.3985	2.04647	0.00303485	0.0172205		LE01Gene04038	233.195	45.7889	-1.72654	0.0111425	0.0468076		LE01Gene01089	22.7964	19.0412
LE01Gene13091	13.3724	27.13	2.02495	0.00303788	0.0172285		LE01Gene00833	44.9552	12.2516	-1.77465	0.0111457	0.0468076		LE01Gene01090	59.2531	67.3515
LE01Gene02200	52.682	179.763	2.01549	0.00304445	0.0172385		LE01Gene13023	33.6606	8.74096	-1.7371	0.0111968	0.046967		LE01Gene01091	10.3957	7.53275
LE01Gene02743	2.92323	5.12818	2.26106	0.00306905	0.0173595		LE01Gene11881	5.18783	0.489788	-3.08781	0.0114318	0.0477792		LE01Gene01092	0.423865	0
LE01Gene06953	6.44905	22.543	2.0933	0.00310006	0.0174888		LE01Gene11449	25.5248	8.51507	-1.7459	0.011435	0.0477792		LE01Gene01093	49.0216	17.5294
LE01Gene04900	0.448624	1.64131	2.96969	0.00311863	0.0175843		LE01Gene03211	919.44	214.224	-1.7026	0.011443	0.0477881		LE01Gene01094	10.0498	1.9684
LE01Gene00844	7.43351	22.329	2.21267	0.00312703	0.0176131		LE01Gene00973	4.62091	0.691302	-2.15872	0.011446	0.0477881		LE01Gene01095	48.7166	14.3507
LE01Gene11643	6.40035	22.1128	2.21267	0.00312703	0.0176131		LE01Gene11537	6.11864	1.15051	-1.88972	0.0115201	0.0480042		LE01Gene01096	2.46592	22.3966
LE01Gene13075	2.66592	9.34135	2.21414	0.00313983	0.0176759		LE01Gene02706	8.80037	2.25557	-1.87729	0.0115267	0.0480129		LE01Gene01097	39.2338	57.3712
LE01Gene04390	14.3568	35.0115	2.03491	0.00316935	0.0177925		LE01Gene02583	50.3415	11.3715	-1.73464	0.0115429	0.0480619		LE01Gene01098	4.75318	0.816482
LE01Gene07743	8.15405	22.0562	2.03928	0.00317115	0.0177925		LE01Gene05082	5123.26	1143.52	-1.6956	0.011551	0.048077		LE01Gene01099	72.3423	32.2643
LE01Gene09003	9.30242	24.3826	2.04273	0.00317248	0.0177925		LE01Gene11639	377.631	88.6162	-1.70924	0.0115581	0.0480879		LE01Gene01100	15.8246	6.32198
LE01Gene09320	75.9454	176.018	2.0054	0.00318013	0.0178187		LE01Gene06121	47.543	9.43882	-1.77102	0.0116132	0.0482797		LE01Gene01101	25.311	14.5242
LE01Gene05324	0.791107	4.32558	2.47574	0.00318886	0.0178396		LE01Gene10722	385.279	73.5143	-1.70889	0.0116674	0.0484731		LE01Gene01102	477.466	57.2802
LE01Gene06410	1.00693	4.06332	2.47574	0.00318886	0.0178396		LE01Gene11588	130.888	41.7203	-1.72049	0.0116688	0.0484731		LE01Gene01103	111.947	32.74
LE01Gene12195	1.1365	3.78164	2.47574	0.00318886	0.0178396		LE01Gene07428	80.0342	18.9397	-1.73179	0.011703	0.0485744		LE01Gene01104	140.639	48.714
LE01Gene12866	154.123	360.135	1.99574	0.00323429	0.0180844		LE01Gene04653	122.71	37.9119	-1.70861	0.0117052	0.0485744		LE01Gene01105	6.97371	13.6055
LE01Gene08679	23.3105	58.1743	2.00996	0.0032624	0.0182321		LE01Gene13252	135.635	28.194	-1.71438	0.0117587	0.0487524		LE01Gene01106	139.78	25.8755
LE01Gene03603	4.62165	10.2484	2.04342	0.00326874	0.018258		LE01Gene07486	4.91981	1.27736	-2.08218	0.0118119	0.0489162		LE01Gene01107	101.379	119.329
LE01Gene03285	183.197	438.472	1.9951	0.00327319	0.0182733		LE01Gene02088	154.084	39.9872	-1.72748	0.011838	0.0489703		LE01Gene01108	11.8965	8.99143
LE01Gene03284	8.10791	19.4509	2.0465	0.00328776	0.0183166		LE01Gene09506	64.0935	16.9212	-1.72513	0.0119411	0.0493473		LE01Gene01109	1.49723	0.404063
LE01Gene09744	19.9654	57.3413	2.00608	0.00328958	0.0183172		LE01Gene12537	107.37	30.6852	-1.70434	0.0119436	0.0493473		LE01Gene01110	0	0.213237
LE01Gene00005	1.51508	3.41789	2.24091	0.00329894	0.0183445		LE01Gene02821	855.064	171.047	-1.69109	0.0119903	0.0494831		LE01Gene01111	46.134	16.8512
LE01Gene10607	2.21696	9.04168	2.25027	0.00330475	0.0183445		LE01Gene08928	135.893	41.8709	-1.6961	0.0120044	0.0495162		LE01Gene01112	1.98743	1.37852
LE01Gene03239	76.4836	172.781	1.99801	0.00334973	0.018575		LE01Gene11895	212.451	52.7859	-1.69974	0.0120076	0.0495162		LE01Gene01113	2.21824	0.204869
LE01Gene02797	21.3491	52.5952	2.00309	0.0033534	0.0185857		LE01Gene00795	138.455	29.8702	-1.72845	0.0120222	0.0495573		LE01Gene01114	3.30623	2.09275
LE01Gene05621	16.6187	40.4281	2.00022	0.00336094	0.0186179		LE01Gene07255	13.6751	3.46558	-1.78248	0.0120358	0.0495769		LE01Gene01115	3.00725	13.0858
LE01Gene06998	4.98202	7.76779	2.04207	0.00340341	0.018824		LE01Gene14344	177.891	46.8748	-1.70152	0.0120361	0.0495769		LE01Gene01116	36.5617	9.94817
LE01Gene08951	14.5992	40.5383	1.99018	0.0034184	0.0188972		LE01Gene07340	26.3141	6.36131	-1.76329	0.0120465	0.0496003		LE01Gene01117	6.59116	7.42473
LE01Gene03515	19.2663	45.8121	1.99992	0.00342932	0.0189478		LE01Gene01687	113.652	24.3581	-1.70847	0.0120748	0.0496408		LE01Gene01118	7.95969	5.29986
LE01Gene03498	10.9549	30.5578	2.00491	0.00344236	0.01901		LE01Gene14240	26.3551	5.88585	-1.71576	0.0121055	0.0497478		LE01Gene01119	18.8838	21.615
LE01Gene06874	8.96216	22.5974	2.04815	0.00344777	0.0190302		LE01Gene05542	17.7757	4.95695	-1.85636	0.0121861	0.049972		LE01Gene01120	620.745	178.61
LE01Gene05770	12.3647	33.7111	2.0026	0.00345038	0.0190348		LE01Gene09222	53.4346	13.2011	-1.70696	0.012188	0.049972		LE01Gene01121	15.4729	2.66399
LE01Gene05455	7.00771	14.7074	2.02268	0.00345884	0.0190521		LE01Gene06907	290.584	74.0504	-1.68688	0.0121966	0.0499884		LE01Gene01122	10.076	6.75136
LE01Gene06706	5.42365	11.0548	2.06244	0.00346593	0.0190813									LE01Gene01123	124.083	58.4715
LE01Gene11625	5.34798	13.202	2.0168	0.0034707	0.0190978									LE01Gene01124	9.34372	8.32381
LE01Gene01783	17.156	35.9281	2.01911	0.00348396	0.0191609									LE01Gene01125	8.36217	5.85383
LE01Gene00286	12.7254	29.9872	2.04365	0.00350563	0.0192702									LE01Gene01126	25.6883	7.74156
LE01Gene03432	7.62231	19.7013	2.00071	0.00351102	0.0192899									LE01Gene01127	9.86912	9.80556
LE01Gene07031	19.2622	63.1718	1.99442	0.00352403	0.0193515									LE01Gene01128	24.4818	13.008
LE01Gene00400	3.87332	6.48212	2.23387	0.00353938	0.0194259									LE01Gene01129	306.078	80.4184
LE01Gene01424	1237.32	2960.59	1.9754	0.00354123	0.0194261									LE01Gene01130	9.44129	14.4174
LE01Gene10512	391.68	1769.6	1.97486	0.00354336	0.0194278									LE01Gene01131	21.9551	8.58044
LE01Gene09142	17.6485	46.5099	1.99082	0.00354789	0.0194427									LE01Gene01132	39.8929	47.9703
LE01Gene03033	2.68148	8.51412	2.12742	0.00355331	0.0194625									LE01Gene01133	123.485	47.9784
LE01Gene05937	3.04104	11.5863	2.30072	0.00355584	0.0194664									LE01Gene01134	81.5718	20.9469
LE01Gene12655	0.901739	2.54993	2.32816	0.00358121	0.0195554									LE01Gene01135	24.0391	36.9
LE01Gene12768	2.18573	5.44995	2.07404	0.00359774	0.0196257									LE01Gene01136	98.2383	153.202
LE01Gene07555	39.9942	95.0999	1.97437	0.00361051	0.0196839									LE01Gene01137	40.7339	4.79514
LE01Gene04719	13.7881	34.4488	2.00864	0.00361678	0.0196995									LE01Gene01138	11.9238	36.2863
LE01Gene14637	15.6091	13.1851	2.00203	0.00364128	0.0198129									LE01Gene01139	59.933	15.4836
LE01Gene08924	9.72892	25.5385	1.98156	0.00364514	0.019816									LE01Gene01140	253.72	19.2198
LE01Gene13696	8.1551	23.4349	2.02017	0.00367388	0.0199497									LE01Gene01141	77.3248	18.9657
LE01Gene05698	18.8169	53.193	1.98725	0.00369102	0.0200327									LE01Gene01142	17.9194	65.2193
LE01Gene08933	16.7433	39.8505	2.00722	0.00373134	0.0202311									LE01Gene01143	42.9889	74.085
LE01Gene04168	3.70346	12.1806	2.13399	0.00375076	0.0203261									LE01Gene01144	403.324	53.4609
LE01Gene00645	5.2397	21.9565	2.09222	0.00375709	0.0203501									LE01Gene01145	7.1982	7.86735
LE01Gene09322	46.3795	148.945	1.97244	0.00379112	0.0205137									LE01Gene01146	103.752	94.1944
LE01Gene05989	13.3597	29.8723	1.98313	0.00379827	0.020534									LE01Gene01147	96.0529	26.5248
LE01Gene01446	10.5646	29.4771	1.98391	0.00379869	0.020534									LE01Gene01148	1231.28	316.984
LE01Gene07653	18.1291	51.2664	1.97127	0.00381635	0.0206115									LE01Gene01149	68.1994	7.65825
LE01Gene08354	2.00137	5.37161	2.27906	0.0038392	0.0206892									LE01Gene01150	43.7528	31.3993
LE01Gene05359	211.549	397.838	1.95876	0.00384151	0.0206892									LE01Gene01151	21.6988	13.4949
LE01Gene13275	17.762	27.2946	1.97379	0.00384283	0.0206892									LE01Gene01152	19.8277	26.6808
LE01Gene10996	4.84438	18.3129	2.06614	0.00385277	0.0207323									LE01Gene01153	8.3557	7.20753
LE01Gene04975	2.64111	8.29262	2.02141	0.00386646	0.0207956									LE01Gene01154	333.245	307.306
LE01Gene09399	4.67933	9.06204	2.06398	0.00387325	0.0208216									LE01Gene01155	3.74158	2.39006
LE01Gene00900	1.09871	4.6724	2.28829	0.00391185	0.0209976									LE01Gene01156	0.882053	0.507347
LE01Gene03837	20.3295	62.979	1.96522	0.00393523	0.0210727									LE01Gene01157	1.30672	1.50353
LE01Gene07868	8.17301	21.963	1.99582	0.00393607	0.0210727									LE01Gene01158	31.399	22.8945
LE01Gene03527	10.1377	24.1326	1.97571	0.00394875	0.0211217									LE01Gene01159	3.52709	15.5357
LE01Gene01820	4.20095	5.02613	2.04269	0.00399763	0.0213406									LE01Gene01160	2.96762	3.44554
LE01Gene06091	9.79803	25.3867	2.04269	0.00399763	0.0213406									LE01Gene01161	197.841	58.2253
LE01Gene13524	0.654137	2.24958	2.44266	0.00401293	0.021401									LE01Gene01162	38.8926	16.2277
LE01Gene06726	4.07158	18.8823	2.09522	0.00402182	0.0214351									LE01Gene01163	6.91052	10.1018
LE01Gene10158	11.814	29.4033	1.96861	0.00402333	0.0214351									LE01Gene01164	28.8016	22.6453
LE01Gene10427	133.665	360.065	1.94676	0.00403371	0.0214678									LE01Gene01165	89.2589	104.674
LE01Gene10875	4.17888	9.97977	2.06506	0.00404449	0.0214678									LE01Gene01166	0	1.18442
LE01Gene08319	0.931193	3.07079	2.4723	0.00404627	0.0214678									LE01Gene01167	275.254	163.106
LE01Gene07277	10.0809	23.7331	1.9632	0.00404898	0.0214678									LE01Gene01168	1.92247	1.12335
LE01Gene01317	8.48056	19.759	1.98044	0.00404911	0.0214678									LE01Gene01169	1.44753	0.800366
LE01Gene00934	4.68546	15.8087	2.02608	0.00404947	0.0214678									LE01Gene01170	0.584006	0.686725
LE01Gene13055	47.3066	140.525	1.94838	0.00405167	0.0214689									LE01Gene01171	113.011	40.8264
LE01Gene03883	153.162	448.698	1.94551	0.00405429	0.0214721									LE01Gene01172	194.536	78.8066
LE01Gene08345	21.6321	58.9645	2.07299	0.00406706	0.0214867									LE01Gene01173	240.687	51.2358
LE01Gene09637	1.55048	3.78576	2.1944	0.00407279	0.0215064									LE01Gene01174	10.6601	73.1544
LE01Gene00248	39.9798	76.6961	1.95427	0.00408375	0.0215479									LE01Gene01175	10.3101	20.3646
LE01Gene08910	42.4915	82.9343	1.95624	0.00408466	0.0215479									LE01Gene01176	1.07212	2.43262
LE01Gene07582	37.4787	105.06	1.94823	0.00409259	0.0215791									LE01Gene01177	48.325	20.9933
LE01Gene01838	14.1265	22.9443	1.97949	0.00411742	0.0216994									LE01Gene01178	50.5263	100.531
LE01Gene01489	8.68623	27.9366	2.01239	0.00415725	0.0218556									LE01Gene01179	154.979	237.997
LE01Gene03826	12.3006	41.7887	2.01163	0.00417193	0.0219151									LE01Gene01180	9.87693	8.17728
LE01Gene07718	3.95461	7.58653	2.01968	0.00417264	0.0219151									LE01Gene01181	410.287	62.8356
LE01Gene11539	1.04767	3.83356	2.2664	0.00418878	0.0219891									LE01Gene01182	3.83725	4.70667
LE01Gene01876	9.17416	24.5438	1.9828	0.00420152	0.0220406									LE01Gene01183	1.46454	1.3153
LE01Gene12913	6.86569	18.9837	1.971	0.00420551	0.0220406									LE01Gene01184	1.56249	1.44591
LE01Gene13626	4.26632	7.63423	2.06295	0.00421732	0.0220849									LE01Gene01185	38.4116	50.8843
LE01Gene01933	24.0623	86.9798	1.95576	0.00430314	0.0224685									LE01Gene01186	9.50455	2.1019
LE01Gene06535	9.33396	20.6711	1.97863	0.00430878	0.022487									LE01Gene01187	59.8768	74.2679
LE01Gene13795	42.5583	129.918	1.9352	0.00431653	0.0225153									LE01Gene01188	81.4963	66.8829
LE01Gene11432	297.438	1149.14	1.93244	0.0043184	0.0225153									LE01Gene01189	9.97064	1.44512
LE01Gene07299	8.78104	20.4887	1.95755	0.00436573	0.0227069									LE01Gene01190	25.1572	22.8921
LE01Gene13513	45.9284	79.958	1.93793	0.00438262	0.0227726									LE01Gene01191	19.9681	20.8209
LE01Gene03470	26.3975	85.1944	1.92705	0.00442734	0.0229314									LE01Gene01192	23.7284	10.054
LE01Gene09224	16.0932	63.3493	1.95651	0.00443017	0.0229314									LE01Gene01193	56.2066	15.9833
LE01Gene12054	4.81311	16.5572	2.06026	0.00443459	0.0229427									LE01Gene01194	5.12846	4.00775
LE01Gene05777	8.37371	25.803	2.02647	0.00446185	0.0230726									LE01Gene01195	8.24384	54.5835
LE01Gene07220	6.73607	15.0725	1.96401	0.00449109	0.0231903									LE01Gene01196	0.243509	0.271349
LE01Gene14455	1.20702	4.84632	2.40879	0.0045097	0.0232752									LE01Gene01197	11.9516	5.18939
LE01Gene04166	50.9139	204.239	1.94005	0.0045292	0.0233646									LE01Gene01198	11.3404	3.74244
LE01Gene01136	98.2383	153.202	1.92503	0.00455496	0.0234749									LE01Gene01199	53.2338	23.0072
LE01Gene05401	6.36678	14.9631	1.99295	0.00457748	0.023557									LE01Gene01200	7.87082	20.4061
LE01Gene05476	4.60396	15.1278	2.01844	0.0045927	0.0236132									LE01Gene01201	248.989	749.25
LE01Gene04471	73.2499	137.978	1.92524	0.00467025	0.0239654									LE01Gene01202	6.89493	60.2726
LE01Gene07392	54.6553	124.151	1.91458	0.00469557	0.0240774									LE01Gene01203	21.0732	13.5019
LE01Gene13543	2.6914	5.35112	1.95698	0.0046975	0.0240774									LE01Gene01204	5.98966	0.587706
LE01Gene13620	0.516449	2.10244	2.6589	0.00470104	0.0240774									LE01Gene01205	20.3033	13.6077
LE01Gene13061	0.533054	1.63498	2.46994	0.00470104	0.0240774									LE01Gene01206	4.04632	18.1406
LE01Gene11659	1.04131	2.38785	2.1597	0.00473789	0.0241968									LE01Gene01207	703.073	1791.6
LE01Gene04511	0.167975	0.881245	2.68441	0.0047504	0.0242492									LE01Gene01208	16.5593	12.2147
LE01Gene02894	0.358657	2.93281	2.77774	0.00477114	0.0242857									LE01Gene01209	42.4074	18.0514
LE01Gene06058	7.52374	18.2756	1.97736	0.00482017	0.0245004									LE01Gene01210	0	0
LE01Gene09828	30.5643	84.8115	1.91353	0.0048344	0.0245495									LE01Gene01211	0	0
LE01Gene08196	10.7444	27.358	1.91926	0.00483717	0.0245519									LE01Gene01212	144.273	404.639
LE01Gene01544	28.2208	50.2199	1.91169	0.00485609	0.0246247									LE01Gene01213	57.9622	10.1776
LE01Gene10937	24.9556	67.4033	1.91012	0.00485917	0.0246287									LE01Gene01214	343.775	54.9818
LE01Gene00211	23.8866	51.3109	1.93226	0.00486784	0.024661									LE01Gene01215	29.7201	27.0481
LE01Gene06295	8.82946	28.9244	2.02202	0.00487186	0.0246697									LE01Gene01216	47.3651	6.35612
LE01Gene01977	11.8697	26.1643	1.90812	0.00489464	0.0247733									LE01Gene01217	149.619	115.945
LE01Gene01812	13.5207	26.6971	1.91807	0.00490169	0.0247973									LE01Gene01218	12.3303	4.21508
LE01Gene04087	4.81447	14.8986	2.02087	0.00492897	0.0249236									LE01Gene01219	280.333	357.087
LE01Gene11772	23.5744	82.2879	1.90724	0.00493366	0.0249356									LE01Gene01220	41.0773	17.8819
LE01Gene04712	16.2806	37.7714	1.90933	0.00495423	0.0250277									LE01Gene01221	35.2048	34.5208
LE01Gene00946	0.846178	3.9201	2.35179	0.00496338	0.0250504									LE01Gene01222	38.9269	82.9159
LE01Gene04003	1.25479	4.08911	2.35179	0.00496338	0.0250504									LE01Gene01223	5.09002	6.9838
LE01Gene03162	8.98345	27.2944	2.01965	0.00497897	0.0251172									LE01Gene01224	48.6146	39.0558
LE01Gene04743	219.812	571.852	1.897	0.00503942	0.0253864									LE01Gene01225	48.2496	31.6685
LE01Gene04582	17.9766	52.6894	1.90506	0.00507863	0.0255479									LE01Gene01226	39.131	11.2226
LE01Gene04002	13.7342	40.7302	1.91813	0.00509536	0.0256128									LE01Gene01227	8.10305	3.03468
LE01Gene02522	57.5851	106.077	1.89988	0.00513521	0.0257721									LE01Gene01228	36.2068	39.3774
LE01Gene01458	5.71587	14.5268	1.92677	0.00517189	0.025932									LE01Gene01229	0	2.82585
LE01Gene06037	19.2957	39.8261	1.91049	0.00518399	0.0259805									LE01Gene01230	4.69853	3.73818
LE01Gene03352	102.283	231.215	1.90382	0.00526939	0.0263592									LE01Gene01231	20.6307	10.2949
LE01Gene09676	35.9951	90.229	1.89982	0.00527241	0.026362									LE01Gene01232	38.9254	14.1338
LE01Gene01254	5.85223	12.5556	1.93609	0.00529416	0.0264461									LE01Gene01233	151.168	19.2079
LE01Gene00004	5.01434	11.9275	1.91772	0.00530925	0.0265018									LE01Gene01234	89.307	566.48
LE01Gene04211	6.09988	20.6746	1.98585	0.00531263	0.0265018									LE01Gene01235	12.0752	24.33
LE01Gene10538	11.7182	39.0351	1.92078	0.0053127	0.0265018									LE01Gene01236	15.8914	17.1912
LE01Gene13265	0.406502	1.48045	2.39009	0.00532896	0.0265705									LE01Gene01237	63.0684	43.5657
LE01Gene10737	3.65537	6.69324	1.91613	0.00535769	0.0267013									LE01Gene01238	56.8328	24.9532
LE01Gene06536	26.5487	77.0538	1.89374	0.00541059	0.0269365									LE01Gene01239	13.2678	11.6529
LE01Gene00258	87.7225	226.211	1.89057	0.0054124	0.0269365									LE01Gene01240	7.48417	15.4926
LE01Gene11672	27.38	66.0039	1.89137	0.00541892	0.0269564									LE01Gene01241	26.9727	41.6874
LE01Gene11255	1.62011	4.89769	2.12643	0.00545834	0.0270941									LE01Gene01242	51.9446	35.7169
LE01Gene06090	1.55612	6.84329	2.61325	0.00547185	0.0270941									LE01Gene01243	19.3177	6.16081
LE01Gene08132	1.02157	4.28055	2.61325	0.00547185	0.0270941									LE01Gene01244	2.72355	0.444903
LE01Gene14623	1.06132	6.43687	2.61325	0.00547185	0.0270941									LE01Gene01245	1.84914	0.609444
LE01Gene04061	1.03661	3.85175	2.42429	0.00547185	0.0270941									LE01Gene01246	3.91354	1.86163
LE01Gene07289	0.680716	2.24459	2.42429	0.00547185	0.0270941									LE01Gene01247	16.308	12.58
LE01Gene01240	7.48417	15.4926	1.91358	0.00548123	0.0271155									LE01Gene01248	240.049	494.413
LE01Gene03945	1.97189	4.60272	2.01098	0.00551432	0.0272667									LE01Gene01249	13.1747	18.8587
LE01Gene00347	21.0972	62.592	1.88929	0.005521	0.0272871									LE01Gene01250	22.8202	14.2129
LE01Gene01507	1.00163	3.55466	2.07061	0.00558508	0.0275784									LE01Gene01251	22.3364	7.68702
LE01Gene10307	3.55741	7.89666	1.93036	0.00558845	0.0275824									LE01Gene01252	67.7452	35.9372
LE01Gene13506	13.0663	43.1362	1.92878	0.00562614	0.0277429									LE01Gene01253	18.8672	13.7148
LE01Gene07781	28.4605	64.0701	1.88008	0.0056579	0.0278739									LE01Gene01254	5.85223	12.5556
LE01Gene06642	24.8446	56.8096	1.89683	0.00567559	0.0279354									LE01Gene01255	24.409	13.6234
LE01Gene10845	5.07151	17.338	2.07099	0.00569548	0.0280076									LE01Gene01256	4.27617	8.96637
LE01Gene00860	16.409	36.4417	1.90066	0.00575729	0.0282447									LE01Gene01257	29.7137	10.6571
LE01Gene01310	0.330932	2.08703	2.71909	0.0057595	0.0282447									LE01Gene01258	3.06074	1.52617
LE01Gene05791	0.592238	2.83234	2.71909	0.0057595	0.0282447									LE01Gene01259	9.1425	13.1882
LE01Gene09625	17.7537	51.5521	1.88529	0.005769	0.0282654									LE01Gene01260	10.3927	11.0816
LE01Gene01816	37.9126	66.8156	1.89834	0.00579181	0.0283475									LE01Gene01261	243.359	103.297
LE01Gene05093	39.6537	91.7242	1.86965	0.00581324	0.0284174									LE01Gene01262	25.7873	3.30417
LE01Gene06025	3.27509	6.10343	1.90904	0.00585233	0.0285954									LE01Gene01263	25.0082	15.3636
LE01Gene10090	11.5498	36.9309	1.97766	0.00588635	0.0287485									LE01Gene01264	17.4085	7.00875
LE01Gene06309	3.06513	6.057	1.91922	0.00589336	0.0287566									LE01Gene01265	37.4182	7.2515
LE01Gene07656	13.7312	30.4859	1.87546	0.00591132	0.0288311									LE01Gene01266	42.0381	5.73125
LE01Gene00177	3.16717	12.0503	1.93382	0.00592875	0.0288821									LE01Gene01267	19.1591	34.9564
LE01Gene11321	5.95773	12.5104	1.93382	0.00592875	0.0288821									LE01Gene01268	12.5916	16.212
LE01Gene08575	5.05695	11.3371	1.98392	0.00593254	0.0288821									LE01Gene01269	496.624	228.061
LE01Gene08570	72.7097	148.766	1.87282	0.00598512	0.0291117									LE01Gene01270	26.4594	63.9194
LE01Gene08680	2.48666	5.68513	2.00395	0.00598968	0.0291206									LE01Gene01271	93.1177	47.5819
LE01Gene06734	3.26387	20.7247	1.94594	0.00600317	0.0291598									LE01Gene01272	151.788	82.7538
LE01Gene11646	18.5245	65.0728	1.86659	0.0060312	0.029243									LE01Gene01273	40.1553	32.9936
LE01Gene11172	7.11441	12.6389	1.87551	0.00608195	0.0294758									LE01Gene01274	33.6173	9.59774
LE01Gene05571	15.7041	35.0858	1.86066	0.00608529	0.0294786									LE01Gene01275	246.744	75.1108
LE01Gene14567	1.90358	3.61342	2.01204	0.00610489	0.0295576									LE01Gene01276	105.497	320.705
LE01Gene03167	252.336	475.594	1.85329	0.0061071	0.0295576									LE01Gene01277	67.0844	7.27235
LE01Gene02355	13.1359	28.3015	1.86975	0.00612391	0.0296123									LE01Gene01278	55.09	30.9985
LE01Gene00261	0.615092	2.24158	2.34715	0.00613111	0.0296211									LE01Gene01279	0	0
LE01Gene03493	8.67668	16.633	1.86475	0.00613127	0.0296211									LE01Gene01280	0	0
LE01Gene09551	3.39287	13.6502	2.16559	0.00614975	0.029697									LE01Gene01281	0	0
LE01Gene10229	81.5758	213.399	1.84985	0.00616806	0.0297587									LE01Gene01282	0	0
LE01Gene03932	8.24823	21.2515	1.91813	0.00618312	0.0298102									LE01Gene01283	0	0
LE01Gene01671	14.5078	33.8471	1.85887	0.0061843	0.0298102									LE01Gene01284	0	0
LE01Gene02605	22.2867	52.9139	1.86217	0.00622009	0.0299598									LE01Gene01285	0	0
LE01Gene08668	7.83107	17.3522	1.86757	0.00623714	0.030011									LE01Gene01286	0	0
LE01Gene13976	527.466	1298.17	1.84299	0.00627131	0.0301349									LE01Gene01287	2.25866	10.7887
LE01Gene02541	90.4731	201.344	1.85263	0.00633628	0.0304198									LE01Gene01288	20.8779	30.4576
LE01Gene05017	13.7688	39.9944	1.85794	0.00639546	0.0306354									LE01Gene01289	8.24561	33.8554
LE01Gene03070	10.2536	20.5849	1.85078	0.00640997	0.0306702									LE01Gene01290	354.597	53.0359
LE01Gene01222	38.9269	82.9159	1.84571	0.00641131	0.0306702									LE01Gene01291	25.352	32.8887
LE01Gene00485	100.816	212.144	1.84379	0.00648206	0.0309259									LE01Gene01292	120.187	158.131
LE01Gene08881	2.27415	6.65845	1.93769	0.00650777	0.0310073									LE01Gene01293	41.8611	37.3437
LE01Gene02851	4.60817	11.0567	1.86805	0.00651139	0.0310108									LE01Gene01294	8.24684	12.274
LE01Gene06375	14.7738	22.8625	1.84322	0.00653736	0.0311206									LE01Gene01295	18.4061	26.0326
LE01Gene10200	3.60547	7.49405	1.98471	0.00654286	0.031133									LE01Gene01296	4.78525	5.52576
LE01Gene03532	18.8982	47.3149	1.85051	0.0065593	0.0311836									LE01Gene01297	1.52404	4.49647
LE01Gene04350	4.45663	10.27	1.94802	0.00656871	0.0312046									LE01Gene01298	0	0
LE01Gene01062	42.9105	76.7174	1.83728	0.00659012	0.0312764									LE01Gene01299	0	0
LE01Gene01755	10.8406	33.8631	1.84689	0.00659049	0.0312764									LE01Gene01300	0	0
LE01Gene04244	51.1626	179.102	1.84047	0.0066013	0.0312852									LE01Gene01301	0	0
LE01Gene04208	23.4265	59.011	1.84004	0.0066019	0.0312852									LE01Gene01302	0	0
LE01Gene04951	18.8198	58.049	1.84522	0.00660289	0.0312852									LE01Gene01303	0.862482	0.670726
LE01Gene00231	4.22607	9.55412	1.87884	0.00660693	0.0312852									LE01Gene01304	14.2058	10.1287
LE01Gene05202	3.0579	10.6084	1.90898	0.00661082	0.0312899									LE01Gene01305	12.9298	10.176
LE01Gene06540	1536.33	4451.28	1.83027	0.00662047	0.0313079									LE01Gene01306	72.523	37.4723
LE01Gene08141	76.4765	152.487	1.83668	0.00663308	0.0313537									LE01Gene01307	4.91895	3.96666
LE01Gene07313	327.359	740.494	1.82895	0.0066711	0.0314918									LE01Gene01308	1.94778	1.20304
LE01Gene10696	14.3648	36.6656	1.83952	0.00668107	0.031525									LE01Gene01309	97.1772	181.496
LE01Gene07014	4.32564	15.0098	1.95029	0.00671681	0.0316718									LE01Gene01310	0.330932	2.08703
LE01Gene07251	3.63827	8.35058	1.88423	0.00671808	0.0316718									LE01Gene01311	0.588549	4.70933
LE01Gene12167	100.708	239.692	1.82769	0.00674381	0.0317791									LE01Gene01312	3.13052	5.19144
LE01Gene12293	5.72664	14.6066	1.93189	0.00675169	0.0318023									LE01Gene01313	5.11549	2.19369
LE01Gene03337	37.8365	89.7464	1.83698	0.00679573	0.0319536									LE01Gene01314	9.39599	7.68226
LE01Gene14663	2.04004	4.04261	1.95292	0.00685304	0.0321808									LE01Gene01315	3.37978	2.13423
LE01Gene02218	50.5928	153.427	1.82889	0.00686214	0.0322094									LE01Gene01316	4.1581	0
LE01Gene07565	4.48265	9.96569	1.84129	0.00688908	0.0322935									LE01Gene01317	8.48056	19.759
LE01Gene07351	7.25964	16.907	1.84271	0.00691892	0.0324192									LE01Gene01318	17.3881	11.6702
LE01Gene12271	11.7333	35.8884	1.86556	0.00692649	0.0324405									LE01Gene01319	20.3267	5.37471
LE01Gene08135	38.268	124.533	1.83805	0.00692989	0.0324423									LE01Gene01320	20.3216	15.8981
LE01Gene08374	41.6632	111.346	1.83629	0.00696275	0.0325677									LE01Gene01321	0.483254	0.507031
LE01Gene12359	0.636676	3.84139	2.65796	0.00697492	0.032582									LE01Gene01322	0.559447	0.949485
LE01Gene02073	59.0798	160.471	1.83086	0.00698148	0.0325939									LE01Gene01323	0.980852	0.48684
LE01Gene02185	2.42856	5.90999	1.98425	0.00698353	0.0325939									LE01Gene01324	31.7769	0
LE01Gene05525	6.18303	11.1579	1.92344	0.00700077	0.0326317									LE01Gene01325	1.56146	0
LE01Gene00697	4.42146	10.0349	1.84406	0.00702742	0.0327275									LE01Gene01326	8.73455	0
LE01Gene07792	2.98339	5.10579	1.91565	0.00703669	0.0327565									LE01Gene01327	15.4683	13.9351
LE01Gene00036	22.7629	55.4432	1.82415	0.00707476	0.0328994									LE01Gene01328	0	0
LE01Gene01779	16.6929	40.4559	1.83678	0.00712617	0.0330869									LE01Gene01329	0	0
LE01Gene13142	18.4554	14.2506	1.84488	0.00713808	0.0331279									LE01Gene01330	0	0
LE01Gene12986	10.0948	28.6544	1.85399	0.00714376	0.0331399									LE01Gene01331	26.4149	32.7117
LE01Gene01413	2.75924	9.17603	2.00999	0.00715707	0.0331729									LE01Gene01332	46.4982	87.0639
LE01Gene00159	1.85282	4.66315	1.9658	0.00715707	0.0331729									LE01Gene01333	0.841636	86.4038
LE01Gene04074	9.23007	36.5975	1.86946	0.00720415	0.0333623									LE01Gene01334	26.8587	36.0481
LE01Gene05020	121.444	275.66	1.81196	0.00727445	0.0336298									LE01Gene01335	17.4143	11.0837
LE01Gene05014	0.496683	3.20252	2.76903	0.00728936	0.0336697									LE01Gene01336	18.1052	9.79786
LE01Gene04792	8.80939	18.9415	1.85291	0.00732834	0.0338239									LE01Gene01337	8.76056	13.7852
LE01Gene09015	9.5758	29.728	1.84987	0.00733219	0.0338239									LE01Gene01338	8.82765	7.75714
LE01Gene08520	5.79156	19.3256	1.89247	0.00735925	0.0339196									LE01Gene01339	377.406	2201.76
LE01Gene07547	0.968	4.34549	2.23765	0.00740286	0.0340766									LE01Gene01340	49.2262	496.644
LE01Gene03083	15.4901	36.3837	1.82533	0.00749389	0.0344513									LE01Gene01341	78.3212	72.2276
LE01Gene12492	15.8231	40.0028	1.82003	0.00754663	0.0346463									LE01Gene01342	213.404	66.1041
LE01Gene04178	48.7469	105.723	1.80627	0.0075492	0.0346463									LE01Gene01343	58.3885	32.8837
LE01Gene07782	2.43424	5.19995	2.00031	0.00755572	0.0346465									LE01Gene01344	15.5566	13.1686
LE01Gene08527	4.87353	12.7619	1.90681	0.00758349	0.034759									LE01Gene01345	8.56624	2.15873
LE01Gene01048	12.8159	25.5694	1.81817	0.00760049	0.034822									LE01Gene01346	162.644	24.0965
LE01Gene12630	12.3725	29.1372	1.81374	0.00765944	0.0350473									LE01Gene01347	76.0311	11.3326
LE01Gene06889	25.8982	60.7164	1.80947	0.00767474	0.0351023									LE01Gene01348	7.43416	15.6704
LE01Gene12816	120.377	306.447	1.79473	0.00774329	0.0353857									LE01Gene01349	200.722	19.7441
LE01Gene01735	32.1598	87.9504	1.80079	0.00774779	0.0353911									LE01Gene01350	43.6482	32.2306
LE01Gene13392	4.49346	9.41899	1.87342	0.00779711	0.035571									LE01Gene01351	7.53509	5.0258
LE01Gene05437	2.17657	6.46139	1.89836	0.00780837	0.0356072									LE01Gene01352	21.9006	10.7879
LE01Gene02947	28.9386	85.1868	1.79354	0.00784781	0.0357288									LE01Gene01353	225.821	750.221
LE01Gene06460	9.39158	27.2695	1.83888	0.00784836	0.0357288									LE01Gene01354	2.8368	5.84051
LE01Gene13128	16.0159	29.2403	1.8088	0.00788298	0.035856									LE01Gene01355	9.13855	3.2726
LE01Gene08458	32.1868	70.2992	1.7964	0.00790169	0.0359259									LE01Gene01356	7.33342	1.06868
LE01Gene14338	4.07961	9.71303	1.84714	0.00791071	0.0359517									LE01Gene01357	285.509	135.321
LE01Gene02655	12.2151	25.4947	1.81391	0.00795049	0.0361019									LE01Gene01358	10.0486	6.2533
LE01Gene02287	5.78008	8.7748	1.83385	0.00795971	0.0361285									LE01Gene01359	57.5845	17.3835
LE01Gene01800	340.936	895.877	1.78598	0.00799531	0.0362747									LE01Gene01360	327.866	137.1
LE01Gene01348	7.43416	15.6704	1.81696	0.00802292	0.0363846									LE01Gene01361	3.12435	24.6937
LE01Gene01369	15.8743	41.0059	1.79812	0.00804798	0.036452									LE01Gene01362	0	1.18609
LE01Gene01491	25.2851	56.3346	1.83176	0.00805683	0.0364767									LE01Gene01363	0.649945	0.17673
LE01Gene14077	39.4173	105.735	1.78955	0.00807674	0.0365514									LE01Gene01364	36.0695	14.6542
LE01Gene10125	9.70866	23.3479	1.8436	0.00810733	0.0366744									LE01Gene01365	13.063	33.257
LE01Gene03563	5.74488	16.761	1.89419	0.00812404	0.0367331									LE01Gene01366	69.5467	121.715
LE01Gene10433	5.61142	10.109	1.81554	0.00812716	0.0367331									LE01Gene01367	541.36	480.688
LE01Gene01626	6.00482	17.4094	1.80236	0.00814327	0.0367706									LE01Gene01368	14.7873	16.4565
LE01Gene02817	644.669	1671.19	1.78084	0.00814651	0.0367706									LE01Gene01369	15.8743	41.0059
LE01Gene06014	2.11798	7.91674	2.09214	0.00814916	0.0367706									LE01Gene01370	21.632	10.2743
LE01Gene08682	1.89323	5.08775	2.09214	0.00814916	0.0367706									LE01Gene01371	24.4236	28.4826
LE01Gene10582	6.43518	11.2094	1.79775	0.00819012	0.0369399									LE01Gene01372	107.806	60.2907
LE01Gene11924	8.68248	25.6996	1.82954	0.00820162	0.0369762									LE01Gene01373	27.6488	23.3657
LE01Gene11737	11.9563	30.0888	1.80121	0.00823743	0.0370909									LE01Gene01374	17.2819	62.7494
LE01Gene08853	9.82215	27.0606	1.84035	0.00825523	0.0371399									LE01Gene01375	0.0704698	1.2883
LE01Gene00751	6.34961	12.5804	1.80414	0.00826107	0.0371506									LE01Gene01376	23.1647	23.8564
LE01Gene03649	61.5466	124.508	1.78631	0.00833478	0.0374507									LE01Gene01377	60.8379	38.1756
LE01Gene08223	9.08147	14.4068	1.86349	0.00834103	0.0374631									LE01Gene01378	45.2586	13.3099
LE01Gene03941	41.2112	125.366	1.80934	0.0083803	0.0375922									LE01Gene01379	55.3829	20.8322
LE01Gene10591	5.1854	11.7113	1.81426	0.00841973	0.0377376									LE01Gene01380	9.26943	6.03608
LE01Gene02697	308.228	883.919	1.77048	0.00851202	0.03804									LE01Gene01381	2.81616	16.396
LE01Gene03572	14.3784	47.4995	1.81431	0.0085327	0.0380848									LE01Gene01382	5.62253	1.54235
LE01Gene13125	427.532	1284.37	1.76748	0.00861636	0.0384121									LE01Gene01383	6.97199	7.04509
LE01Gene00557	31.9967	110.98	1.78084	0.00862613	0.0384219									LE01Gene01384	6.97028	77.5961
LE01Gene08686	1.87385	5.91609	2.00534	0.00871518	0.0387864									LE01Gene01385	41.7474	15.9903
LE01Gene13535	7.83379	10.0976	1.83557	0.00872149	0.0387975									LE01Gene01386	9.32761	12.042
LE01Gene04579	69.0913	157.788	1.77005	0.00872493	0.0387975									LE01Gene01387	4.10347	20.2571
LE01Gene04101	8.86466	16.2837	1.78215	0.00873039	0.0388057									LE01Gene01388	79.2385	46.9156
LE01Gene09524	0.606178	2.16666	2.46692	0.00873716	0.0388198									LE01Gene01389	9.41869	6.7578
LE01Gene06573	7.32941	16.5381	1.78552	0.00876049	0.0389073									LE01Gene01390	49.1628	62.8311
LE01Gene07851	18.5656	32.5685	1.77824	0.00878233	0.0389882									LE01Gene01391	9.38277	5.80963
LE01Gene02144	2.94892	12.213	2.06833	0.00881564	0.0391198									LE01Gene01392	45.71	45.3036
LE01Gene01007	29.0816	58.511	1.78284	0.00886613	0.0393114									LE01Gene01393	31.2667	20.9085
LE01Gene05963	8.22753	22.0825	1.85276	0.00900759	0.0398563									LE01Gene01394	8.6888	5.19899
LE01Gene02423	8.57617	21.6827	1.90298	0.00901135	0.0398565									LE01Gene01395	1008.4	172.12
LE01Gene05523	88.679	173.018	1.75923	0.0090633	0.0400532									LE01Gene01396	30.0811	70.6893
LE01Gene13789	0.408419	3.1701	2.69542	0.00910829	0.0401561									LE01Gene01397	19.6337	9.86384
LE01Gene06326	93.7898	261.358	1.75973	0.00911278	0.0401561									LE01Gene01398	8.75116	7.67016
LE01Gene10634	0.695656	2.47112	2.20456	0.0091868	0.0404159									LE01Gene01399	9.20457	17.9063
LE01Gene09191	44.7652	86.6778	1.75544	0.00920667	0.0404701									LE01Gene01400	11.846	7.72439
LE01Gene13678	29.0265	64.5065	1.76713	0.00921775	0.0405022									LE01Gene01401	7.37523	7.51028
LE01Gene04408	7.53621	13.034	1.77811	0.009237	0.0405702									LE01Gene01402	13.7111	15.3961
LE01Gene02454	8.77123	11.0545	1.79963	0.00929612	0.040786									LE01Gene01403	12.2389	7.33747
LE01Gene05151	17.9793	57.5771	1.76404	0.00929753	0.040786									LE01Gene01404	7.69917	15.8285
LE01Gene10078	20.0632	51.5371	1.76507	0.00930789	0.0408147									LE01Gene01405	0.665409	4.60187
LE01Gene09884	1930.06	4745.53	1.74643	0.00937897	0.0410761									LE01Gene01406	40.4626	15.5512
LE01Gene00962	5.22024	7.57802	1.78978	0.00943548	0.041273									LE01Gene01407	0.121422	1.67406
LE01Gene10676	184.776	455.581	1.74718	0.00947919	0.0414304									LE01Gene01408	40.3567	57.0484
LE01Gene08961	21.044	32.174	1.75182	0.00951526	0.0415712									LE01Gene01409	16.6762	13.0248
LE01Gene11041	3.52972	7.97104	1.86427	0.00952124	0.0415803									LE01Gene01410	14.9432	8.69274
LE01Gene11423	50.4056	56.6858	1.77046	0.00956344	0.0416798									LE01Gene01411	5.64606	7.46877
LE01Gene00206	27.5063	61.0983	1.76114	0.00960264	0.0418167									LE01Gene01412	68.875	19.0018
LE01Gene01943	122.347	299.719	1.74343	0.00961217	0.0418412									LE01Gene01413	2.75924	9.17603
LE01Gene09588	2.91693	4.06473	1.7968	0.00965715	0.0420061									LE01Gene01414	7.2104	27.7398
LE01Gene13971	82.1196	259.774	1.75407	0.00965787	0.0420061									LE01Gene01415	48.7724	84.2833
LE01Gene00433	10.2328	24.6014	1.77206	0.00966229	0.0420082									LE01Gene01416	3.84413	7.79633
LE01Gene09611	34.5796	84.5952	1.75949	0.00967339	0.0420373									LE01Gene01417	7.91978	15.46
LE01Gene08360	1.59557	2.78033	1.92641	0.00967682	0.0420373									LE01Gene01418	23.7374	12.6484
LE01Gene01256	4.27617	8.96637	1.83851	0.0096918	0.0420707									LE01Gene01419	22.3198	17.8465
LE01Gene02477	15.8333	29.6141	1.76679	0.00970878	0.0420946									LE01Gene01420	10.9486	6.58804
LE01Gene12146	370.931	684.299	1.73718	0.00977123	0.0423104									LE01Gene01421	45.2436	33.2965
LE01Gene10191	28.7665	62.3387	1.75259	0.00979277	0.0423866									LE01Gene01422	64.4385	88.3549
LE01Gene12157	11.2451	21.7866	1.75035	0.00980836	0.0424136									LE01Gene01423	22.4286	33.5701
LE01Gene05289	2.50169	6.23338	2.1782	0.00981159	0.0424136									LE01Gene01424	1237.32	2960.59
LE01Gene02898	11.8234	28.1322	1.77316	0.00981482	0.0424136									LE01Gene01425	33.1923	16.5727
LE01Gene10611	14.7291	41.896	1.78837	0.00984534	0.0424942									LE01Gene01426	21.934	10.8779
LE01Gene04984	2.2247	6.24337	1.97053	0.00986264	0.0425517									LE01Gene01427	3.09307	2.18381
LE01Gene00221	26.2052	54.4108	1.74486	0.00988236	0.0426197									LE01Gene01428	109.38	220.806
LE01Gene05506	1.08952	4.11163	2.06634	0.00997463	0.0430003									LE01Gene01429	1037.68	464.795
LE01Gene12838	30.8655	43.9211	1.74523	0.00999163	0.0430563									LE01Gene01430	26.5946	13.1676
LE01Gene03697	27.5735	50.8415	1.73754	0.00999991	0.0430747									LE01Gene01431	49.9445	12.7051
LE01Gene04145	17.7208	29.2009	1.73917	0.0100658	0.0432758									LE01Gene01432	18.1386	15.8747
LE01Gene07178	6.66256	10.6534	1.82754	0.0100668	0.0432758									LE01Gene01433	9.46539	6.85268
LE01Gene14516	1.98209	4.32716	1.89124	0.0100811	0.0433178									LE01Gene01434	363.914	415.98
LE01Gene01749	2.46286	8.6945	1.97473	0.0100887	0.0433178									LE01Gene01435	449.658	110.875
LE01Gene12993	15.785	31.5709	1.74208	0.0101274	0.0434631									LE01Gene01436	28.1648	9.38514
LE01Gene01506	107.388	280.082	1.73036	0.0101306	0.0434631									LE01Gene01437	79.3754	60.5207
LE01Gene11085	12.2342	28.0475	1.81513	0.0101378	0.0434768									LE01Gene01438	28.2878	16.4866
LE01Gene12815	1217.84	1885.07	1.7274	0.0101509	0.0435156									LE01Gene01439	64.2584	114.476
LE01Gene08227	12.9408	30.152	1.76495	0.0101865	0.0436506									LE01Gene01440	16.4015	3.843
LE01Gene06730	1.61118	6.11982	2.41465	0.0102559	0.0438956									LE01Gene01441	34.5105	20.2058
LE01Gene09617	0.873321	3.6488	2.2257	0.0102559	0.0438956									LE01Gene01442	35.5596	14.5723
LE01Gene07223	22.2336	42.1534	1.75428	0.0102891	0.04402									LE01Gene01443	364.963	245.306
LE01Gene10187	49.8414	102.426	1.73013	0.0103634	0.0442674									LE01Gene01444	576.157	154.184
LE01Gene12618	10.793	32.0535	1.73408	0.0104055	0.0443939									LE01Gene01445	95.4972	20.8404
LE01Gene07356	10.0116	16.7888	1.74386	0.0104272	0.0444689									LE01Gene01446	10.5646	29.4771
LE01Gene10532	8.49249	16.1189	1.77307	0.0104593	0.0445705									LE01Gene01447	0.662699	0.164232
LE01Gene05012	4.22399	8.4288	1.7644	0.0104687	0.0445852									LE01Gene01448	7.26268	11.2156
LE01Gene02533	6.92231	13.9572	1.77867	0.0104839	0.0446222									LE01Gene01449	21.9137	12.5843
LE01Gene13439	4.60835	9.26592	1.76862	0.0105025	0.0446833									LE01Gene01450	0.386705	0.781478
LE01Gene02106	103.733	277.973	1.72172	0.0105219	0.0447485									LE01Gene01451	10.0084	11.7446
LE01Gene00153	3.67126	6.60797	1.78251	0.0105271	0.0447525									LE01Gene01452	66.3709	23.8598
LE01Gene13393	15.7783	43.7828	1.72993	0.0105737	0.0448974									LE01Gene01453	23.309	22.6533
LE01Gene07708	7.30001	16.7875	1.73804	0.0105822	0.0449158									LE01Gene01454	28.2929	13.0541
LE01Gene10859	31.1651	89.2473	1.73116	0.0106325	0.0450936									LE01Gene01455	70.2261	432.288
LE01Gene00125	12.8772	30.6037	1.73741	0.010717	0.0453926									LE01Gene01456	77.3957	77.8959
LE01Gene01733	12.2161	27.6615	1.74783	0.0107199	0.0453926									LE01Gene01457	14.9076	22.2773
LE01Gene01944	1.51905	2.82222	1.90071	0.0107683	0.0455511									LE01Gene01458	5.71587	14.5268
LE01Gene03371	6.74335	12.9403	1.74327	0.0107701	0.0455511									LE01Gene01459	11.4388	8.15126
LE01Gene02280	3.11063	7.33928	1.96102	0.0108456	0.0457996									LE01Gene01460	3.24235	6.92481
LE01Gene06395	9.55925	26.4503	1.72938	0.010888	0.0459413									LE01Gene01461	0.498408	0.11529
LE01Gene08307	19.7512	50.1094	1.73073	0.0109525	0.0461226									LE01Gene01462	1.98296	2.05619
LE01Gene10263	3.40386	9.54504	1.74289	0.011018	0.0463621									LE01Gene01463	28.0244	8.99489
LE01Gene07344	8.91692	18.5444	1.72777	0.0110354	0.046417									LE01Gene01464	39.2206	19.3267
LE01Gene00738	25.4703	43.5993	1.73143	0.0110436	0.0464335									LE01Gene01465	17.4411	20.3392
LE01Gene05090	2.23184	4.97538	1.89488	0.011165	0.0468703									LE01Gene01466	5.01002	34.1253
LE01Gene00713	2.69741	10.9262	2.01951	0.0111952	0.046967									LE01Gene01467	78.9928	20.6461
LE01Gene05435	7.33319	16.7665	1.72036	0.011228	0.0470793									LE01Gene01468	141.654	55.5854
LE01Gene04973	1.37379	2.9017	1.86878	0.0112543	0.0471713									LE01Gene01469	10.8799	5.09424
LE01Gene06656	1.15378	5.42269	2.4629	0.0112943	0.0473206									LE01Gene01470	23.2583	12.673
LE01Gene12327	9.1129	21.4784	1.72834	0.0113402	0.0474944									LE01Gene01471	23.0656	24.2057
LE01Gene06099	16.3241	33.5875	1.71625	0.0113561	0.0475424									LE01Gene01472	25.4872	9.17569
LE01Gene06160	5.31107	8.53913	1.75061	0.0113685	0.0475614									LE01Gene01473	32.316	10.5333
LE01Gene06071	36.7292	64.134	1.70791	0.0113695	0.0475614									LE01Gene01474	5.84425	2.53201
LE01Gene01105	6.97371	13.6055	1.74903	0.0114262	0.0477792									LE01Gene01475	12.9319	12.0464
LE01Gene08681	18.5985	37.9341	1.72114	0.0114682	0.047862									LE01Gene01476	29.6406	14.288
LE01Gene02824	22.5301	56.9431	1.71152	0.011482	0.0479011									LE01Gene01477	39.2036	26.6275
LE01Gene00340	7.86818	13.4904	1.76343	0.0114947	0.0479356									LE01Gene01478	11.4988	19.1069
LE01Gene04462	11.7404	29.2262	1.71393	0.01152	0.0480042									LE01Gene01479	122.844	205.081
LE01Gene06449	2.64824	6.85559	1.81061	0.011605	0.0482642									LE01Gene01480	41.2247	41.0367
LE01Gene08406	6.67801	15.1244	1.71559	0.0117068	0.0485744									LE01Gene01481	2.21525	0.521316
LE01Gene05495	9.84277	15.3082	1.72684	0.0117559	0.0487524									LE01Gene01482	24.2332	16.3207
LE01Gene05232	273.405	452.809	1.69372	0.0117666	0.0487661									LE01Gene01483	66.8257	107.806
LE01Gene02148	24.1771	31.8024	1.71484	0.0117989	0.0488812									LE01Gene01484	41.941	24.883
LE01Gene12023	43.1772	77.2062	1.69745	0.0118325	0.0489703									LE01Gene01485	1.14213	0.209071
LE01Gene06853	9.62301	20.3641	1.73493	0.0118387	0.0489703									LE01Gene01486	89.6688	36.1641
LE01Gene07554	0.886947	2.4323	1.99006	0.0118882	0.0491564									LE01Gene01487	46.5455	3.02535
LE01Gene06484	144.188	237.41	1.69218	0.0119717	0.0494443									LE01Gene01488	15.9537	17.8486
LE01Gene06827	5.07777	7.35188	1.8496	0.0119879	0.0494831									LE01Gene01489	8.68623	27.9366
LE01Gene01833	44.5095	97.2587	1.69203	0.0120554	0.0496183									LE01Gene01490	7.92626	7.685
LE01Gene11440	2.08368	4.67878	1.75285	0.0120667	0.0496316									LE01Gene01491	25.2851	56.3346
LE01Gene01828	10.6463	16.4396	1.71499	0.0120679	0.0496316									LE01Gene01492	2.19947	4.38474
LE01Gene01354	2.8368	5.84051	1.8408	0.012129	0.0498253									LE01Gene01493	0	0
LE01Gene04456	26.4896	68.5778	1.74824	0.0121355	0.0498303									LE01Gene01494	5.85382	33.3087
LE01Gene12644	1.70196	6.16633	2.00508	0.0121395	0.0498303									LE01Gene01495	25.9598	29.4449
LE01Gene03924	18.1365	58.5358	1.70871	0.0121513	0.0498599									LE01Gene01496	18.3848	7.24898
														LE01Gene01497	2.82039	0.494949
														LE01Gene01498	13.0952	11.3453
														LE01Gene01499	261.728	155.799
														LE01Gene01500	521.918	635.615
														LE01Gene01501	2.25761	9.7777
														LE01Gene01502	0.116434	0.727591
														LE01Gene01503	9.20362	3.29004
														LE01Gene01504	10.8089	8.8103
														LE01Gene01505	66.3432	158.621
														LE01Gene01506	107.388	280.082
														LE01Gene01507	1.00163	3.55466
														LE01Gene01508	9.20747	15.8346
														LE01Gene01509	34.7396	42.0044
														LE01Gene01510	118.536	78.2538
														LE01Gene01511	15.3356	11.5388
														LE01Gene01512	16.8936	13.8773
														LE01Gene01513	0	0
														LE01Gene01514	190.532	43.4272
														LE01Gene01515	23.7516	104.571
														LE01Gene01516	68.5055	54.8048
														LE01Gene01517	57.4161	19.5216
														LE01Gene01518	64.3438	36.5061
														LE01Gene01519	4.1814	2.81802
														LE01Gene01520	44.4319	24.3621
														LE01Gene01521	1.05861	0.255461
														LE01Gene01522	7.85433	7.45577
														LE01Gene01523	24.3381	8.78674
														LE01Gene01524	809.623	139.902
														LE01Gene01525	36.4913	64.4651
														LE01Gene01526	60.9122	12.1029
														LE01Gene01527	0.992717	2.85238
														LE01Gene01528	19.0053	23.1587
														LE01Gene01529	11.6353	22.6564
														LE01Gene01530	31.4324	18.8161
														LE01Gene01531	286.111	31.5526
														LE01Gene01532	29.3662	14.8301
														LE01Gene01533	34.923	14.8104
														LE01Gene01534	586.868	209.802
														LE01Gene01535	54.2644	7.51393
														LE01Gene01536	75.165	31.5855
														LE01Gene01537	92.3856	52.9847
														LE01Gene01538	19.5616	10.6479
														LE01Gene01539	12.7687	10.7905
														LE01Gene01540	16.8291	71.4094
														LE01Gene01541	18.2278	7.34653
														LE01Gene01542	246.78	56.4635
														LE01Gene01543	20.7789	11.8562
														LE01Gene01544	28.2208	50.2199
														LE01Gene01545	63.3675	34.8692
														LE01Gene01546	817.155	331.187
														LE01Gene01547	17.9319	5.22305
														LE01Gene01548	37.3428	18.7785
														LE01Gene01549	103.147	25.0953
														LE01Gene01550	54.8711	50.2193
														LE01Gene01551	63.8921	23.0709
														LE01Gene01552	222.852	53.923
														LE01Gene01553	272.977	135.53
														LE01Gene01554	24.7959	19.1997
														LE01Gene01555	26.701	4.44075
														LE01Gene01556	32.0154	14.9483
														LE01Gene01557	18.6305	11.8142
														LE01Gene01558	27.8226	15.638
														LE01Gene01559	106.014	38.2252
														LE01Gene01560	42.0645	200.426
														LE01Gene01561	44.084	25.2635
														LE01Gene01562	2.68878	11.0684
														LE01Gene01563	8.28754	4.22086
														LE01Gene01564	38.6603	79.5623
														LE01Gene01565	26.0191	28.3671
														LE01Gene01566	30.0307	13.8238
														LE01Gene01567	64.7561	38.321
														LE01Gene01568	262.021	446.052
														LE01Gene01569	40.8356	10.0601
														LE01Gene01570	261.748	119.938
														LE01Gene01571	5.27768	2.80087
														LE01Gene01572	16.29	101.912
														LE01Gene01573	35.6379	110.852
														LE01Gene01574	101.566	68.8608
														LE01Gene01575	344.651	350.585
														LE01Gene01576	20.3435	19.8671
														LE01Gene01577	12.2976	4.78851
														LE01Gene01578	188.41	88.9777
														LE01Gene01579	152.745	50.0602
														LE01Gene01580	36.5095	24.9868
														LE01Gene01581	11.2538	10.9364
														LE01Gene01582	33.9828	14.3312
														LE01Gene01583	38.2965	11.0972
														LE01Gene01584	711.019	209.7
														LE01Gene01585	56.1293	29.8512
														LE01Gene01586	36.8219	11.6941
														LE01Gene01587	47.5641	24.8372
														LE01Gene01588	791.079	458.643
														LE01Gene01589	7.50271	11.2806
														LE01Gene01590	51.8673	23.4636
														LE01Gene01591	11.1716	8.51693
														LE01Gene01592	20.2206	24.2685
														LE01Gene01593	973.195	553.468
														LE01Gene01594	4.44421	6.20175
														LE01Gene01595	41.0199	26.4907
														LE01Gene01596	10.738	97.5191
														LE01Gene01597	31.2886	21.4159
														LE01Gene01598	3.99467	2.2142
														LE01Gene01599	4232.47	2138.83
														LE01Gene01600	0.239018	0.266554
														LE01Gene01601	4.60818	5.59822
														LE01Gene01602	28.0524	26.5309
														LE01Gene01603	66.9237	19.1021
														LE01Gene01604	13.1387	9.49663
														LE01Gene01605	54.7648	275.008
														LE01Gene01606	7.57838	7.02734
														LE01Gene01607	48.0063	19.532
														LE01Gene01608	74.2858	16.0135
														LE01Gene01609	22.8894	19.0407
														LE01Gene01610	58.2963	22.5678
														LE01Gene01611	8.39451	11.9472
														LE01Gene01612	258.464	114.017
														LE01Gene01613	88.6872	38.9495
														LE01Gene01614	5.92105	0.825235
														LE01Gene01615	16.6433	26.1491
														LE01Gene01616	12.4024	106.457
														LE01Gene01617	97.156	78.5836
														LE01Gene01618	32.1603	6.95381
														LE01Gene01619	116.806	36.8171
														LE01Gene01620	135.14	104.743
														LE01Gene01621	162.636	109.271
														LE01Gene01622	34.3339	27.1266
														LE01Gene01623	200.818	119.175
														LE01Gene01624	38.1763	9.52534
														LE01Gene01625	24.1159	14.1232
														LE01Gene01626	6.00482	17.4094
														LE01Gene01627	80.3521	92.6636
														LE01Gene01628	60.4066	16.2944
														LE01Gene01629	26.2807	5.32326
														LE01Gene01630	6.33843	6.6262
														LE01Gene01631	18.9159	12.9772
														LE01Gene01632	15.1564	26.1253
														LE01Gene01633	26.5268	27.5227
														LE01Gene01634	12.155	45.1282
														LE01Gene01635	1097.83	604.63
														LE01Gene01636	18.4006	1.59112
														LE01Gene01637	1.70543	7.01962
														LE01Gene01638	2.97304	3.38503
														LE01Gene01639	41.9922	114.901
														LE01Gene01640	26.7826	13.0091
														LE01Gene01641	15.9069	5.33409
														LE01Gene01642	35.3662	23.7587
														LE01Gene01643	84.5924	229.554
														LE01Gene01644	41.8872	161.603
														LE01Gene01645	16.4927	12.2556
														LE01Gene01646	1.38656	5.15574
														LE01Gene01647	120.767	39.1227
														LE01Gene01648	101.688	137.426
														LE01Gene01649	36.5839	50.3998
														LE01Gene01650	139.164	541.452
														LE01Gene01651	7.02356	11.128
														LE01Gene01652	8.64863	12.4475
														LE01Gene01653	13.0272	26.8099
														LE01Gene01654	34.7779	2.6681
														LE01Gene01655	27.7938	21.5295
														LE01Gene01656	72.2436	70.6633
														LE01Gene01657	15.7821	23.2508
														LE01Gene01658	80.1509	108.792
														LE01Gene01659	10.7362	5.59451
														LE01Gene01660	117.683	26.986
														LE01Gene01661	188.738	54.502
														LE01Gene01662	30.2701	20.6166
														LE01Gene01663	81.3964	28.8627
														LE01Gene01664	94.5174	57.2666
														LE01Gene01665	6.05498	3.02288
														LE01Gene01666	0.3071	0.722412
														LE01Gene01667	48.7561	38.7632
														LE01Gene01668	18.5434	26.2083
														LE01Gene01669	12.5671	14.862
														LE01Gene01670	22.8368	3.65651
														LE01Gene01671	14.5078	33.8471
														LE01Gene01672	22.8132	9.39985
														LE01Gene01673	36.6514	13.8391
														LE01Gene01674	233.084	82.2818
														LE01Gene01675	413.008	105.663
														LE01Gene01676	107.491	120.244
														LE01Gene01677	92.5177	24.8695
														LE01Gene01678	34.2435	32.3314
														LE01Gene01679	94.5702	138.735
														LE01Gene01680	171.914	49.6031
														LE01Gene01681	203.652	267.832
														LE01Gene01682	19.1225	72.674
														LE01Gene01683	21.3325	23.8226
														LE01Gene01684	50.8528	32.3056
														LE01Gene01685	21.8068	11.3663
														LE01Gene01686	36.5005	30.8285
														LE01Gene01687	113.652	24.3581
														LE01Gene01688	21.871	12.7366
														LE01Gene01689	153.897	105.424
														LE01Gene01690	158.725	77.0918
														LE01Gene01691	262.984	3.89544e-31
														LE01Gene01692	29.8493	14.9134
														LE01Gene01693	9.13317	9.39476
														LE01Gene01694	111.029	25.4003
														LE01Gene01695	1.74014	5.26321
														LE01Gene01696	27.2255	36.024
														LE01Gene01697	24.0306	15.2747
														LE01Gene01698	0	0
														LE01Gene01699	0	0
														LE01Gene01700	46.3659	21.8367
														LE01Gene01701	47.5128	25.3401
														LE01Gene01702	32.8834	21.7238
														LE01Gene01703	8.99683	5.29954
														LE01Gene01704	29.4019	13.3374
														LE01Gene01705	32.868	15.5976
														LE01Gene01706	28.979	20.1146
														LE01Gene01707	55.0386	21.2559
														LE01Gene01708	36.3646	55.1911
														LE01Gene01709	493.562	303.621
														LE01Gene01710	54.991	14.3758
														LE01Gene01711	0.154383	0.336708
														LE01Gene01712	28.1599	9.81671
														LE01Gene01713	20.0506	18.1435
														LE01Gene01714	0	0
														LE01Gene01715	0	0
														LE01Gene01716	0.317669	0.261809
														LE01Gene01717	22.3366	21.3867
														LE01Gene01718	40.4102	42.7813
														LE01Gene01719	48.169	13.3319
														LE01Gene01720	69.9116	102.956
														LE01Gene01721	107.4	344.768
														LE01Gene01722	75.2609	43.6922
														LE01Gene01723	629.2	150.978
														LE01Gene01724	0.178999	3.7307
														LE01Gene01725	0.384934	0
														LE01Gene01726	229.525	364.209
														LE01Gene01727	2627.71	727.641
														LE01Gene01728	13.112	15.2887
														LE01Gene01729	0.987616	1.80987
														LE01Gene01730	75.9024	77.7793
														LE01Gene01731	154.285	44.098
														LE01Gene01732	31.5944	24.5048
														LE01Gene01733	12.2161	27.6615
														LE01Gene01734	3426.11	2167.51
														LE01Gene01735	32.1598	87.9504
														LE01Gene01736	29.5158	4.764
														LE01Gene01737	24.1731	9.85427
														LE01Gene01738	12.4685	100.631
														LE01Gene01739	2.37569	2.69354
														LE01Gene01740	14.8209	8.2876
														LE01Gene01741	36.39	22.3888
														LE01Gene01742	19.5806	6.08757
														LE01Gene01743	44.8588	40.0709
														LE01Gene01744	54.8624	94.3982
														LE01Gene01745	90.084	47.2763
														LE01Gene01746	11.173	6.79614
														LE01Gene01747	11.9617	11.0634
														LE01Gene01748	2.54825	0
														LE01Gene01749	2.46286	8.6945
														LE01Gene01750	24.2357	152.053
														LE01Gene01751	11.9594	17.2507
														LE01Gene01752	13.354	14.4486
														LE01Gene01753	2.45822	0
														LE01Gene01754	11.5125	10.3473
														LE01Gene01755	10.8406	33.8631
														LE01Gene01756	0	0
														LE01Gene01757	0	0
														LE01Gene01758	0	0
														LE01Gene01759	0	0
														LE01Gene01760	0	0
														LE01Gene01761	0	0
														LE01Gene01762	0	0
														LE01Gene01763	0	0
														LE01Gene01764	0	0
														LE01Gene01765	0	0
														LE01Gene01766	0	0
														LE01Gene01767	8.69342	23.9822
														LE01Gene01768	11.924	54.7627
														LE01Gene01769	38.534	103.711
														LE01Gene01770	41.8271	23.5056
														LE01Gene01771	0	0.111502
														LE01Gene01772	0	0
														LE01Gene01773	54.0236	24.735
														LE01Gene01774	6.50035	26.4727
														LE01Gene01775	330.958	83.392
														LE01Gene01776	21.2934	19.9999
														LE01Gene01777	32.1926	11.266
														LE01Gene01778	43.2754	18.3968
														LE01Gene01779	16.6929	40.4559
														LE01Gene01780	485.535	244.281
														LE01Gene01781	0.786614	0.904387
														LE01Gene01782	12.1857	1.96474
														LE01Gene01783	17.156	35.9281
														LE01Gene01784	65.907	58.5821
														LE01Gene01785	21.0609	8.3828
														LE01Gene01786	9.05866	13.2452
														LE01Gene01787	11.7812	2.48977
														LE01Gene01788	44.498	18.966
														LE01Gene01789	36.6889	14.7713
														LE01Gene01790	6.44231	4.89847
														LE01Gene01791	16.5603	14.032
														LE01Gene01792	1.00555	3.47745
														LE01Gene01793	0	0
														LE01Gene01794	0	0
														LE01Gene01795	0	0.185022
														LE01Gene01796	4.49413	2.23976
														LE01Gene01797	24.3019	33.1255
														LE01Gene01798	49.1719	17.4851
														LE01Gene01799	83.0158	31.7543
														LE01Gene01800	340.936	895.877
														LE01Gene01801	26.7899	10.3146
														LE01Gene01802	21.7317	17.233
														LE01Gene01803	2.11613	2.80465
														LE01Gene01804	554.72	115.244
														LE01Gene01805	275.144	145.776
														LE01Gene01806	22.3364	13.2781
														LE01Gene01807	43.1521	30.6559
														LE01Gene01808	1.97812	7.24603
														LE01Gene01809	0.0511678	0
														LE01Gene01810	7.39581	1.34501
														LE01Gene01811	0.964487	0.904283
														LE01Gene01812	13.5207	26.6971
														LE01Gene01813	36.0651	50.6858
														LE01Gene01814	4.70485	3.57088
														LE01Gene01815	27.4498	19.0625
														LE01Gene01816	37.9126	66.8156
														LE01Gene01817	3.0311	4.47823
														LE01Gene01818	4.21875	4.75311
														LE01Gene01819	31.165	28.5394
														LE01Gene01820	4.20095	5.02613
														LE01Gene01821	6.0511	2.32193
														LE01Gene01822	0	0
														LE01Gene01823	62.3446	16.7335
														LE01Gene01824	9.48412	38.4134
														LE01Gene01825	16.9584	15.8951
														LE01Gene01826	2.81393	2.23587
														LE01Gene01827	178.306	86.2744
														LE01Gene01828	10.6463	16.4396
														LE01Gene01829	274.962	62.739
														LE01Gene01830	9.66606	7.17223
														LE01Gene01831	240.382	286.916
														LE01Gene01832	185.188	121.754
														LE01Gene01833	44.5095	97.2587
														LE01Gene01834	29.035	44.4937
														LE01Gene01835	2.72927	2.66448
														LE01Gene01836	0	0
														LE01Gene01837	38.1984	21.6858
														LE01Gene01838	14.1265	22.9443
														LE01Gene01839	1.12879	0.325651
														LE01Gene01840	59.946	36.1189
														LE01Gene01841	6.65063	0.717719
														LE01Gene01842	10.2823	90.3271
														LE01Gene01843	2.79381	11.5239
														LE01Gene01844	26.6671	36.9156
														LE01Gene01845	17.7398	18.473
														LE01Gene01846	48.7221	19.3945
														LE01Gene01847	40.4556	39.6743
														LE01Gene01848	9.44903	4.65657
														LE01Gene01849	2.30231	0.91457
														LE01Gene01850	2.98535	4.04591
														LE01Gene01851	6.10363	3.61678
														LE01Gene01852	0	0
														LE01Gene01853	0	0
														LE01Gene01854	1.27708	0
														LE01Gene01855	42.4487	2.71007
														LE01Gene01856	25.2794	46.2174
														LE01Gene01857	31.7473	34.5473
														LE01Gene01858	0.416947	6.943
														LE01Gene01859	41.4597	105.411
														LE01Gene01860	8.79806	4.28886
														LE01Gene01861	3.41421	1.594
														LE01Gene01862	3.45382	1.53453
														LE01Gene01863	1.2519	0.458493
														LE01Gene01864	2.11174	2.42833
														LE01Gene01865	3.63898	0.763298
														LE01Gene01866	3.02588	0.555708
														LE01Gene01867	18.4434	14.3717
														LE01Gene01868	62.1164	24.8186
														LE01Gene01869	17.8744	3.05063
														LE01Gene01870	29.4646	12.3103
														LE01Gene01871	6.11477	5.14348
														LE01Gene01872	109.079	95.5847
														LE01Gene01873	71.0864	133.557
														LE01Gene01874	17.0388	10.2446
														LE01Gene01875	7.55881	3.24162
														LE01Gene01876	9.17416	24.5438
														LE01Gene01877	0	0
														LE01Gene01878	0	0
														LE01Gene01879	0	0
														LE01Gene01880	0	0
														LE01Gene01881	165.293	72.2533
														LE01Gene01882	10.4781	29.9367
														LE01Gene01883	0.86932	0.227485
														LE01Gene01884	30.6699	10.6434
														LE01Gene01885	573.276	208.735
														LE01Gene01886	3.3682	10.9936
														LE01Gene01887	31.6405	21.4157
														LE01Gene01888	8.59523	4.45325
														LE01Gene01889	10.775	9.98332
														LE01Gene01890	38.7097	17.464
														LE01Gene01891	39.4907	34.24
														LE01Gene01892	34.6226	22.8694
														LE01Gene01893	13.0746	42.8804
														LE01Gene01894	13.1792	17.788
														LE01Gene01895	111.611	56.2621
														LE01Gene01896	1.32747	2.11879
														LE01Gene01897	503.463	828.304
														LE01Gene01898	92.8287	180.759
														LE01Gene01899	92.2078	29.9758
														LE01Gene01900	10.9305	12.1789
														LE01Gene01901	186.938	945.42
														LE01Gene01902	118.189	112.833
														LE01Gene01903	38.8712	21.906
														LE01Gene01904	4.35832	1.08509
														LE01Gene01905	1.08008	1.34596
														LE01Gene01906	30.5071	44.6378
														LE01Gene01907	8.07998	37.2995
														LE01Gene01908	56.7705	24.4786
														LE01Gene01909	31.6255	28.3348
														LE01Gene01910	22.9243	10.3575
														LE01Gene01911	28.3017	24.4426
														LE01Gene01912	49.9573	52.135
														LE01Gene01913	10.5774	12.332
														LE01Gene01914	106.899	42.1798
														LE01Gene01915	14.9859	12.921
														LE01Gene01916	24.9135	10.8358
														LE01Gene01917	37.4848	24.8036
														LE01Gene01918	0.969254	7.06571
														LE01Gene01919	25.904	18.816
														LE01Gene01920	9.7839	4.70825
														LE01Gene01921	291.774	7.21232
														LE01Gene01922	30.8514	16.3219
														LE01Gene01923	9.0072	3.35158
														LE01Gene01924	4.96661	2.46816
														LE01Gene01925	253.656	108.02
														LE01Gene01926	0	0
														LE01Gene01927	48.7495	29.5147
														LE01Gene01928	41.1213	37.6051
														LE01Gene01929	9.56498	9.44196
														LE01Gene01930	10.8997	33.0079
														LE01Gene01931	344.989	70.9186
														LE01Gene01932	68.7983	259.447
														LE01Gene01933	24.0623	86.9798
														LE01Gene01934	28.6949	18.5121
														LE01Gene01935	19.5866	15.6704
														LE01Gene01936	143.376	63.0935
														LE01Gene01937	29.6227	64.1891
														LE01Gene01938	99.0491	109.811
														LE01Gene01939	40.6087	21.3259
														LE01Gene01940	63.708	114.893
														LE01Gene01941	9.18619	4.98065
														LE01Gene01942	34.773	21.2889
														LE01Gene01943	122.347	299.719
														LE01Gene01944	1.51905	2.82222
														LE01Gene01945	53.192	76.2028
														LE01Gene01946	9.56598	6.89855
														LE01Gene01947	22.2003	8.66636
														LE01Gene01948	15.3266	8.35136
														LE01Gene01949	40.4787	36.2784
														LE01Gene01950	50.2962	49.3826
														LE01Gene01951	22.229	29.5817
														LE01Gene01952	41.3709	18.36
														LE01Gene01953	13.797	8.18834
														LE01Gene01954	20.0892	17.4286
														LE01Gene01955	61.5241	33.7208
														LE01Gene01956	31.4641	29.204
														LE01Gene01957	508.16	200.344
														LE01Gene01958	23.8653	59.3118
														LE01Gene01959	29.3705	37.0668
														LE01Gene01960	91.4222	22.4888
														LE01Gene01961	35.3163	23.9371
														LE01Gene01962	21.8481	11.0571
														LE01Gene01963	19.5339	12.8638
														LE01Gene01964	115.428	20.2934
														LE01Gene01965	35.4457	16.7616
														LE01Gene01966	445.737	437.217
														LE01Gene01967	74.0524	47.5502
														LE01Gene01968	26.2499	11.4139
														LE01Gene01969	33.4735	75.8866
														LE01Gene01970	820.526	209.742
														LE01Gene01971	13.2818	8.75253
														LE01Gene01972	33.7481	14.5201
														LE01Gene01973	64.943	249.34
														LE01Gene01974	15.3659	15.9145
														LE01Gene01975	30.5218	29.9099
														LE01Gene01976	56.699	27.6489
														LE01Gene01977	11.8697	26.1643
														LE01Gene01978	14.5799	20.4616
														LE01Gene01979	97.2044	13.6974
														LE01Gene01980	0.697858	0.869312
														LE01Gene01981	6.6927	10.1219
														LE01Gene01982	90.205	318.191
														LE01Gene01983	10.0714	21.3319
														LE01Gene01984	36.4393	7.11966
														LE01Gene01985	0	0
														LE01Gene01986	0	0
														LE01Gene01987	0	0
														LE01Gene01988	4.39058	3.99874
														LE01Gene01989	24.7879	11.0838
														LE01Gene01990	13.9018	11.752
														LE01Gene01991	102.76	33.013
														LE01Gene01992	49.6313	25.6414
														LE01Gene01993	1.3442	1.75968
														LE01Gene01994	7.20973	7.20816
														LE01Gene01995	24.8888	29.1598
														LE01Gene01996	44.6574	15.9776
														LE01Gene01997	303.619	100.655
[truncated: 12,892 more rows]

## Sheet: Table S13
Supplementary Table S13. Gene distribution of CAZYme in Lentinula edodes and 25 other fungi
species	GH	GT	PL	CE	CBM	AA	Genes	GH0	GH1	GH2	GH3	GH5	GH6	GH7	GH8	GH9	GH10	GH11	GH12	GH13	GH15	GH16	GH17	GH18	GH20	GH23	GH24	GH25	GH26	GH27	GH28	GH29	GH30	GH31	GH32	GH33	GH35	GH36	GH37	GH38	GH39	GH42	GH43	GH44	GH45	GH47	GH49	GH51	GH53
ledo	245	75	9	31	58	85	461	1	3	4	13	21	1	4	0	1	3	2	4	12	7	28	6	13	3	1	0	1	1	6	14	1	4	5	0	0	4	0	2	1	0	0	7	0	0	7	0	3	2
glux	314	86	14	51	100	152	657	1	3	4	15	27	1	7	0	1	5	4	3	12	4	30	4	28	5	1	0	4	0	6	19	1	8	10	0	0	5	0	2	1	1	0	11	1	0	10	0	5	1
mror	319	76	20	63	64	192	688	1	3	4	18	33	5	5	0	1	8	2	5	7	3	35	2	25	2	1	0	1	0	4	13	3	6	7	1	0	6	0	3	1	0	0	16	3	2	9	0	3	1
scom	238	75	16	41	43	79	468	1	3	4	12	16	1	2	0	1	5	1	1	12	3	34	2	15	3	2	0	1	1	1	3	2	5	4	1	0	4	0	2	1	0	0	18	0	1	6	0	2	1
ccin	188	74	13	50	92	122	490	1	2	2	7	25	5	6	0	1	6	6	1	8	3	29	3	9	2	1	6	0	0	0	3	0	3	3	0	0	0	0	2	1	0	0	4	1	0	8	0	1	1
lbic	164	71	7	21	33	50	329	1	0	2	2	20	0	0	0	1	0	0	3	9	2	30	3	11	1	1	3	0	0	1	6	0	7	4	0	0	1	0	2	1	0	0	0	0	0	8	0	0	0
abis	176	55	9	36	51	93	387	1	1	2	8	19	1	1	0	1	2	2	2	6	2	23	3	13	4	1	1	4	0	4	5	1	3	6	0	0	1	0	2	1	0	0	4	1	0	7	0	1	1
vvol	217	62	26	35	88	113	473	1	3	2	11	20	5	11	0	1	18	0	2	9	3	22	3	14	1	1	1	3	0	2	3	0	3	6	0	0	4	0	2	1	0	0	14	1	0	7	0	3	1
post	231	65	23	32	85	131	521	1	3	3	12	21	3	15	0	1	3	2	2	9	3	25	1	12	2	1	3	2	0	6	6	0	2	8	1	0	4	0	2	1	0	0	8	1	2	9	0	3	1
cput	240	59	3	26	33	59	402	1	3	5	13	20	1	2	0	1	3	0	4	5	2	23	1	28	4	1	0	2	0	3	13	4	7	11	1	0	2	0	3	1	0	0	6	0	0	9	0	3	1
slac	165	66	6	20	31	42	313	1	3	2	10	20	1	0	0	1	1	0	2	6	2	19	1	11	2	1	0	1	0	3	7	1	2	5	0	0	3	0	2	1	0	0	2	0	0	5	0	1	1
dsqu	217	67	11	30	50	100	440	1	4	4	8	19	1	3	0	0	5	0	3	8	2	31	1	20	4	1	0	2	0	5	7	0	2	6	2	0	3	0	2	1	0	0	7	1	0	5	0	2	1
gluc	250	66	9	33	62	93	477	1	3	3	11	19	1	3	0	1	7	0	3	8	3	30	1	37	5	1	0	2	0	3	11	0	2	6	1	0	5	0	2	1	0	0	11	0	1	9	0	2	1
tver	220	82	9	25	53	104	449	1	2	5	12	22	1	4	0	1	6	0	5	6	4	29	1	20	5	1	0	1	0	3	10	0	4	5	3	0	2	0	2	1	0	0	3	0	1	5	0	2	1
ppla	143	66	5	13	27	49	287	1	2	3	6	17	0	0	0	0	3	0	2	6	2	22	1	11	3	1	0	0	0	3	8	0	3	4	0	0	1	0	2	1	0	0	1	0	0	5	0	1	1
pchr	182	68	6	26	61	97	397	1	2	2	10	19	1	7	0	1	6	1	2	8	2	21	1	11	4	1	0	1	0	3	5	0	2	6	0	0	3	0	2	1	0	0	4	0	0	5	0	2	1
gtra	197	64	9	23	20	55	355	1	5	4	10	19	0	0	0	1	3	0	2	8	2	27	1	11	4	1	0	2	0	3	10	1	3	5	1	0	2	0	2	1	0	0	5	0	0	4	0	3	2
cneg	98	67	3	7	14	18	200	1	0	0	7	10	0	0	0	1	0	0	0	9	2	11	1	3	1	1	0	0	0	0	1	0	0	3	1	1	0	0	2	1	0	0	0	0	0	3	0	1	0
umay	109	59	1	19	13	30	220	1	0	1	3	12	0	0	1	1	2	1	0	3	1	21	2	4	2	1	0	1	1	1	1	0	2	3	2	0	1	0	2	2	0	1	3	0	3	3	0	2	0
cpar	285	93	10	47	43	98	538	2	3	6	16	15	2	5	0	0	4	4	5	11	2	17	5	10	2	0	1	0	1	4	21	3	3	5	1	1	5	1	1	1	0	1	19	0	0	9	1	2	2
ncra	185	81	4	25	51	68	371	3	1	5	10	6	3	5	0	0	4	2	2	10	2	15	4	12	1	0	0	1	1	0	2	0	2	5	2	0	2	0	2	1	0	0	7	0	1	8	0	1	1
tree	204	91	5	18	41	59	387	2	2	7	13	8	1	2	0	0	1	3	2	4	2	16	4	20	3	0	1	1	0	5	4	0	5	4	0	0	1	1	2	1	1	0	2	0	1	8	0	0	0
anig	247	117	8	29	51	110	520	2	3	6	18	11	2	2	0	0	1	4	4	17	2	12	5	13	3	0	0	0	1	5	20	1	1	7	5	1	5	1	1	1	0	0	9	0	0	5	0	3	2
snod	248	86	10	53	56	129	541	2	2	10	15	19	4	5	0	0	7	7	3	6	3	14	6	12	3	0	0	0	0	2	4	0	2	10	4	0	4	1	2	1	0	0	13	0	2	9	0	2	1
psti	76	81	0	5	8	13	177	4	0	3	8	7	0	0	0	0	1	0	0	6	1	6	5	4	1	0	0	0	0	0	0	0	0	3	0	0	0	0	1	1	0	0	0	0	0	2	0	0	0
scer	54	66	0	3	10	10	137	5	0	0	0	5	0	0	0	0	0	0	0	9	1	3	4	2	0	0	0	0	0	0	1	0	0	1	1	0	0	0	2	1	0	0	0	0	0	3	0	0	0
[truncated: 139 more columns]

## Sheet: Table S14
Table S14: The gene distribution of Lignocellulase in Lentinula edodes and other 25 fungi.
	Cellulase				Hemicellulase							Pectinase					Lignin Oxidase							Lignin Degrading Auxiliary enzyme
	Endo-beta-1,4-glucanase	1,4-β-cellobiosidase	β-glucosidase	Total	Endo-1,4-beta-xylanase	β-xylosidase	α-glucuronidase	acetylxylan esterase	feruloyl esterase	α-L-arabinofuranosidases	Total	pectin lyase	pectate lyase	pectinesterase	polygalacturonase	Total	multicopper oxidase	Lignin peroxidase	Manganese peroxidase	Versatile peroxidase	Other peroxidase	Cellobiose dehydrogenase	Total	aryl-alcohol oxidase	glucose oxidase	alcohol oxidase	Pyranose oxidase	vanillyl-alcohol oxidase	Glyoxal oxidase	Galactose oxidase	Benzoquinone reductase	Total
	EC:3.2.1.4	EC:3.2.1.91	EC:3.2.1.21		EC:3.2.1.8	EC:3.2.1.37	EC:3.2.1.131	EC:3.1.1.72	EC:3.1.1.73	EC:3.2.1.55		EC:4.2.2.10	EC:4.2.2.2	EC:3.1.1.11	EC:3.2.1.15		EC:1.10.3.2	EC:1.11.1.14	EC:1.11.1.13	EC:1.11.1.16	-	EC:1.1.99.18		EC:1.1.3.7	EC:1.1.3.4	EC:1.1.3.13	EC:1.1.3.10	EC:1.1.3.38	EC:1.1.3.-	EC:1.1.3.9	EC:1.6.5.6
	GH5, GH7, GH9, GH12, GH44,GH45, AA9	GH6, GH7	GH1, GH3		GH10, GH11	GH3, GH39, GH43	GH67	CE1, CE5	CE1	GH51, GH54, GH62		PL1	PL1, PL3, PL9	CE8	GH28		AA1	AA2	AA2	AA2	AA2	AA3		AA3_2a	AA3_2b	AA3_3	AA3_4	AA4	AA5_1	AA5_2	AA6
ledo	21	5	12	38	5	2	0	1	0	1	9	0	3	2	2	7	14	0	2	1	6	1	24	8	2	4	1	2	3	2	2	24
glux	22	8	15	45	9	4	0	4	1	2	20	1	4	6	5	16	19	0	4	1	8	1	33	33	3	9	0	3	7	3	2	60
mror	38	8	15	61	7	7	0	2	0	1	17	0	14	7	2	23	26	0	1	2	11	2	42	0	4	6	0	4	3	4	1	22
scom	24	3	12	39	6	4	0	4	6	1	21	0	10	2	0	12	3	0	0	0	2	1	6	0	7	4	1	3	0	2	4	21
ccin	36	10	9	55	12	1	0	3	2	0	18	0	3	0	0	3	16	0	0	0	4	1	21	27	1	2	0	0	5	1	3	39
lbic	9	0	2	11	0	0	0	1	0	0	1	0	0	4	0	4	12	0	0	1	2	0	15	4	1	2	0	1	5	5	2	20
abis	15	2	6	23	4	2	0	3	0	0	9	0	3	2	1	6	13	0	0	2	3	1	19	22	0	5	0	1	9	0	4	41
vvol	26	16	12	54	16	3	0	2	2	0	23	0	14	3	0	17	11	0	2	5	3	1	22	0	1	5	0	2	2	2	2	14
post	34	16	11	61	5	5	0	1	1	1	13	0	12	2	1	15	12	0	0	9	1	1	23	0	2	4	0	2	8	7	2	25
cput	21	3	13	37	3	4	0	0	0	0	7	0	0	2	3	5	8	0	0	0	1	2	11	1	4	5	0	3	1	5	2	21
slac	12	1	11	24	1	1	0	0	0	0	2	0	0	2	1	3	6	0	0	0	1	2	9	0	3	5	0	3	2	1	2	16
dsqu	21	4	10	35	5	1	0	0	0	1	7	0	0	3	0	3	13	0	6	6	2	1	28	13	4	4	0	3	5	4	1	34
gluc	21	4	10	35	7	4	0	2	0	1	14	0	0	3	1	4	15	2	2	5	1	1	26	7	3	4	0	2	8	1	1	26
tver	28	5	11	44	6	2	0	3	0	1	12	0	0	2	1	3	10	11	11	4	1	1	38	0	6	4	1	4	8	1	1	25
ppla	7	0	6	13	3	1	0	0	0	0	4	0	0	2	2	4	4	0	0	0	2	0	6	0	3	5	0	2	1	1	1	13
pchr	19	8	10	37	7	1	0	4	0	1	13	0	0	2	1	3	3	10	5	1	1	1	21	0	7	3	1	2	6	1	4	24
gtra	7	0	13	20	3	1	0	1	0	1	6	0	0	2	1	3	5	0	0	0	1	1	7	6	2	5	1	3	1	1	3	22
cneg	2	0	7	9	0	0	0	0	1	1	2	0	0	0	0	0	5	0	0	0	2	0	7	0	1	0	0	2	3	0	2	8
umay	4	0	3	7	3	0	0	1	0	0	4	1	0	1	0	2	4	0	0	0	3	0	7	0	2	1	0	1	2	2	1	9
cpar	25	2	16	43	8	4	1	10	1	2	26	3	3	5	8	19	15	0	0	2	4	3	24	2	1	7	0	6	0	0	1	17
ncra	21	4	8	33	6	4	1	5	4	1	21	0	2	1	0	3	10	0	0	0	3	2	15	0	0	2	0	3	1	1	1	8
tree	10	2	11	23	4	3	1	3	2	3	16	0	0	0	1	1	6	0	0	0	5	0	11	0	1	3	0	4	1	0	1	10
anig	15	0	17	32	5	1	1	3	1	4	15	5	1	3	6	15	16	0	0	0	3	2	21	3	4	3	0	5	0	0	2	17
snod	34	3	15	52	13	4	1	8	6	3	35	1	5	3	1	10	5	0	0	3	4	4	16	0	1	4	0	4	2	1	1	13
psti	2	0	7	9	1	0	0	0	0	0	1	0	0	0	0	0	2	0	0	0	2	0	4	0	0	2	0	3	0	0	4	9
scer	0	0	0	0	0	0	0	0	0	0	0	0	0	0	0	0	3	0	0	0	1	0	4	0	0	0	0	3	0	0	3	6
