# Supplementary material for: Genome Sequence of the Edible Cultivated Mushroom Lentinula edodes (Shiitake) Reveals Insights into Lignocellulose Degradation
Source: PLoS One. 2016 Aug 8;11(8):e0160336. doi: 10.1371/journal.pone.0160336 (PMC4976891; doi:10.1371/journal.pone.0160336)
Supplement: S12 Table — (XLS) [file pone.0160336.s017.xls]

## Sheet: Sheet
Table S12. The gene distribution of lignocellulolytic enzymes in Lentinula edodes and other 25 fungi.											S12 Table. The gene distribution of lignocellulolytic enzymes in L. edodes and other 25 fungi.
	Cellulase				Hemicellulase							Pectinase					Lignin Oxidase						Lignin Degrading Auxiliary enzyme
	Endo-beta-1,4-glucanase	1,4-β-cellobiosidase	β-glucosidase	Total	Endo-1,4-beta-xylanase	β-xylosidase	α-glucuronidase	acetylxylan esterase	feruloyl esterase	α-L-arabinofuranosidases	Total	pectin lyase	pectate lyase	pectinesterase	polygalacturonase	Total	multicopper oxidase	Lignin peroxidase	Manganese peroxidase	Versatile peroxidase	Other peroxidase	Total	aryl-alcohol oxidase	glucose oxidase	alcohol oxidase	Pyranose oxidase	vanillyl-alcohol oxidase	Glyoxal oxidase	Galactose oxidase	Benzoquinone reductase	Total
	EC:3.2.1.4	EC:3.2.1.91	EC:3.2.1.21		EC:3.2.1.8	EC:3.2.1.37	EC:3.2.1.131	EC:3.1.1.72	EC:3.1.1.73	EC:3.2.1.55		EC:4.2.2.10	EC:4.2.2.2	EC:3.1.1.11	EC:3.2.1.15		EC:1.10.3.2	EC:1.11.1.14	EC:1.11.1.13	EC:1.11.1.16	-		EC:1.1.3.7	EC:1.1.3.4	EC:1.1.3.13	EC:1.1.3.10	EC:1.1.3.38	EC:1.1.3.-	EC:1.1.3.9	EC:1.6.5.6
	GH5, GH7, GH9, GH12, GH44,GH45, AA9	GH6, GH7	GH1, GH3		GH10, GH11	GH3, GH39, GH43	GH67	CE1, CE5	CE1	GH51, GH54, GH62		PL1	PL1, PL3, PL9	CE8	GH28		AA1	AA2	AA2	AA2	AA2		AA3_2a	AA3_2b	AA3_3	AA3_4	AA4	AA5_1	AA5_2	AA6
ledo	21	5	12	38	5	2	0	1	0	1	9	0	3	2	2	7	14	0	2	1	6	23	8	2	4	1	2	3	2	2	24
glux	22	8	15	45	9	4	0	4	1	2	20	1	4	6	5	16	19	0	4	1	8	32	33	3	9	0	3	7	3	2	60
mror	38	8	15	61	7	7	0	2	0	1	17	0	14	7	2	23	26	0	1	2	11	40	0	4	6	0	4	3	4	1	22
scom	24	3	12	39	6	4	0	4	6	1	21	0	10	2	0	12	3	0	0	0	2	5	0	7	4	1	3	0	2	4	21
ccin	36	10	9	55	12	1	0	3	2	0	18	0	3	0	0	3	16	0	0	0	4	20	27	1	2	0	0	5	1	3	39
lbic	9	0	2	11	0	0	0	1	0	0	1	0	0	4	0	4	12	0	0	1	2	15	4	1	2	0	1	5	5	2	20
abis	15	2	6	23	4	2	0	3	0	0	9	0	3	2	1	6	13	0	0	2	3	18	22	0	5	0	1	9	0	4	41
vvol	26	16	12	54	16	3	0	2	2	0	23	0	14	3	0	17	11	0	2	5	3	21	0	1	5	0	2	2	2	2	14
post	34	16	11	61	5	5	0	1	1	1	13	0	12	2	1	15	12	0	0	9	1	22	0	2	4	0	2	8	7	2	25
cput	21	3	13	37	3	4	0	0	0	0	7	0	0	2	3	5	8	0	0	0	1	9	1	4	5	0	3	1	5	2	21
slac	12	1	11	24	1	1	0	0	0	0	2	0	0	2	1	3	6	0	0	0	1	7	0	3	5	0	3	2	1	2	16
dsqu	21	4	10	35	5	1	0	0	0	1	7	0	0	3	0	3	13	0	6	6	2	27	13	4	4	0	3	5	4	1	34
gluc	21	4	10	35	7	4	0	2	0	1	14	0	0	3	1	4	15	2	2	5	1	25	7	3	4	0	2	8	1	1	26
tver	28	5	11	44	6	2	0	3	0	1	12	0	0	2	1	3	10	11	11	4	1	37	0	6	4	1	4	8	1	1	25
ppla	7	0	6	13	3	1	0	0	0	0	4	0	0	2	2	4	4	0	0	0	2	6	0	3	5	0	2	1	1	1	13
pchr	19	8	10	37	7	1	0	4	0	1	13	0	0	2	1	3	3	10	5	1	1	20	0	7	3	1	2	6	1	4	24
gtra	7	0	13	20	3	1	0	1	0	1	6	0	0	2	1	3	5	0	0	0	1	6	6	2	5	1	3	1	1	3	22
cneg	2	0	7	9	0	0	0	0	1	1	2	0	0	0	0	0	5	0	0	0	2	7	0	1	0	0	2	3	0	2	8
umay	4	0	3	7	3	0	0	1	0	0	4	1	0	1	0	2	4	0	0	0	3	7	0	2	1	0	1	2	2	1	9
cpar	25	2	16	43	8	4	1	10	1	2	26	3	3	5	8	19	15	0	0	2	4	21	2	1	7	0	6	0	0	1	17
ncra	21	4	8	33	6	4	1	5	4	1	21	0	2	1	0	3	10	0	0	0	3	13	0	0	2	0	3	1	1	1	8
tree	10	2	11	23	4	3	1	3	2	3	16	0	0	0	1	1	6	0	0	0	5	11	0	1	3	0	4	1	0	1	10
anig	15	0	17	32	5	1	1	3	1	4	15	5	1	3	6	15	16	0	0	0	3	19	3	4	3	0	5	0	0	2	17
snod	34	3	15	52	13	4	1	8	6	3	35	1	5	3	1	10	5	0	0	3	4	12	0	1	4	0	4	2	1	1	13
psti	2	0	7	9	1	0	0	0	0	0	1	0	0	0	0	0	2	0	0	0	2	4	0	0	2	0	3	0	0	4	9
scer	0	0	0	0	0	0	0	0	0	0	0	0	0	0	0	0	3	0	0	0	1	4	0	0	0	0	3	0	0	3	6
Note: agaricales is marked by red color, and polyporales is markd by green color.
