# Supplementary material for: Genome Sequence of the Edible Cultivated Mushroom Lentinula edodes (Shiitake) Reveals Insights into Lignocellulose Degradation
Source: PLoS One. 2016 Aug 8;11(8):e0160336. doi: 10.1371/journal.pone.0160336 (PMC4976891; doi:10.1371/journal.pone.0160336)
Supplement: S14 Table — (XLS) [file pone.0160336.s019.xls]

## Sheet: tf.genes
Table S14. Transcription factor genes of L. edodes
Transcription Factor Family	Interpro Code	Number	Gene IDs
zf_clus	IPR001138	136	LE01Gene00212,LE01Gene00282,LE01Gene00369,LE01Gene00482,LE01Gene00944,LE01Gene00979,LE01Gene01292,LE01Gene01293,LE01Gene01576,LE01Gene01730,LE01Gene01796,LE01Gene01930,LE01Gene01942,LE01Gene01958,LE01Gene01980,LE01Gene02046,LE01Gene02198,LE01Gene02260,LE01Gene02279,LE01Gene02306,LE01Gene02343,LE01Gene02602,LE01Gene02796,LE01Gene02934,LE01Gene02961,LE01Gene02964,LE01Gene02972,LE01Gene02982,LE01Gen…
zf-C2H2	IPR007087	93	LE01Gene00101,LE01Gene00410,LE01Gene00441,LE01Gene00734,LE01Gene00898,LE01Gene00938,LE01Gene01005,LE01Gene01076,LE01Gene01311,LE01Gene01659,LE01Gene01773,LE01Gene01920,LE01Gene01924,LE01Gene01955,LE01Gene01964,LE01Gene02131,LE01Gene02132,LE01Gene02364,LE01Gene02401,LE01Gene02617,LE01Gene02644,LE01Gene02659,LE01Gene03655,LE01Gene03831,LE01Gene03876,LE01Gene03884,LE01Gene03924,LE01Gene03937,LE01Gen…
Fungal_trans	IPR007219	79	LE01Gene00282,LE01Gene00369,LE01Gene00481,LE01Gene00944,LE01Gene01383,LE01Gene01576,LE01Gene01730,LE01Gene01941,LE01Gene01942,LE01Gene01980,LE01Gene02198,LE01Gene02279,LE01Gene02306,LE01Gene02516,LE01Gene02602,LE01Gene02796,LE01Gene02956,LE01Gene02964,LE01Gene02972,LE01Gene02982,LE01Gene02987,LE01Gene03025,LE01Gene03442,LE01Gene03445,LE01Gene03510,LE01Gene03515,LE01Gene03698,LE01Gene03897,LE01Gen…
zf-CCCH	IPR000571	29	LE01Gene00407,LE01Gene00452,LE01Gene00707,LE01Gene00718,LE01Gene00883,LE01Gene01203,LE01Gene01205,LE01Gene02334,LE01Gene03423,LE01Gene03443,LE01Gene03527,LE01Gene03690,LE01Gene04149,LE01Gene04821,LE01Gene05243,LE01Gene05326,LE01Gene05825,LE01Gene05841,LE01Gene06384,LE01Gene07023,LE01Gene07256,LE01Gene08049,LE01Gene10635,LE01Gene10770,LE01Gene10914,LE01Gene10974,LE01Gene11353,LE01Gene11708,LE01Gen…
HMG_box	IPR009071	25	LE01Gene00005,LE01Gene00070,LE01Gene00127,LE01Gene00198,LE01Gene01382,LE01Gene01733,LE01Gene03199,LE01Gene04288,LE01Gene04404,LE01Gene05304,LE01Gene05575,LE01Gene06077,LE01Gene06403,LE01Gene06666,LE01Gene07373,LE01Gene07487,LE01Gene08319,LE01Gene08969,LE01Gene09471,LE01Gene10375,LE01Gene11672,LE01Gene11918,LE01Gene12495,LE01Gene13236,LE01Gene13285
bZIP	IPR004827,IPR004826	23	LE01Gene01201,LE01Gene01837,LE01Gene02108,LE01Gene03229,LE01Gene03433,LE01Gene03891,LE01Gene03910,LE01Gene04029,LE01Gene05570,LE01Gene05684,LE01Gene05809,LE01Gene07119,LE01Gene07358,LE01Gene08161,LE01Gene08424,LE01Gene08532,LE01Gene09189,LE01Gene09191,LE01Gene11574,LE01Gene11871,LE01Gene12982,LE01Gene13120,LE01Gene14070
Myb_DNA-binding	IPR001005	17	LE01Gene00101,LE01Gene00412,LE01Gene01441,LE01Gene01453,LE01Gene04609,LE01Gene05365,LE01Gene05416,LE01Gene05805,LE01Gene05851,LE01Gene08668,LE01Gene08895,LE01Gene10066,LE01Gene10322,LE01Gene11195,LE01Gene11431,LE01Gene12498,LE01Gene13421
GATA	IPR000679	17	LE01Gene00922,LE01Gene01247,LE01Gene02159,LE01Gene02287,LE01Gene02703,LE01Gene05746,LE01Gene06584,LE01Gene06733,LE01Gene07649,LE01Gene07747,LE01Gene07792,LE01Gene09432,LE01Gene09460,LE01Gene09920,LE01Gene10616,LE01Gene12610,LE01Gene13061
Homeobox	IPR001356	15	LE01Gene00190,LE01Gene00383,LE01Gene00485,LE01Gene00523,LE01Gene01918,LE01Gene01982,LE01Gene05966,LE01Gene06767,LE01Gene08191,LE01Gene09691,LE01Gene10316,LE01Gene10851,LE01Gene13644,LE01Gene13713,LE01Gene14419
bHLH	IPR011598	14	LE01Gene00168,LE01Gene00172,LE01Gene00209,LE01Gene00211,LE01Gene01267,LE01Gene01631,LE01Gene02155,LE01Gene02978,LE01Gene04631,LE01Gene05141,LE01Gene08154,LE01Gene11791,LE01Gene12698,LE01Gene13543
HTH_Tnp_Tc5	IPR006600	11	LE01Gene01280,LE01Gene04085,LE01Gene06137,LE01Gene08658,LE01Gene09986,LE01Gene11205,LE01Gene11425,LE01Gene11527,LE01Gene12371,LE01Gene14118,LE01Gene14185
Tscrpt_reg_HTH_APSES-type	IPR003163	8	LE01Gene00520,LE01Gene02491,LE01Gene02749,LE01Gene05510,LE01Gene09266,LE01Gene10081,LE01Gene11098,LE01Gene14416
Fork_head	IPR001766	6	LE01Gene00283,LE01Gene02777,LE01Gene05331,LE01Gene05449,LE01Gene05455,LE01Gene13021
CBFD_NFYB_HMF	IPR003958	6	LE01Gene05392,LE01Gene06770,LE01Gene07170,LE01Gene08612,LE01Gene09820,LE01Gene11446
zf-DHHC	IPR001594	5	LE01Gene00314,LE01Gene05261,LE01Gene05672,LE01Gene07958,LE01Gene12189
HTH_psq	IPR007889	4	LE01Gene09986,LE01Gene11205,LE01Gene11425,LE01Gene14185
HSF_DNA-bind	IPR000232	4	LE01Gene01543,LE01Gene02823,LE01Gene04582,LE01Gene11577
TEA	IPR000818	3	LE01Gene00694,LE01Gene07775,LE01Gene13054
TFIIS_C	IPR001222	3	LE01Gene06341,LE01Gene06896,LE01Gene08207
SRF-TF	IPR002100	3	LE01Gene03292,LE01Gene05130,LE01Gene13537
AT_hook	IPR017956,IPR000637	3	LE01Gene02541,LE01Gene08076,LE01Gene13269
ARID	IPR001606	3	LE01Gene07231,LE01Gene07714,LE01Gene10290
Bromo_TP	IPR006565	3	LE01Gene03705,LE01Gene04408,LE01Gene05428
JmjN	IPR003349	2	LE01Gene04169,LE01Gene07714
HTH_3	IPR001387	2	LE01Gene02614,LE01Gene12447
SGT1	IPR010770	2	LE01Gene08058,LE01Gene08059
p53-like_TF_DNA-bd	IPR008967	2	LE01Gene01973,LE01Gene03055
Znf_Rad18_put	IPR006642	2	LE01Gene01741,LE01Gene08822
RFX_DNA_binding	IPR003150	2	LE01Gene00348,LE01Gene01616
zf-PARP	IPR001510	2	LE01Gene02017,LE01Gene05520
Copper-fist	IPR001083	2	LE01Gene03172,LE01Gene07130
TBP	IPR000814	1	LE01Gene08830
SART-1	IPR005011	1	LE01Gene10137
CBFB_NFYA	IPR001289	1	LE01Gene01783
FAR1	IPR004330	1	LE01Gene13839
DDT	IPR004022	1	LE01Gene07249
PC4	IPR003173	1	LE01Gene02224
zf-MIZ	IPR004181	1	LE01Gene03107
STE	IPR003120	1	LE01Gene01005
Not1	IPR007196	1	LE01Gene08951
YABBY	IPR006780	1	LE01Gene00198
PHF5	IPR005345	1	LE01Gene03611
zf-GRF	IPR010666	1	LE01Gene03927
YL1	IPR008895	1	LE01Gene06868
FMN_bind_2	IPR007396	1	LE01Gene01819
GCM	IPR003902	1	LE01Gene10250
zf-NF-X1	IPR000967	1	LE01Gene09288
