# Supplementary material for: Genome Sequence of the Edible Cultivated Mushroom Lentinula edodes (Shiitake) Reveals Insights into Lignocellulose Degradation
Source: PLoS One. 2016 Aug 8;11(8):e0160336. doi: 10.1371/journal.pone.0160336 (PMC4976891; doi:10.1371/journal.pone.0160336)
Supplement: S15 Table — (XLS) [file pone.0160336.s020.xls]

## Sheet: antismash
Table S15. Secondary metabolite gene clusters of L. edodes
Cluster code	Type	Genome region	Gene IDs
Cluster 1	Siderophore	LE01Scaffold0004:49615-61812	LE01Gene01345;LE01Gene01346;LE01Gene01347;LE01Gene01348
Cluster 2	T1pks	LE01Scaffold0008:31308-79373	LE01Gene02578;LE01Gene02579;LE01Gene02580;LE01Gene02581;LE01Gene02582;LE01Gene02583;LE01Gene02584;LE01Gene02585;LE01Gene02586;LE01Gene02587;LE01Gene02588;LE01Gene02589;LE01Gene02590;LE01Gene02591;LE01Gene02592;LE01Gene02593;LE01Gene02594
Cluster 3	Terpene	LE01Scaffold0011:110852-135439	LE01Gene03316;LE01Gene03317;LE01Gene03318;LE01Gene03319;LE01Gene03320;LE01Gene03321;LE01Gene03322;LE01Gene03323;LE01Gene03324;LE01Gene03325;LE01Gene03326
Cluster 4	Other	LE01Scaffold0015:31521-76070	LE01Gene04055;LE01Gene04056;LE01Gene04057;LE01Gene04058;LE01Gene04059;LE01Gene04060;LE01Gene04061;LE01Gene04062;LE01Gene04063;LE01Gene04064;LE01Gene04065;LE01Gene04066;LE01Gene04067;LE01Gene04068;LE01Gene04069;LE01Gene04070;LE01Gene04071
Cluster 5	Siderophore	LE01Scaffold0016:158037-170547	LE01Gene04277;LE01Gene04278;LE01Gene04279
Cluster 6	Terpene	LE01Scaffold0017:210024-231216	LE01Gene04462;LE01Gene04463;LE01Gene04464;LE01Gene04465;LE01Gene04466;LE01Gene04467;LE01Gene04468;LE01Gene04469;LE01Gene04470;LE01Gene04471
Cluster 7	Other	LE01Scaffold0018:78757-124254	LE01Gene04594;LE01Gene04595;LE01Gene04596;LE01Gene04597;LE01Gene04598;LE01Gene04599;LE01Gene04600;LE01Gene04601;LE01Gene04602;LE01Gene04603;LE01Gene04604;LE01Gene04605;LE01Gene04606;LE01Gene04607;LE01Gene04608;LE01Gene04609;LE01Gene04610
Cluster 8	Other	LE01Scaffold0018:207158-251367	LE01Gene04641;LE01Gene04642;LE01Gene04643;LE01Gene04644;LE01Gene04645;LE01Gene04646;LE01Gene04647;LE01Gene04648;LE01Gene04649;LE01Gene04650;LE01Gene04651;LE01Gene04652;LE01Gene04653;LE01Gene04654;LE01Gene04655;LE01Gene04656;LE01Gene04657
Cluster 9	Bacteriocin	LE01Scaffold0023:259979-271109	LE01Gene05471;LE01Gene05472;LE01Gene05473;LE01Gene05474;LE01Gene05475;LE01Gene05476;LE01Gene05477
Cluster 10	Terpene	LE01Scaffold0025:186261-207551	LE01Gene05708;LE01Gene05709;LE01Gene05710;LE01Gene05711;LE01Gene05712;LE01Gene05713;LE01Gene05714;LE01Gene05715
Cluster 11	Other	LE01Scaffold0029:149829-193536	LE01Gene06184;LE01Gene06183;LE01Gene06185;LE01Gene06186;LE01Gene06187;LE01Gene06188;LE01Gene06189;LE01Gene06190;LE01Gene06191;LE01Gene06192;LE01Gene06193;LE01Gene06194;LE01Gene06195;LE01Gene06196;LE01Gene06197;LE01Gene06198;LE01Gene06199;LE01Gene06200
Cluster 12	Terpene	LE01Scaffold0032:19462-41270	LE01Gene06534;LE01Gene06535;LE01Gene06536;LE01Gene06537;LE01Gene06538;LE01Gene06539;LE01Gene06540;LE01Gene06541;LE01Gene06542
Cluster 13	Terpene	LE01Scaffold0038:293113-308705	LE01Gene07301;LE01Gene07302;LE01Gene07303;LE01Gene07304;LE01Gene07305;LE01Gene07306
Cluster 14	T4pks-t1pks	LE01Scaffold0041:1-34136	LE01Gene07524;LE01Gene07525;LE01Gene07526;LE01Gene07527;LE01Gene07528;LE01Gene07529;LE01Gene07530;LE01Gene07531
Cluster 15	Other	LE01Scaffold0044:193404-237401	LE01Gene07901;LE01Gene07902;LE01Gene07903;LE01Gene07904;LE01Gene07905;LE01Gene07906;LE01Gene07907;LE01Gene07908;LE01Gene07909;LE01Gene07910;LE01Gene07911;LE01Gene07912;LE01Gene07913;LE01Gene07914;LE01Gene07915;LE01Gene07916;LE01Gene07917
Cluster 16	Terpene	LE01Scaffold0049:16800-38121	LE01Gene08325;LE01Gene08326;LE01Gene08327;LE01Gene08328;LE01Gene08329;LE01Gene08330
Cluster 17	Nrps	LE01Scaffold0051:142800-190994	LE01Gene08554;LE01Gene08555;LE01Gene08556;LE01Gene08557;LE01Gene08558;LE01Gene08559;LE01Gene08560;LE01Gene08561;LE01Gene08562;LE01Gene08563;LE01Gene08564;LE01Gene08565;LE01Gene08566;LE01Gene08567
Cluster 18	Other	LE01Scaffold0052:193736-237729	LE01Gene08645;LE01Gene08646;LE01Gene08647;LE01Gene08648;LE01Gene08649;LE01Gene08650;LE01Gene08651;LE01Gene08652;LE01Gene08653;LE01Gene08654;LE01Gene08655
Cluster 19	Other	LE01Scaffold0063:139344-185594	LE01Gene09457;LE01Gene09458;LE01Gene09459;LE01Gene09460;LE01Gene09461;LE01Gene09462;LE01Gene09463;LE01Gene09464;LE01Gene09465;LE01Gene09466;LE01Gene09467;LE01Gene09468;LE01Gene09469;LE01Gene09470
Cluster 20	Other	LE01Scaffold0078:150451-188151	LE01Gene10537;LE01Gene10538;LE01Gene10539;LE01Gene10540;LE01Gene10541;LE01Gene10542;LE01Gene10543;LE01Gene10544;LE01Gene10545;LE01Gene10546;LE01Gene10547;LE01Gene10548;LE01Gene10549;LE01Gene10550;LE01Gene10551;LE01Gene10552
Cluster 21	T1pks	LE01Scaffold0090:47757-93355	LE01Gene11279;LE01Gene11280;LE01Gene11281;LE01Gene11282;LE01Gene11283;LE01Gene11284;LE01Gene11285;LE01Gene11286;LE01Gene11287;LE01Gene11288;LE01Gene11289;LE01Gene11290
Cluster 22	Bacteriocin	LE01Scaffold0093:68431-79575	LE01Gene11470;LE01Gene11471;LE01Gene11472;LE01Gene11473
Cluster 23	Lantipeptide	LE01Scaffold0100:108842-130509	LE01Gene11869;LE01Gene11870;LE01Gene11871;LE01Gene11872;LE01Gene11873;LE01Gene11874;LE01Gene11875;LE01Gene11876
Cluster 24	Other	LE01Scaffold0101:1-33861	LE01Gene11886;LE01Gene11887;LE01Gene11888;LE01Gene11889;LE01Gene11890;LE01Gene11891;LE01Gene11892;LE01Gene11893;LE01Gene11894;LE01Gene11895;LE01Gene11896;LE01Gene11897;LE01Gene11898;LE01Gene11899;LE01Gene11900;LE01Gene11901
Cluster 25	Nrps	LE01Scaffold0106:25911-72732	LE01Gene12148;LE01Gene12149;LE01Gene12150;LE01Gene12151;LE01Gene12152;LE01Gene12153;LE01Gene12154;LE01Gene12155;LE01Gene12156;LE01Gene12157;LE01Gene12158;LE01Gene12159;LE01Gene12160;LE01Gene12161;LE01Gene12162;LE01Gene12163
Cluster 26	Other	LE01Scaffold0108:29412-73590	LE01Gene12248;LE01Gene12249;LE01Gene12250;LE01Gene12251;LE01Gene12252;LE01Gene12253;LE01Gene12254;LE01Gene12255;LE01Gene12256;LE01Gene12257;LE01Gene12258;LE01Gene12259;LE01Gene12260;LE01Gene12261;LE01Gene12262;LE01Gene12263
Cluster 27	Other	LE01Scaffold0108:56940-109373	LE01Gene12258;LE01Gene12259;LE01Gene12260;LE01Gene12261;LE01Gene12262;LE01Gene12263;LE01Gene12264;LE01Gene12265;LE01Gene12266;LE01Gene12267;LE01Gene12268;LE01Gene12269;LE01Gene12270;LE01Gene12271;LE01Gene12272;LE01Gene12273;LE01Gene12274;LE01Gene12275;LE01Gene12276
Cluster 28	Terpene	LE01Scaffold0130:22656-44456	LE01Gene13151;LE01Gene13152;LE01Gene13153;LE01Gene13154;LE01Gene13155;LE01Gene13156;LE01Gene13157;LE01Gene13158;LE01Gene13159;LE01Gene13160
Cluster 29	Terpene	LE01Scaffold0149:1092-22399	LE01Gene13689;LE01Gene13690;LE01Gene13691;LE01Gene13692;LE01Gene13693;LE01Gene13694;LE01Gene13695;LE01Gene13696
Cluster 30	T1pks	LE01Scaffold0150:2083-48848	LE01Gene13715;LE01Gene13716;LE01Gene13717;LE01Gene13718;LE01Gene13719;LE01Gene13720;LE01Gene13721;LE01Gene13722;LE01Gene13723;LE01Gene13724;LE01Gene13725;LE01Gene13726;LE01Gene13727;LE01Gene13728;LE01Gene13729;LE01Gene13730
Cluster 31	Other	LE01Scaffold0192:2778-31977	LE01Gene14456;LE01Gene14457;LE01Gene14458;LE01Gene14459
Cluster 32	Bacteriocin	LE01Scaffold0218:7729-16756	LE01Gene14659;LE01Gene14660;LE01Gene14661;LE01Gene14662
