# Supplementary material for: Genome Sequence of the Edible Cultivated Mushroom Lentinula edodes (Shiitake) Reveals Insights into Lignocellulose Degradation
Source: PLoS One. 2016 Aug 8;11(8):e0160336. doi: 10.1371/journal.pone.0160336 (PMC4976891; doi:10.1371/journal.pone.0160336)
Supplement: S16 Table — Global gene expression of L. edodes (A: glucose medium; B: cellulose medium). (XLS) [file pone.0160336.s021.xls]

## Sheet: genes
Table S16. Global gene expression of L. edodes (A: glucose medium; B: cellulose medium)
Gene ID	A1	A2	A3	B1	B2	B3
LE01Gene00001	0	0	0	0	0	0
LE01Gene00002	6.87789	13.4743	10.2293	14.1293	13.2319	11.7003
LE01Gene00003	6.63216	7.07732	4.67846	7.09522	6.86894	10.3148
LE01Gene00004	4.19681	3.38027	2.36025	3.70183	4.40324	4.67239
LE01Gene00005	1.49045	1.24268	1.05398	1.06232	0.468157	3.21694
LE01Gene00006	7.71878	7.93161	7.34288	10.3367	7.21898	10.8468
LE01Gene00007	9.57706	8.58748	9.87785	7.38354	6.30589	8.16941
LE01Gene00008	17.4776	22.009	16.0181	17.3928	14.3502	18.0899
LE01Gene00009	270.59	187.86	294.422	164.39	162.047	129.302
LE01Gene00010	21.8166	25.2	19.5917	22.5688	18.5789	23.285
LE01Gene00011	408.87	369.864	450.786	300.476	347.034	226.962
LE01Gene00012	88.3075	56.987	97.8607	285.685	301.327	273.545
LE01Gene00013	41.4777	42.4211	39.8745	58.791	52.011	59.8298
LE01Gene00014	32.7236	28.0782	32.7828	45.4301	40.9387	33.9328
LE01Gene00015	341.889	378.351	313.995	1033.35	1117.05	1411.34
LE01Gene00016	2.057	2.06882	1.92021	1.73482	1.31535	1.11886
LE01Gene00017	68.8597	66.3196	63.2196	92.1122	85.5374	101.027
LE01Gene00018	332.767	268.033	345.977	609.381	557.461	469.497
LE01Gene00019	11.0341	13.8099	14.2814	14.453	12.1015	11.9854
LE01Gene00020	4.37137	6.29782	3.63021	4.95274	6.10118	5.17976
LE01Gene00021	5.94693	8.47222	7.06312	8.62354	8.12327	10.3344
LE01Gene00022	6.62363	8.66808	7.92733	9.02068	11.0527	8.78708
LE01Gene00023	2566.89	1813.63	2487.74	2288.22	2040.9	2185.45
LE01Gene00024	15.3072	10.8266	16.1172	15.7279	15.6163	16.1463
LE01Gene00025	901.897	594.393	964.928	632.709	548.765	494.052
LE01Gene00026	305.855	284.419	355.053	271.317	284.677	250.858
LE01Gene00027	22.668	25.0914	19.796	16.111	15.9284	18.8913
LE01Gene00028	17.8194	15.5526	18.9447	14.1929	14.317	17.6213
LE01Gene00029	11.1942	16.3961	11.3795	15.1716	13.2481	16.6724
LE01Gene00030	0	0	0	0	0	0
LE01Gene00031	0.132885	0.154162	0.0255801	0.105154	0.124972	0.1583
LE01Gene00032	21.48	14.2255	23.6661	10.1936	11.1723	8.9157
LE01Gene00033	17.1229	15.1261	17.9244	13.8901	14.3361	14.5839
LE01Gene00034	3.29922	3.21994	2.55464	1.87445	1.51601	2.364
LE01Gene00035	6.81689	7.29009	6.66496	7.018	7.05495	6.25844
LE01Gene00036	29.771	35.3075	16.7972	30.5057	27.58	36.3011
LE01Gene00037	2.59956	3.71682	2.46415	2.4435	3.14592	4.09653
LE01Gene00038	123.636	119.177	129.893	94.8186	105.897	95.4597
LE01Gene00039	26.571	25.7175	23.4509	22.7	24.4295	19.44
LE01Gene00040	153.159	116.699	196.152	135.665	144.252	128.016
LE01Gene00041	24.911	25.6928	23.7628	24.194	20.7558	22.062
LE01Gene00042	15.3661	17.1941	15.8401	14.9084	15.9736	15.7834
LE01Gene00043	9.21989	10.1349	8.51729	7.29285	11.6608	8.88219
LE01Gene00044	9.25729	7.35036	10.3503	4.96849	5.16674	5.4733
LE01Gene00045	4.98798	3.61855	4.53569	2.3256	1.52829	4.43821
LE01Gene00046	58.0443	30.4655	54.2175	32.34	45.1523	44.5493
LE01Gene00047	99.5603	92.8629	90.0467	171.491	178.93	180.509
LE01Gene00048	1035.95	745.508	1046.85	1102.47	1188.94	1271.05
LE01Gene00049	9.13308	9.50236	6.91366	10.3337	9.22779	15.6472
LE01Gene00050	98.9791	75.6637	112.729	91.5617	106.383	61.3605
LE01Gene00051	43.2265	39.6066	45.6018	46.9747	49.8104	43.6726
LE01Gene00052	110.216	94.2574	115.911	86.54	85.2941	73.3344
LE01Gene00053	8.52225	10.4415	9.30866	8.118	7.45487	9.32277
LE01Gene00054	99.1465	79.2237	120.79	79.2433	77.2548	67.3079
LE01Gene00055	7.43535	7.7135	4.68286	5.93187	4.92933	9.95294
LE01Gene00056	22.3592	14.0788	26.3164	23.1455	25.2348	18.8301
LE01Gene00057	25.4158	19.9523	33.6976	22.1969	22.7788	18.8567
LE01Gene00058	43.5859	42.8649	28.3832	33.7403	28.0801	40.5889
LE01Gene00059	21.6884	23.6722	27.4215	21.3488	20.2304	18.4225
LE01Gene00060	25.5541	29.3435	24.5952	22.097	16.9777	18.3524
LE01Gene00061	44.9749	57.2232	39.1385	55.7216	48.0344	57.6448
LE01Gene00062	14.9602	20.8288	12.2057	16.3016	15.6138	25.4901
LE01Gene00063	194.176	194.019	192.204	136.359	145.102	132.574
LE01Gene00064	94.645	115.154	90.138	84.2412	84.5393	92.4503
LE01Gene00065	1.43712	1.36585	1.37509	1.37316	1.22401	1.77386
LE01Gene00066	17.6489	16.3799	17.2369	10.9837	15.7286	12.21
LE01Gene00067	7.47122	8.11146	5.2216	14.2278	13.9557	18.2348
LE01Gene00068	6.12994	5.17296	6.91615	7.29756	7.80844	5.61332
LE01Gene00069	14.6279	17.2878	12.6987	14.3332	11.6895	12.3659
LE01Gene00070	0.174557	0.121835	0.0984074	0.137522	0.478242	0.122607
LE01Gene00071	5.92736	7.72863	6.78872	7.25627	5.34121	4.92777
LE01Gene00072	60.1779	64.9966	63.9852	64.3239	55.9264	60.8291
LE01Gene00073	67.9857	91.0268	53.8956	77.4194	69.7821	91.4102
LE01Gene00074	18.2651	24.5096	19.6879	26.2953	27.1282	29.7785
LE01Gene00075	288.323	192.963	233.231	174.155	138.699	228.46
LE01Gene00076	8.53261	8.19795	8.56359	7.5793	6.3245	6.79575
LE01Gene00077	14.7052	14.0847	11.9127	12.2504	9.86475	13.8929
LE01Gene00078	18.1464	22.4553	15.871	17.1542	17.6354	20.1507
LE01Gene00079	0.2075	0.176494	0.0466568	0.198414	0.2336	0.117307
LE01Gene00080	107.668	91.1171	106.789	101.624	101.449	111.312
LE01Gene00081	20.6504	25.1208	22.2744	25.0673	26.1681	27.3903
LE01Gene00082	0.404338	0.602549	0.323018	0.643267	0.269043	0.538341
LE01Gene00083	5.53756	5.76739	8.57862	12.5044	18.1551	7.4262
LE01Gene00084	0.715563	1.74309	1.11518	1.60797	1.723	1.71984
LE01Gene00085	0.208053	0.394582	0.230807	0.222091	0	0.0994816
LE01Gene00086	11.2044	22.0427	15.6277	12.5476	16.1659	16.5215
LE01Gene00087	1074.38	933.2	1145.65	1370.8	1697.98	1357.86
LE01Gene00088	5.49385	6.217	4.2697	5.19365	4.42758	4.80469
LE01Gene00089	0.711535	0.42645	0.687638	0.647697	0.462611	0.825344
LE01Gene00090	25.2343	23.0256	25.3578	18.4654	17.2933	17.3458
LE01Gene00091	13.3663	14.5448	13.7819	14.116	15.1124	13.4123
LE01Gene00092	1.34893	1.65564	1.57572	1.57913	1.4546	1.11208
LE01Gene00093	5.39681	6.45519	5.89347	6.2852	6.70025	6.85354
LE01Gene00094	0.356072	0	0	0	0	0.246213
LE01Gene00095	5.04199	6.47054	4.44488	5.23704	5.95245	6.11263
LE01Gene00096	47.5646	36.6287	51.7189	42.8943	34.2917	27.5403
LE01Gene00097	213.231	170.282	219.729	104.634	69.9074	54.747
LE01Gene00098	1.25053	1.29843	1.02943	1.42287	1.72264	2.39758
LE01Gene00099	110.038	116.049	108.321	104.318	100.446	100.613
LE01Gene00100	65.5592	61.517	65.774	59.3066	55.8805	51.7972
LE01Gene00101	35.5537	28.8705	33.1642	34.7043	35.0664	39.5329
LE01Gene00102	4.70998	3.14466	5.60358	3.8017	4.26004	3.59876
LE01Gene00103	0.305274	0.142842	0.7284	0.232152	0	0.412661
LE01Gene00104	12.2191	12.6991	12.1635	10.8018	13.8826	12.6346
LE01Gene00105	2709.36	2172.05	2889.54	3448.38	4324.36	3639.58
LE01Gene00106	0.0962406	0.20355	0.219396	0.678941	0.801212	1.49973
LE01Gene00107	2.03718	2.21545	2.95549	2.98214	2.73762	1.58783
LE01Gene00108	18.223	19.293	19.1029	14.6914	14.1595	13.6245
LE01Gene00109	6.8201	6.34957	6.46168	7.94544	7.36448	9.58009
LE01Gene00110	8.88701	9.60952	7.41819	10.0264	8.31356	11.0441
LE01Gene00111	25.0776	30.972	21.6733	24.8634	21.1825	29.2347
LE01Gene00112	20.4891	24.6571	24.2765	21.2552	21.7511	23.134
LE01Gene00113	2.95994	3.77205	2.58746	4.99617	2.69482	6.55737
LE01Gene00114	12.9498	13.7981	9.18714	11.8798	10.1478	13.3768
LE01Gene00115	14.902	19.8223	12.1264	15.7928	13.5806	16.6568
LE01Gene00116	12.405	7.14889	13.0393	5.74306	8.8164	3.95844
LE01Gene00117	44.6089	41.7633	45.0537	44.4272	41.3849	40.0062
LE01Gene00118	93.9037	97.5102	84.8029	66.1041	61.6488	64.5077
LE01Gene00119	101.314	88.5314	106.884	63.3166	62.4482	59.7593
LE01Gene00120	7.21448	7.03085	6.81852	8.09111	6.4259	9.12301
LE01Gene00121	17.6249	13.2156	16.802	20.8713	22.2634	19.1973
LE01Gene00122	39.352	41.291	37.8247	42.1221	36.2221	42.2194
LE01Gene00123	1.66859	3.25229	1.13936	1.74895	2.56693	3.79763
LE01Gene00124	9.76946	11.0771	8.88261	8.7635	12.909	11.9123
LE01Gene00125	33.4936	41.161	31.0548	28.678	35.0327	39.4431
LE01Gene00126	475.02	557.108	426.949	636.045	605.164	583.6
LE01Gene00127	3.85493	3.32032	5.82657	5.15	6.51061	6.21154
LE01Gene00128	5.76735	7.46587	4.85745	4.89668	4.31266	7.15664
LE01Gene00129	8.84786	6.06881	8.16083	21.6265	46.7214	26.4924
LE01Gene00130	13.0026	11.6475	12.6687	11.7118	13.721	12.1759
LE01Gene00131	19.9501	23.3192	16.622	20.5418	19.4617	20.5835
LE01Gene00132	54.4423	52.1467	60.3568	46.223	48.7323	35.2734
LE01Gene00133	4.67799	4.52949	5.29758	5.8163	4.29257	5.89195
LE01Gene00134	24.8833	29.9689	22.2723	18.1178	18.4918	22.1166
LE01Gene00135	9.11385	9.36489	8.8239	9.80297	9.11192	11.3214
LE01Gene00136	10.0054	15.4845	10.3069	9.10494	9.89729	9.52531
LE01Gene00137	63.4053	89.0757	49.7022	81.7454	80.9806	106.556
LE01Gene00138	3.56455	5.19597	4.35052	5.84177	6.62674	6.96034
LE01Gene00139	3.95014	3.42746	3.86421	3.90213	3.08317	2.90793
LE01Gene00140	10.8817	8.32978	8.88579	8.26962	9.27679	8.49135
LE01Gene00141	15.6839	15.0916	15.4921	13.7212	13.7312	12.4276
LE01Gene00142	16.185	17.2297	13.4839	14.8367	15.919	17.3911
LE01Gene00143	181.678	170.198	182.273	155.222	210.907	157.944
LE01Gene00144	16.3949	27.5251	14.7165	23.2265	22.9315	25.3141
LE01Gene00145	234.037	194.17	259.866	176.872	200.089	156.466
LE01Gene00146	2.53729	2.2787	1.42111	3.90823	2.55793	3.62923
LE01Gene00147	83.3637	87.8841	91.9389	63.9548	62.2501	50.3071
LE01Gene00148	14.7891	14.573	15.5178	12.8006	10.5907	10.4792
LE01Gene00149	9.10008	10.2203	7.82872	9.42698	10.1833	9.83991
LE01Gene00150	3.15992	2.34129	1.46272	4.83211	5.43451	2.33633
LE01Gene00151	139.912	196.202	121.062	137.053	140.164	150.843
LE01Gene00152	10.0039	12.1557	9.11752	9.29634	9.5965	11.3159
LE01Gene00153	5.4826	8.05296	5.22794	5.37574	3.95666	5.55942
LE01Gene00154	54.5178	55.9352	45.6414	23.008	25.3802	34.6606
LE01Gene00155	0.461541	0.469052	0.520454	0.31587	0.187365	0.473331
LE01Gene00156	20.5932	19.0074	20.5541	20.6345	18.548	16.6029
LE01Gene00157	56.2032	64.1974	68.8056	57.2423	56.0725	44.7605
LE01Gene00158	23.9324	23.9281	25.0902	18.296	18.5582	22.4641
LE01Gene00159	2.34203	2.28585	1.93916	2.66626	2.2334	3.26971
LE01Gene00160	83.5682	71.0141	92.4513	58.1308	72.9298	61.7688
LE01Gene00161	12.0875	10.0003	8.62184	11.3427	12.4273	16.6465
LE01Gene00162	3.02915	2.84343	2.06298	5.32685	3.98896	7.14805
LE01Gene00163	11.0682	11.4538	8.50577	17.374	14.9598	25.77
LE01Gene00164	32.1836	32.2237	31.8	31.4437	25.4385	29.5808
LE01Gene00165	0	0.560093	0	0	0	0.571246
LE01Gene00166	2.67753	2.38458	1.68517	4.16004	3.14282	4.75312
LE01Gene00167	0	0.435638	0	0	0.781365	0.416768
LE01Gene00168	91.1701	120.038	49.7394	87.1834	111.316	173.72
LE01Gene00169	65.3519	68.9293	76.4499	58.6771	62.0383	58.7642
LE01Gene00170	0	0	0	0	0	0
LE01Gene00171	1.47986	1.73125	1.63232	1.46	1.93307	0.671272
LE01Gene00172	10.4523	15.1234	8.4747	14.5273	12.2162	15.0368
LE01Gene00173	85.3862	56.7445	88.6013	66.1416	67.8632	51.4354
LE01Gene00174	5.48678	4.73867	3.43039	5.87975	5.21485	7.28595
LE01Gene00175	9.35946	7.91163	11.7836	6.68081	8.16342	4.90031
LE01Gene00176	11.1888	8.92342	12.1325	7.77097	10.2206	6.83193
LE01Gene00177	2.09762	3.98753	2.44549	7.01726	8.85185	7.19716
LE01Gene00178	1.99468	1.74479	0.755202	1.80423	0.943414	1.65651
LE01Gene00179	2.46422	3.84471	1.97101	4.45203	5.96054	5.03432
LE01Gene00180	3.05779	4.05036	3.73708	3.61148	4.97903	4.65551
LE01Gene00181	3.93447	4.75174	3.77486	4.65505	6.4631	4.97799
LE01Gene00182	19.863	16.6491	22.1536	20.2931	20.457	20.2588
LE01Gene00183	38.0689	43.0175	29.3177	46.6446	43.2234	46.0906
LE01Gene00184	126.787	117.845	71.1148	135.367	144.898	207.444
LE01Gene00185	18.476	23.4406	14.1771	25.3517	26.1517	34.224
LE01Gene00186	7.91373	7.60906	5.6973	7.56171	6.09622	10.9299
LE01Gene00187	92.814	82.1797	93.8479	57.1752	63.942	75.4731
LE01Gene00188	13.4738	15.3652	13.047	16.6697	16.1157	18.6851
LE01Gene00189	142.074	126.499	143.487	205.763	248.61	289.45
LE01Gene00190	24.3203	30.9728	17.5296	24.1428	17.8728	27.7025
LE01Gene00191	0.805667	0.521701	0.608992	0.502991	0.445523	0.681808
LE01Gene00192	3.44027	4.6287	3.57838	5.33786	3.67093	5.24251
LE01Gene00193	27.9049	30.8199	31.0716	21.081	18.263	20.2244
LE01Gene00194	3.768	3.19583	3.52126	5.21391	3.50642	3.93691
LE01Gene00195	0.850716	1.2108	0.871592	0.842839	2.60466	1.11932
LE01Gene00196	6.18611	5.8803	5.06936	6.60205	6.16031	8.43961
LE01Gene00197	9.38822	8.59217	8.08763	9.09586	9.29104	9.45714
LE01Gene00198	7.81944	7.73819	9.24389	9.96488	13.5356	11.6334
LE01Gene00199	1.45488	1.5784	0.821594	3.95208	3.68448	5.67554
LE01Gene00200	15.8826	14.8457	15.1571	13.9514	14.0314	14.573
LE01Gene00201	175.868	134.127	187.152	130.188	152.335	119.034
LE01Gene00202	4.01943	5.52703	2.75649	4.48778	4.29377	8.42529
LE01Gene00203	16.9465	12.7219	16.5618	10.9406	10.2291	10.5339
LE01Gene00204	76.0657	67.927	81.6713	66.9221	71.0852	55.2556
LE01Gene00205	71.4839	72.4958	78.9159	44.4283	44.7748	38.4759
LE01Gene00206	25.7398	28.672	26.5678	19.5596	20.2387	17.7362
LE01Gene00207	22.2319	29.2913	23.881	18.4591	15.2511	13.9405
LE01Gene00208	2.01341	2.11084	1.53422	1.89676	1.19986	1.65874
LE01Gene00209	6.36295	6.90924	6.71707	8.5966	5.63625	8.36293
LE01Gene00210	3.30326	2.31375	2.87427	2.9421	3.035	2.1174
LE01Gene00211	67.8813	63.8217	72.0821	47.9511	42.2746	46.7162
LE01Gene00212	134.142	140.007	136.417	166.169	157.294	186.124
LE01Gene00213	16.2055	11.7857	16.0804	10.5903	7.87684	8.82271
LE01Gene00214	0.559056	0.418496	0.505515	0.593114	0.842944	0.265344
LE01Gene00215	11.1806	11.3304	7.29134	11.8476	10.8579	15.7314
LE01Gene00216	61.8287	47.1249	66.9364	83.7158	68.1267	66.7871
LE01Gene00217	125.027	110.9	106.84	109.302	80.4319	105.946
LE01Gene00218	14.6513	13.6762	21.4435	18.1882	15.875	13.3839
LE01Gene00219	46.0928	54.5299	44.9326	68.9377	58.7589	61.6455
LE01Gene00220	6009.24	4371.17	6358.45	1734.34	1453.13	1654.24
LE01Gene00221	20.7235	25.6688	18.639	17.9956	12.9936	18.8269
LE01Gene00222	8.60643	7.69356	8.40581	10.2067	6.20584	8.9937
LE01Gene00223	11.2233	12.9333	9.04785	8.67115	7.29912	9.93899
LE01Gene00224	4.22776	5.12706	4.56424	5.54141	5.1233	3.80925
LE01Gene00225	2.78451	4.0776	2.67323	2.01647	2.65702	2.60001
LE01Gene00226	29.6276	24.1603	26.0281	22.5242	24.898	19.8386
LE01Gene00227	0.722407	1.00097	1.52881	0.330683	1.0211e-06	2.35277e-06
LE01Gene00228	8.99673	14.461	10.0594	16.042	33.2942	29.384
LE01Gene00229	615.66	579.078	582.344	225.92	224.229	303.83
LE01Gene00230	40.6426	38.8468	39.1967	25.2974	27.4961	28.9037
LE01Gene00231	1.56065	1.96841	1.24781	1.88573	1.13489	2.38903
LE01Gene00232	61.8933	46.1453	72.9595	60.5329	49.0006	44.9687
LE01Gene00233	0	0.121048	0	0.134945	0	0.12003
LE01Gene00234	20.8421	27.5127	18.0765	28.5442	24.1776	30.6429
LE01Gene00235	13.1329	16.6425	16.0042	26.8641	34.6718	23.8591
LE01Gene00236	98.5421	98.8239	95.0131	42.8661	43.3683	41.7574
LE01Gene00237	567.253	513.824	669.677	461.808	394.824	296.502
LE01Gene00238	51.1534	47.9192	50.5862	41.1518	33.3858	39.5325
LE01Gene00239	14.6812	18.6525	15.807	16.5704	14.7657	13.0342
LE01Gene00240	0.454946	0.379068	0.414702	0.51213	0.454816	0.379943
LE01Gene00241	784.761	622.852	897.033	658.386	530.853	578.489
LE01Gene00242	57.9846	49.9596	60.7656	40.3875	42.9315	40.2097
LE01Gene00243	8.4252	10.7921	7.64732	8.25611	8.56833	10.8181
LE01Gene00244	705.134	422.072	758.039	337.624	217.15	305.982
LE01Gene00245	8.60743	5.96596	8.4916	5.56538	4.86964	3.83738
LE01Gene00246	3.11964	3.71444	3.06245	3.14566	3.62946	5.45907
LE01Gene00247	12.7141	11.7774	12.1256	13.9561	13.821	11.6937
LE01Gene00248	42.2748	50.4792	37.0686	61.1979	66.1024	80.3287
LE01Gene00249	5.28455	5.83347	6.33404	7.88829	6.42746	9.10851
LE01Gene00250	17.6876	16.1166	14.5864	15.6912	16.6148	22.1952
LE01Gene00251	25.7888	25.7111	31.2585	25.0686	27.5349	24.3614
LE01Gene00252	19.9798	21.687	17.533	15.0216	13.0791	13.0155
LE01Gene00253	0.303125	0.567822	0.900585	0.163419	0	0.726516
LE01Gene00254	93.449	72.4851	78.1324	59.2534	70.7512	80.7005
LE01Gene00255	15.6512	8.19607	16.0722	14.8882	7.89477	4.11486
LE01Gene00256	59.0862	59.5722	62.2126	58.7857	58.2961	58.0505
LE01Gene00257	7.32937	7.51525	5.13074	9.11197	9.08478	10.8819
LE01Gene00258	37.3368	34.2751	44.3761	37.6603	43.7585	33.5157
LE01Gene00259	14.0332	18.0574	13.6882	14.8619	16.0688	15.8027
LE01Gene00260	45.1301	42.0629	29.0423	84.9204	88.0595	124.561
LE01Gene00261	0.203242	0.364367	0.228326	0	0	0.145017
LE01Gene00262	23.0642	26.783	24.6215	23.909	25.511	22.8562
LE01Gene00263	5.07157	5.4688	4.08671	7.78976	8.91155	11.4046
LE01Gene00264	53.209	50.1848	62.8128	51.2416	50.3474	41.9011
LE01Gene00265	48.6306	41.7231	52.924	45.6876	45.4792	50.5932
LE01Gene00266	30.4523	28.1124	24.9222	31.2188	28.0663	37.7648
LE01Gene00267	5.04975	5.86262	4.30605	5.88238	5.66312	6.71135
LE01Gene00268	9.33475	9.2097	11.2002	14.7395	18.026	17.2848
LE01Gene00269	5.88093	6.69888	5.16323	7.36367	7.63232	9.13311
LE01Gene00270	27.0676	24.4505	28.8536	54.9607	61.4308	62.0317
LE01Gene00271	1.42964	1.66841	1.27644	1.31285	0.974126	1.22344
LE01Gene00272	3.89778	4.19386	3.48751	4.86914	3.75274	4.74216
LE01Gene00273	49.5237	48.0748	51.775	40.998	43.1722	31.0417
LE01Gene00274	15.3253	14.8156	17.7901	11.9865	12.8264	15.8897
LE01Gene00275	26.2773	28.1188	25.4851	29.9051	27.38	26.9739
LE01Gene00276	67.0343	78.1188	63.1244	78.1154	99.3746	73.5696
LE01Gene00277	719.005	585.957	659.049	672.409	719.808	808.111
LE01Gene00278	387.646	141.456	437.224	147.86	165.29	136.609
LE01Gene00279	19.0585	17.4701	21.6244	17.6928	16.6415	18.5668
LE01Gene00280	12.9896	14.4165	13.9892	12.5014	16.741	13.8698
LE01Gene00281	89.5789	82.6946	103.408	92.8606	95.684	76.5343
LE01Gene00282	21.0826	21.9477	17.4054	13.5641	12.9235	19.0031
LE01Gene00283	40.8499	44.0913	39.982	62.9724	64.7056	62.2678
LE01Gene00284	29.6741	28.4493	26.5286	24.7711	23.7816	28.4147
LE01Gene00285	29.1758	24.1134	31.7628	23.6357	30.779	25.5711
LE01Gene00286	28.8765	20.7701	32.2029	28.6867	35.1945	30.0283
LE01Gene00287	5.69277	5.63039	4.57602	5.00954	6.07637	8.5792
LE01Gene00288	16.76	19.1327	14.3023	22.024	22.3934	24.7981
LE01Gene00289	14.523	17.6934	16.8148	12.26	13.0072	14.4414
LE01Gene00290	14.6112	12.3236	13.1786	8.4521	8.21969	11.4823
LE01Gene00291	6.3405	7.10684	5.0485	9.88564	5.75284	9.67252
LE01Gene00292	1.8813	2.49635	1.50547	1.54053	1.48919	2.51519
LE01Gene00293	6.40664	7.54765	4.63958	9.12206	5.99096	8.81908
LE01Gene00294	7.0702	6.04751	5.16502	7.29566	8.53422	9.34798
LE01Gene00295	3.21093	6.21626	4.0425	3.94996	3.0387	4.35723
LE01Gene00296	9.74307	7.84288	8.5268	10.5983	8.53912	11.5061
LE01Gene00297	11.5557	9.46215	13.954	9.68518	9.87608	8.05956
LE01Gene00298	3.81596	4.85194	2.93137	5.55139	3.77858	6.31712
LE01Gene00299	24.5563	32.3044	22.2586	18.334	20.0675	20.9683
LE01Gene00300	163.294	190.746	161.36	398.828	437.24	393.043
LE01Gene00301	64.5418	73.6877	59.567	52.2881	46.5711	55.9619
LE01Gene00302	2.3372	4.22625	2.4475	4.00806	3.30015	4.30407
LE01Gene00303	31.3775	26.6777	36.1801	25.1136	18.7039	18.4815
LE01Gene00304	24.6413	28.7918	26.0542	26.11	18.9763	22.7254
LE01Gene00305	261.332	260.05	266.579	119.772	130.674	88.4402
LE01Gene00306	12.7434	14.8572	18.653	6.66655	6.48842	7.69972
LE01Gene00307	15.3891	13.4688	18.9107	18.3284	16.6691	11.4121
LE01Gene00308	9.17364	8.29026	8.59243	7.21457	6.61506	7.63463
LE01Gene00309	19.9861	24.2775	20.6076	11.1677	10.2623	8.74777
LE01Gene00310	5.26076	6.34231	5.37047	5.69579	3.4453	4.62682
LE01Gene00311	29.1093	35.8781	23.6572	23.6316	25.142	31.5193
LE01Gene00312	12.0583	12.9506	11.4425	9.84762	8.13961	8.10643
LE01Gene00313	97.0065	86.2272	102.543	65.3776	61.9916	57.7509
LE01Gene00314	34.8915	42.0489	37.6444	36.8461	43.881	44.951
LE01Gene00315	5.51175	6.90247	4.47662	5.31339	4.2418	6.28584
LE01Gene00316	5.28069	7.0758	4.86351	4.96643	5.12244	6.59824
LE01Gene00317	35.7381	38.7092	43.108	45.9078	40.4853	36.8541
LE01Gene00318	39.941	42.3067	37.5355	33.0553	28.4659	36.4805
LE01Gene00319	0.416901	0.363439	0.116314	0.0827328	0.73024	0.440936
LE01Gene00320	2.82522	3.46332	2.15762	1.71467	2.26424	1.65238
LE01Gene00321	366.567	231.163	401.914	185.826	174.508	137.12
LE01Gene00322	20.1502	19.32	24.5267	20.6348	19.0602	17.6818
LE01Gene00323	15.9487	16.344	12.5862	17.2078	17.2526	20.7266
LE01Gene00324	150.431	120.118	154.441	126.687	108.592	101.625
LE01Gene00325	10.68	11.5947	10.5958	9.70105	10.4357	10.9782
LE01Gene00326	7.95683	9.87094	8.13054	8.62056	10.5534	9.89602
LE01Gene00327	7.18975	10.1212	8.19998	7.41604	9.81285	7.43639
LE01Gene00328	113.288	193.468	116.23	103.563	97.6976	84.9843
LE01Gene00329	79.6384	104.616	72.1759	85.0831	74.2203	72.7299
LE01Gene00330	22.5597	20.3339	22.4422	53.1885	51.9411	52.8924
LE01Gene00331	46.9931	40.0232	47.7401	45.0688	45	43.3251
LE01Gene00332	47.5355	39.9526	49.8201	46.9672	58.4698	45.6223
LE01Gene00333	38.2786	36.0159	41.9977	44.492	55.0552	48.7303
LE01Gene00334	54.8987	91.0702	41.4409	242.884	268.374	391.741
LE01Gene00335	5.85645	5.88297	4.38037	6.64527	6.33921	7.5501
LE01Gene00336	18.3104	16.7581	14.7691	13.3269	14.959	13.1483
LE01Gene00337	15.1091	19.5189	14.8027	25.1317	19.2112	23.1685
LE01Gene00338	5.69785	6.07678	5.84029	6.78152	5.86843	6.83306
LE01Gene00339	8.84687	8.31161	8.39925	8.74237	9.0775	8.58199
LE01Gene00340	6.84577	7.9212	5.15784	6.78117	5.87189	10.5672
LE01Gene00341	2.23741	3.46008	1.81812	4.54104	8.10929	7.66347
LE01Gene00342	12.6218	13.4232	11.6109	15.4062	15.1312	16.0238
LE01Gene00343	0.033675	0	0	0	0	0
LE01Gene00344	16.9567	15.3319	16.9029	15.6415	12.7069	12.0215
LE01Gene00345	5.65659	5.58668	6.50618	6.89549	4.3392	4.6839
LE01Gene00346	3.70034	3.14503	3.75119	4.05844	3.83524	5.6119
LE01Gene00347	11.6944	8.56994	10.4144	9.95196	10.0916	11.5455
LE01Gene00348	6.1625	7.55528	6.195	6.57341	5.10495	6.20253
LE01Gene00349	9.79401	9.11	10.6752	9.0776	8.96601	10.0293
LE01Gene00350	5.6485	3.55538	4.8663	19.8952	24.5316	25.7377
LE01Gene00351	19.0429	17.6169	20.6842	14.2276	12.0945	8.77857
LE01Gene00352	33.4709	29.5115	37.4112	33.8196	41.2344	28.5527
LE01Gene00353	251.2	191.166	281.851	223.858	224.754	192.161
LE01Gene00354	16.9424	13.4706	15.5302	12.6434	15.2708	15.2263
LE01Gene00355	8.11188	9.18576	8.24042	7.03278	7.92159	7.17038
LE01Gene00356	0.55251	0.96496	0.765048	1.03787	1.4093	1.13948
LE01Gene00357	6.86343	3.22739	5.12211	1.8057	2.41594	1.86663
LE01Gene00358	32.0667	31.2481	29.5119	31.3325	32.6793	33.8067
LE01Gene00359	1094.21	848.96	1188.33	834.285	962.688	680.959
LE01Gene00360	12.8188	7.3831	12.657	9.18544	6.21739	9.07462
LE01Gene00361	17.0516	14.3383	16.9221	16.9634	13.1772	18.0226
LE01Gene00362	102.373	91.994	101.997	83.5657	82.3538	73.6217
LE01Gene00363	380.437	292.269	433.407	299.082	294.449	251.85
LE01Gene00364	11.2873	11.413	8.96775	10.0698	9.30714	10.0599
LE01Gene00365	28.9578	31.6927	24.5498	26.2773	24.3655	23.3944
LE01Gene00366	9.1801	10.4396	9.61561	10.2019	8.94081	10.7562
LE01Gene00367	3.32655	4.49111	2.45135	4.00386	3.26203	5.67254
LE01Gene00368	55.8434	53.8718	56.3237	51.9853	50.4338	52.6876
LE01Gene00369	82.3269	51.1272	65.8462	25.9649	27.2169	41.5599
LE01Gene00370	19.2476	18.9501	22.0977	167.288	346.95	230.214
LE01Gene00371	5.65359	4.31368	5.50707	4.88407	3.41015	4.75682
LE01Gene00372	0	0	0	0	0	0
LE01Gene00373	0.71532	0.844749	0.741447	1.13677	0.699281	1.09966
LE01Gene00374	10.7029	8.97633	11.0845	10.6474	11.809	8.85405
LE01Gene00375	11.9776	10.9738	11.6803	12.6069	15.6232	13.5616
LE01Gene00376	3.45934	3.86939	3.95064	17.6436	17.869	15.8493
LE01Gene00377	0.751045	1.22338	0.847425	1.18586	1.04851	1.2418
LE01Gene00378	116.936	104.349	124.758	143.693	143.273	121.555
LE01Gene00379	7.43883	13.0222	7.22786	7.61115	5.90649	8.3344
LE01Gene00380	2.94082	1.1692	5.15996	5.60583	7.62352	5.26574
LE01Gene00381	3.17258	3.46028	2.08668	3.51645	2.59797	5.2531
LE01Gene00382	3.1187	4.47047	1.3105	3.28481	3.59308	6.70785
LE01Gene00383	2.21309	2.27401	1.63839	2.23375	1.95517	4.17511
LE01Gene00384	7.82886	6.31374	10.6808	3.88926	3.55801	3.52133
LE01Gene00385	0.0767241	0.108985	0.521468	0.122181	0	0.109824
LE01Gene00386	1.43412	1.94897	1.43443	2.39992	1.2423	3.20401
LE01Gene00387	4.09384	3.6041	3.79074	3.48988	4.97077	4.23073
LE01Gene00388	0.373511	0.816658	0.833355	0.599051	1.40625	1.42016
LE01Gene00389	1.03027	1.5403	0.868639	1.22876	1.98851	1.69627
LE01Gene00390	29.8338	35.169	27.5568	27.4273	25.3102	30.6761
LE01Gene00391	81.9416	57.231	84.8103	36.9595	46.8249	37.1524
LE01Gene00392	0.506358	0.711613	0.432132	0.193899	0.337416	0
LE01Gene00393	29.6205	31.1872	31.2024	37.593	31.6743	35.9019
LE01Gene00394	13.067	8.16622	13.6593	10.0639	13.9605	10.502
LE01Gene00395	9.90269	9.51873	10.2273	13.0392	8.74449	10.0584
LE01Gene00396	48.375	44.2559	35.2286	45.8995	40.7045	55.3161
LE01Gene00397	23.8133	26.297	19.1925	27.3435	26.029	31.5487
LE01Gene00398	31.2091	31.0668	33.2458	40.5333	38.8332	35.9552
LE01Gene00399	4.66682	5.1902	6.59894	5.98867	4.28435	6.84255
LE01Gene00400	1.53561	1.95926	1.20363	2.87749	1.54419	2.0488
LE01Gene00401	6.99321	5.99822	8.05197	6.85412	6.40441	5.40642
LE01Gene00402	2.4021	1.82921	2.32569	4.05767	5.53672	5.24275
LE01Gene00403	5.03998	3.97303	5.93804	4.24763	5.88125	5.20504
LE01Gene00404	10.9515	14.1756	7.35942	16.2833	17.2507	23.2967
LE01Gene00405	0.0450589	0	0	0	0	0
LE01Gene00406	4.44429	4.63857	2.19858	4.08935	3.55921	5.97383
LE01Gene00407	2.93199	2.12101	3.02517	3.29133	2.91798	2.79383
LE01Gene00408	50.0124	69.714	56.0754	127.296	150.493	143.639
LE01Gene00409	11.0101	10.206	11.9052	10.3612	8.39107	7.6068
LE01Gene00410	3.51204	4.10704	5.23939	11.3831	5.81831	5.92857
LE01Gene00411	7.73223	9.90022	8.04724	9.01577	9.72903	8.21286
LE01Gene00412	7.74611	6.83158	5.92981	8.03506	5.64655	8.78899
LE01Gene00413	64.5612	53.8344	68.049	37.069	31.7352	38.3966
LE01Gene00414	1.64124	1.51157	1.00832	1.26808	1.49001	2.48684
LE01Gene00415	32.3975	36.8523	35.1414	36.8194	40.9251	29.7634
LE01Gene00416	31.6111	33.1457	25.9025	44.2999	40.7418	47.598
LE01Gene00417	22.1064	19.1306	13.6362	23.7588	23.3289	34.5241
LE01Gene00418	8.04593	7.69163	8.0025	7.11812	7.5664	7.71403
LE01Gene00419	54.7889	45.0316	59.5695	43.5738	51.303	46.0965
LE01Gene00420	49.7283	51.4072	51.0066	51.4105	50.9652	58.7581
LE01Gene00421	83.2009	103.471	88.4909	83.611	75.322	57.2761
LE01Gene00422	1.20691	1.36508	1.07855	0.766204	1.12228	0.908317
LE01Gene00423	37.3812	35.0869	28.4433	24.5635	16.871	17.8802
LE01Gene00424	2.77773	3.01368	3.05007	2.24156	1.80127	2.48002
LE01Gene00425	1.14259	2.19469	1.83069	1.53286	1.78833	2.00553
LE01Gene00426	0.501065	0.829468	0.28634	0.442098	0.424296	0.53666
LE01Gene00427	0	0	0	0.158853	0	0
LE01Gene00428	0	0	0	0	0	0
LE01Gene00429	37.1206	33.0427	42.6625	22.7898	19.8797	17.3536
LE01Gene00430	10.083	6.42097	11.6117	5.53908	4.36709	3.63176
LE01Gene00431	16.6758	20.5489	15.3291	10.1096	9.41717	8.90751
LE01Gene00432	19.4156	19.3078	18.0146	22.0057	21.4732	20.6116
LE01Gene00433	3.7689	3.53479	3.69183	7.7126	8.23575	7.44592
LE01Gene00434	0	0	0	0	0	0
LE01Gene00435	0	0	0	0	0	0
LE01Gene00436	2.4047	3.74021	2.07932	3.10772	4.75085	4.7346
LE01Gene00437	10.5138	12.5449	8.29038	10.8993	8.97758	13.7583
LE01Gene00438	55.0111	46.687	47.7589	32.6803	33.9142	26.0366
LE01Gene00439	236.643	315.779	234.892	497.56	527.183	548.633
LE01Gene00440	142.733	113.909	161.103	157.107	189.067	141.515
LE01Gene00441	229.232	247.865	188.172	299.389	294.918	404.633
LE01Gene00442	9.50739	11.088	7.53656	12.8149	12.8057	15.2289
LE01Gene00443	0.862679	0.877576	1.48337	1.91877	0.98571	1.69256
LE01Gene00444	16.9867	18.7494	17.6519	16.1061	13.2788	13.0969
LE01Gene00445	48.8832	61.4215	51.7923	67.248	74.5274	63.1871
LE01Gene00446	6.35041	7.82651	6.76423	8.56483	7.69131	7.84945
LE01Gene00447	1.95925	1.84445	2.43932	1.59901	2.0039	1.28929
LE01Gene00448	11.9932	14.9497	11.4712	12.3553	11.9546	12.8639
LE01Gene00449	70.8877	69.1414	76.3746	54.1477	56.3697	50.1602
LE01Gene00450	80.4684	83.8497	81.1526	74.4091	86.2861	77.976
LE01Gene00451	15.3613	12.027	18.9182	13.0364	9.75003	10.2512
LE01Gene00452	13.2323	22.2212	8.34629	10.7647	9.34137	15.4863
LE01Gene00453	6.36935	6.18512	7.73407	6.56272	3.91413	5.29984
LE01Gene00454	7.83354	8.03207	5.0154	11.6798	13.3893	19.4787
LE01Gene00455	36.9487	50.8139	34.2222	77.3926	52.664	67.0443
LE01Gene00456	74.9194	105.734	78.4357	51.5343	50.1059	51.5939
LE01Gene00457	27.34	25.2094	26.3451	27.0993	22.7416	27.2479
LE01Gene00458	10.6776	10.5684	12.9839	6.3325	6.87136	5.30355
LE01Gene00459	46.9444	36.7033	48.5593	41.1309	47.4242	42.3717
LE01Gene00460	10.4425	8.02701	10.2368	6.61472	6.08208	6.61203
LE01Gene00461	58.0479	64.0175	65.9007	49.1905	52.2161	45.62
LE01Gene00462	10.7675	12.2615	11.0741	8.26021	6.90043	5.98898
LE01Gene00463	1.87347	2.54125	2.06198	2.76233	2.28768	3.85838
LE01Gene00464	5.4466	5.93728	4.66117	7.73761	10.3683	9.87628
LE01Gene00465	0.839056	2.67911	1.36795	1.41262	2.25545	2.86087
LE01Gene00466	5.59876	5.85442	3.88167	7.22292	7.38082	11.1505
LE01Gene00467	13.7748	16.319	8.57444	17.6165	14.3198	22.7766
LE01Gene00468	12.7408	12.6941	8.6785	11.1512	9.73672	12.1271
LE01Gene00469	133.069	136.786	142.76	130.641	136.899	106.758
LE01Gene00470	22.7174	25.4969	22.5462	26.4993	26.4095	31.027
LE01Gene00471	38.0259	31.4808	37.9701	29.3731	33.381	30.5791
LE01Gene00472	6.73231	7.92807	6.52305	10.5311	9.55323	12.1418
LE01Gene00473	17.5355	18.3764	20.0042	19.1993	21.9153	15.4066
LE01Gene00474	21.4438	22.5083	20.6576	23.5387	19.1298	22.6583
LE01Gene00475	0.242141	1.15442	0.360903	0.77174	0.226988	0.573157
LE01Gene00476	35.2743	26.6744	40.2334	31.9475	27.424	24.2939
LE01Gene00477	24.6087	19.853	25.844	25.2318	24.018	27.1275
LE01Gene00478	10.5135	12.0343	7.11005	8.38736	9.49653	14.867
LE01Gene00479	38.3398	35.6748	39.7179	31.0524	36.8404	37.5355
LE01Gene00480	13.5072	14.1255	8.87631	12.0452	10.9021	15.9692
LE01Gene00481	26.2527	32.9924	23.1103	32.5175	30.7326	35.454
LE01Gene00482	18.6963	21.9604	14.77	20.173	19.4528	20.5896
LE01Gene00483	413.911	417.749	444.219	413.07	389.647	395.952
LE01Gene00484	5.95106	7.70506	4.93617	7.56891	7.34821	8.37219
LE01Gene00485	22.9024	28.8559	21.5351	20.5943	24.2792	27.8547
LE01Gene00486	29.9714	22.3892	28.4748	18.0184	16.6407	14.2568
LE01Gene00487	2.60688	1.46746	2.41837	3.06917	0.418336	2.37544
LE01Gene00488	14.9261	9.88358	17.1312	13.0181	14.1482	10.9776
LE01Gene00489	111.124	109.918	113.767	106.473	100.982	111.276
LE01Gene00490	8.22808	10.3714	8.28798	8.17447	6.60239	7.61798
LE01Gene00491	5.85478	8.82168	7.36344	6.93684	8.25528	3.33575
LE01Gene00492	7.94138	10.8174	7.83484	16.1081	14.4097	16.4912
LE01Gene00493	4.95935	7.31684	4.06468	9.56064	8.50743	9.3826
LE01Gene00494	0	0	0	0	0	0
LE01Gene00495	0	0	0	0	0	0
LE01Gene00496	0	0	0	0	0	0
LE01Gene00497	0	0	0	0	0	0
LE01Gene00498	0	0	0	0	0	0
LE01Gene00499	0	0	0	0	0	0
LE01Gene00500	0	0	0	0	0	0
LE01Gene00501	0	0	0	0	0	0
LE01Gene00502	0	0	0	0	0	0
LE01Gene00503	0	0	0	0	0	0
LE01Gene00504	0	0	0	0	0	0
LE01Gene00505	0	0	0	0	0	0
LE01Gene00506	0	0	0	0	0	0
LE01Gene00507	0	0	0	0	0	0
LE01Gene00508	0	0	0	0	0	0
LE01Gene00509	0	0	0	0	0	0
LE01Gene00510	0	0	0	0	0	0
LE01Gene00511	0	0	0	0	0	0
LE01Gene00512	0	0	0	0	0	0
LE01Gene00513	0	0	0	0	0.226993	0
LE01Gene00514	0	0	0	0.114461	0	0
LE01Gene00515	0.118408	0.163379	0.0662168	0.186779	0	0.250866
LE01Gene00516	0	0	0	0	0	0
LE01Gene00517	0	0	0	0	0	0
LE01Gene00518	0	0	0	0	0	0
LE01Gene00519	0	0	0	0	0	0
LE01Gene00520	0	0	0	0	0	0
LE01Gene00521	0	0	0	0	0	0
LE01Gene00522	0	0	0	0	0	0
LE01Gene00523	0	0	0	0	0	0
LE01Gene00524	0	0	0	0	0	0
LE01Gene00525	0	0	0	0	0	0
LE01Gene00526	150.459	160.779	154.332	192.013	241.837	194.195
LE01Gene00527	158.867	198.499	120.407	144.842	143.621	188.223
LE01Gene00528	0.57889	1.27412	0.426607	0.962728	1.14753	1.74341
LE01Gene00529	12.5817	12.4215	13.206	12.5975	11.531	13.0974
LE01Gene00530	12.6326	12.4207	13.7092	13.1764	16.3857	13.005
LE01Gene00531	12.7663	12.5505	10.856	13.2972	11.4033	12.6845
LE01Gene00532	6.60428	8.84458	6.39492	5.21438	4.75718	5.67757
LE01Gene00533	1.04126	0.651264	0.695804	0.827721	0.750739	0.674483
LE01Gene00534	0.872488	1.76848	0.81478	1.07354	0.544648	1.29707
LE01Gene00535	6.01553	7.70583	5.95581	5.8834	4.55878	6.09509
LE01Gene00536	66.0554	69.1543	69.2014	32.2082	33.0538	34.8003
LE01Gene00537	16.7506	19.2349	13.4089	12.5464	11.4983	15.0202
LE01Gene00538	6.38527	8.05	7.52079	5.60388	7.82982	4.22877
LE01Gene00539	281.985	240.126	288.222	242.323	245.451	211.182
LE01Gene00540	85.0304	70.3138	93.7592	73.462	70.5341	49.8411
LE01Gene00541	4.15915	7.9114	7.62315	5.22768	4.78631	8.53202
LE01Gene00542	6.66728	5.32911	7.03497	3.52027	6.54726	3.61817
LE01Gene00543	36.8086	33.2372	32.1281	27.3513	25.3447	29.2042
LE01Gene00544	0.923404	1.75068	1.02717	0.846414	0.639174	0.541391
LE01Gene00545	3.55696	3.42781	4.01777	3.1378	5.1156	3.62635
LE01Gene00546	8.45033	9.41909	5.73704	8.77938	10.5383	10.6324
LE01Gene00547	7.95974	4.79003	8.25448	4.07986	4.11524	2.35875
LE01Gene00548	0.148678	0.201523	0.164835	0	0.402002	0.82694
LE01Gene00549	10.9329	12.7673	10.958	17.6033	17.408	18.1589
LE01Gene00550	5.07939	6.66028	5.03481	5.55233	5.02258	6.28613
LE01Gene00551	80.3979	60.8946	82.4641	80.9659	78.1359	67.4375
LE01Gene00552	30.9067	36.4078	27.1317	43.8616	35.4423	53.7587
LE01Gene00553	6.58446	5.82013	5.41615	5.16148	4.14316	5.58185
LE01Gene00554	0.519244	1.28465	0.655718	0.639378	0.322076	1.38136
LE01Gene00555	8.57877	11.9645	9.93491	8.18157	11.3824	10.01
LE01Gene00556	484.227	442.799	446.157	320.878	275.35	291.196
LE01Gene00557	3.86776	3.82043	3.01863	6.19225	10.0803	8.65834
LE01Gene00558	4.0645	3.99025	4.22374	5.38491	5.16855	4.57929
LE01Gene00559	0.153337	0.0529598	0.336194	0.181088	0.107254	0.430061
LE01Gene00560	12.9195	17.1486	14.9369	22.0898	17.0885	17.0622
LE01Gene00561	3.00066	4.43864	2.42871	3.10478	3.07693	5.26212
LE01Gene00562	206.09	184.949	197.666	273.063	281.563	268.519
LE01Gene00563	0.617313	1.04726	1.01456	1.03967	1.6088	1.27813
LE01Gene00564	389.449	415.202	399.853	370.769	392.198	413.494
LE01Gene00565	148.524	127.442	160.394	127.395	141.797	127.487
LE01Gene00566	0	0	0	0	0	0
LE01Gene00567	0	0	0	0	0	0
LE01Gene00568	0	0	0	0	0	0
LE01Gene00569	0	0	0	0	0	0
LE01Gene00570	84.3041	84.9091	88.6775	105.871	120.325	128.918
LE01Gene00571	0	0	0	0	0	0
LE01Gene00572	0	0	0	0	0	0
LE01Gene00573	0	0	0	0	0	0
LE01Gene00574	0	0	0	0	0	0
LE01Gene00575	0	0	0	0	0	0
LE01Gene00576	0	0	0	0	0	0
LE01Gene00577	0	0	0	0	0	0
LE01Gene00578	0	0	0	0	0	0
LE01Gene00579	0	0	0	0	0	0
LE01Gene00580	0	0	0	0	0	0
LE01Gene00581	0	0	0	0	0	0
LE01Gene00582	0	0	0	0	0	0
LE01Gene00583	0	0	0	0	0	0
LE01Gene00584	0	0	0	0	0	0
LE01Gene00585	23.0982	27.6791	22.0813	24.8472	21.6889	21.9022
LE01Gene00586	600.757	499.348	631.176	635.768	678.867	679.482
LE01Gene00587	2561.65	2515.55	2376.51	1488.51	1704.32	1865.26
LE01Gene00588	71.6284	58.4531	71.906	48.3525	46.8533	38.3647
LE01Gene00589	4.31476	3.10047	3.20074	6.07676	5.91074	7.82584
LE01Gene00590	218.653	201.401	225.683	157.423	157.266	178.084
LE01Gene00591	0.304165	0.290143	0.279822	0.566945	0	0.289516
LE01Gene00592	1.78877	1.2736	1.7245	1.48448	2.17194	2.07166
LE01Gene00593	2.74002	2.40747	2.76006	3.79483	2.83472	3.29387
LE01Gene00594	13.6187	13.2163	7.75317	9.08608	9.10298	14.9463
LE01Gene00595	12.7798	11.1804	14.9169	4.60031	7.53438	8.79209
LE01Gene00596	5.39135	4.41533	6.79801	5.42919	5.28274	4.57619
LE01Gene00597	0	0	0.148815	0	0	0
LE01Gene00598	0	0	0	0	0	0
LE01Gene00599	0	0	0	0	0	0
LE01Gene00600	2.36047	1.55498	3.13833	2.66901	4.2704	3.9565
LE01Gene00601	10.9833	9.20968	11.5567	11.8317	13.9594	16.3982
LE01Gene00602	104.689	107.386	116.307	80.6741	82.1587	71.3337
LE01Gene00603	24.1483	26.0834	23.4465	21.3151	15.3943	16.3767
LE01Gene00604	0.170336	0.361532	0.862576	0.539437	0.95683	0.360809
LE01Gene00605	8.50937	10.0208	6.94582	7.43829	7.31767	10.2799
LE01Gene00606	11.3692	6.39853	13.1789	5.77256	10.2512	10.0465
LE01Gene00607	27.405	23.7407	28.7395	19.5229	13.2046	13.6777
LE01Gene00608	13.5515	16.928	11.1982	13.4945	14.013	13.225
LE01Gene00609	9.50177	6.45317	11.8995	9.28223	7.55572	4.6757
LE01Gene00610	15.932	14.6872	15.1668	17.3991	18.6569	15.9613
LE01Gene00611	11.1646	12.0187	11.8651	13.1729	13.861	13.6381
LE01Gene00612	13.2842	14.5583	9.04958	15.1612	11.4229	17.8374
LE01Gene00613	29.6217	23.6599	32.5705	25.6822	24.0893	13.3618
LE01Gene00614	1.31934	1.09825	1.31739	0.721471	1.46981	1.10587
LE01Gene00615	10.0791	9.37517	9.81846	11.1058	11.9217	11.6733
LE01Gene00616	23.6289	26.9186	20.5388	20.2483	18.5563	16.8142
LE01Gene00617	49.0106	43.1789	54.3596	33.8262	29.7252	27.0194
LE01Gene00618	0.191825	0.270083	0.269685	0.230279	0.134634	0.204859
LE01Gene00619	8.43239	9.04046	10.6328	9.12143	7.538	7.365
LE01Gene00620	41.2028	41.2807	52.0729	46.7119	43.8398	37.1429
LE01Gene00621	14.6256	13.6532	17.168	9.64634	10.0641	9.03005
LE01Gene00622	8.82311	9.89854	9.84606	6.38177	8.82727	8.90791
LE01Gene00623	32.3293	26.0949	33.6943	20.7181	19.0623	19.2253
LE01Gene00624	214.076	184.257	240.881	166.632	137.622	108.291
LE01Gene00625	9.37521	10.5896	9.75311	8.82195	9.35676	10.7425
LE01Gene00626	1740.61	1232.52	1528.79	1406.86	1238.53	1489.68
LE01Gene00627	13.1301	18.7944	8.83328	17.5186	19.1658	19.9505
LE01Gene00628	34.2131	32.4601	41.4872	45.1609	35.5553	38.5405
LE01Gene00629	11.306	13.165	10.4395	16.7227	16.1858	16.3217
LE01Gene00630	60.7876	61.9626	62.2832	45.7346	49.4953	43.6948
LE01Gene00631	68.9486	52.027	65.5307	64.8689	73.7457	49.3766
LE01Gene00632	74.4014	70.7812	82.0401	62.863	64.8809	58.4306
LE01Gene00633	2330.02	1864.58	2757.61	2436.24	2825.1	2280.96
LE01Gene00634	63.4863	49.7624	59.3586	50.1631	55.4546	43.4892
LE01Gene00635	10.6678	12.9195	11.8836	10.7839	13.4008	11.5635
LE01Gene00636	21.8349	29.6256	26.4539	21.9984	26.2504	23.6152
LE01Gene00637	24.7062	30.8728	28.7801	20.0534	21.4953	21.3393
LE01Gene00638	349.753	518.302	293.952	139.443	135.402	134.543
LE01Gene00639	51.9506	57.9804	53.2028	45.3024	46.0139	48.5536
LE01Gene00640	14.0855	18.5907	9.66055	14.7372	12.6395	17.59
LE01Gene00641	0	0	0	0	0	0.158103
LE01Gene00642	0.208509	0.226684	0.285966	0.397905	0.350363	0.410889
LE01Gene00643	2.60538	3.85195	1.74469	2.74476	3.31234	3.59112
LE01Gene00644	20.8675	18.3423	20.2953	14.8061	14.3676	10.871
LE01Gene00645	2.29145	2.48647	2.68183	1.99634	1.54204	1.14295
LE01Gene00646	83.8641	82.5089	84.9591	75.7797	78.1503	60.8856
LE01Gene00647	4.01296	5.10431	9.3678	5.84062	8.95525	7.66963
LE01Gene00648	3.76616	4.17029	2.65191	4.3576	4.30763	6.49137
LE01Gene00649	0.108544	0.230324	0.4275	0.17218	0.151197	0.0765607
LE01Gene00650	32.6034	26.421	34.5705	25.4923	15.4682	18.7955
LE01Gene00651	15.0107	14.0138	11.9174	15.3649	14.4271	14.7554
LE01Gene00652	22.5044	9.13271	31.2239	12.0444	11.9672	8.57853
LE01Gene00653	0.462919	1.18744	0.369903	0.419938	0.73679	0.278946
LE01Gene00654	39.8596	40.7234	28.6946	30.2238	26.6957	36.9591
LE01Gene00655	1653.53	1199.7	1507.63	782.452	884.114	869.587
LE01Gene00656	7.70241	9.91191	5.74855	7.83654	7.44478	9.94027
LE01Gene00657	97.8741	63.7788	104.439	60.8801	80.3792	50.6351
LE01Gene00658	2.71619	2.58552	2.24474	2.76107	2.81254	3.42709
LE01Gene00659	224.817	174.834	243.763	194.324	223.345	163.874
LE01Gene00660	23.0892	25.1023	21.2374	23.0005	26.7851	30.5325
LE01Gene00661	37.0772	38.8015	39.5718	43.2128	37.2064	37.4568
LE01Gene00662	52.4194	44.8544	55.6642	43.4307	46.8254	38.5106
LE01Gene00663	15.0774	17.8236	12.4154	15.2131	15.8231	14.7516
LE01Gene00664	16.3435	15.2831	16.128	13.4103	17.3255	14.1033
LE01Gene00665	13.1902	9.44914	8.72489	7.79483	5.06536	7.54881
LE01Gene00666	10.9917	7.099	10.418	7.80549	11.1671	8.40622
LE01Gene00667	1.30744	0.766255	0.547294	0.67756	0.552075	1.06156
LE01Gene00668	5.22305	3.98266	5.23737	4.34814	3.98211	3.4289
LE01Gene00669	1041.14	931.451	913.791	872.952	1098.38	1177.22
LE01Gene00670	47.8469	63.2505	50.5289	44.1745	48.7751	54.4604
LE01Gene00671	4.84407	4.2997	4.92098	4.73933	5.44276	5.08026
LE01Gene00672	32.7061	34.6186	36.0651	29.4696	23.6324	25.372
LE01Gene00673	17.3762	17.5083	20.0477	18.6331	20.6602	15.3169
LE01Gene00674	16.0546	20.6957	16.7586	17.7086	22.0059	28.9318
LE01Gene00675	23.8557	27.9862	26.0561	19.7788	22.1081	17.4002
LE01Gene00676	69.8414	67.4494	75.2749	83.5155	91.4692	82.6045
LE01Gene00677	16.0225	20.7342	13.0014	22.7484	19.613	27.8083
LE01Gene00678	22.0153	20.1404	24.1617	21.8787	22.7359	17.0504
LE01Gene00679	50.2582	71.1624	42.1004	42.6349	43.7133	59.3822
LE01Gene00680	7.96397	8.79987	7.28356	10.4678	9.31113	10.4775
LE01Gene00681	10.72	12.6755	9.40843	11.3529	10.3761	12.2441
LE01Gene00682	8.08656	8.32858	8.37105	7.32337	10.1252	8.61422
LE01Gene00683	15.1622	13.8233	15.9234	8.8311	8.64659	7.78182
LE01Gene00684	49.1095	40.3357	58.6756	28.8659	30.5521	29.3712
LE01Gene00685	15.0562	18.4011	17.2298	18.7216	18.8302	20.1774
LE01Gene00686	3.55453	3.11705	3.86146	4.98929	3.74189	3.5552
LE01Gene00687	1164.77	828.195	917.661	1130.21	902.924	1130.26
LE01Gene00688	58.8375	69.547	73.7328	64.9311	55.061	54.634
LE01Gene00689	91.4212	81.8355	96.2295	91.5567	80.3092	81.0486
LE01Gene00690	25.1613	27.774	19.5279	29.7671	26.4293	40.4528
LE01Gene00691	36.8779	35.0701	40.9765	33.178	27.2472	23.9052
LE01Gene00692	30.9011	28.7261	24.9519	32.1576	27.0427	35.4661
LE01Gene00693	2.08325	3.4996	2.34262	4.75908	4.58304	3.40583
LE01Gene00694	10.5612	12.146	7.84928	17.3016	7.0527	12.5953
LE01Gene00695	20.4168	21.3105	19.3282	20.1407	19.0385	21.2605
LE01Gene00696	35.9366	37.7313	41.3354	30.4563	33.5757	27.4916
LE01Gene00697	5.80622	5.23649	3.89463	6.18351	5.31375	8.25921
LE01Gene00698	33.1424	35.0835	31.7316	32.9101	29.9448	31.9452
LE01Gene00699	80.2155	81.0836	79.1648	50.9134	41.2084	42.5113
LE01Gene00700	3.52717	3.32807	5.35822	2.09994	3.41461	3.21793
LE01Gene00701	48.133	36.2317	49.3258	34.4531	37.3459	39.6155
LE01Gene00702	8.92003	7.61297	16.4718	14.5816	16.7867	11.5465
LE01Gene00703	16.65	15.7529	15.3346	15.804	23.4509	13.9119
LE01Gene00704	4.16188	5.18403	3.26987	5.03112	4.12433	4.63973
LE01Gene00705	77.4527	59.6265	82.6052	54.7723	47.835	43.4296
LE01Gene00706	9.37092	7.48486	10.2391	9.25518	6.76765	7.93149
LE01Gene00707	2.7093	2.7183	2.06593	2.59132	2.78102	2.87822
LE01Gene00708	7.08248	6.46877	5.03316	6.70295	6.16483	9.92866
LE01Gene00709	9.20236	8.24475	6.52899	9.99159	8.15905	13.3742
LE01Gene00710	43.6743	34.5075	48.8969	28.4676	33.0269	25.2203
LE01Gene00711	1.68242	1.70042	2.3231	1.69651	1.83526	1.80841
LE01Gene00712	86.1141	96.6316	89.086	98.2086	95.3134	114.708
LE01Gene00713	13.3867	10.9989	17.9278	12.1622	13.5056	10.1306
LE01Gene00714	12.2764	12.9639	12.8808	10.0901	11.238	6.84299
LE01Gene00715	38.4206	33.3564	36.1854	30.969	36.1233	28.3271
LE01Gene00716	2.16269	1.88174	1.8614	2.10043	2.04508	3.78071
LE01Gene00717	3.58071	4.26205	3.3802	3.12667	2.44074	3.40002
LE01Gene00718	99.39	102.734	99.5621	97.1658	102.234	93.042
LE01Gene00719	11.4577	7.25984	10.8106	13.4693	12.7534	15.1759
LE01Gene00720	30.4006	25.2744	18.2546	41.8674	36.0934	55.0304
LE01Gene00721	1.93837	1.74374	1.30781	1.37835	1.22972	2.12256
LE01Gene00722	23.6916	26.4194	19.4146	20.0496	19.622	20.2855
LE01Gene00723	25.0223	20.0145	23.9159	51.3977	52.6765	60.7504
LE01Gene00724	55.7337	46.3424	56.0171	62.0281	67.4951	63.5039
LE01Gene00725	19.5644	21.2105	23.3666	28.3379	46.9161	39.8609
LE01Gene00726	942.286	1028	876.68	1277.82	1221.94	1540.15
LE01Gene00727	12.1226	12.4152	11.2278	11.7088	11.813	11.4687
LE01Gene00728	14.3989	18.419	13.1166	15.1657	15.3128	15.7563
LE01Gene00729	3.06255	3.30789	3.94872	1.88652	3.29579	1.52346
LE01Gene00730	53.0797	60.1884	47.4636	50.093	43.9542	55.082
LE01Gene00731	18.3777	18.3158	18.235	18.6358	17.0766	17.7327
LE01Gene00732	15.9707	15.0405	15.041	16.1227	18.0159	15.4941
LE01Gene00733	84.6269	79.0988	95.4655	30.8659	27.4647	30.2655
LE01Gene00734	26.9732	28.4743	29.0653	25.3522	24.4331	26.6171
LE01Gene00735	76.7988	79.9983	78.3959	69.7435	66.8247	71.6154
LE01Gene00736	45.5344	46.4873	46.4212	33.7582	28.2869	25.6355
LE01Gene00737	5.6418	7.75078	5.97427	7.7057	5.9986	9.07386
LE01Gene00738	4.93362	7.70708	4.33657	8.79741	13.8328	7.2651
LE01Gene00739	5.23281	8.59597	5.94314	11.9122	21.7489	18.4552
LE01Gene00740	20.6921	23.3902	16.2244	17.3573	13.9174	18.6138
LE01Gene00741	167.271	135.835	175.966	99.192	103.404	79.2634
LE01Gene00742	26.3508	28.2325	25.7529	25.0731	19.1072	22.2533
LE01Gene00743	23.4492	35.0338	17.6138	19.9106	20.3287	24.803
LE01Gene00744	15.9608	12.3403	14.3669	12.8784	9.5605	9.27812
LE01Gene00745	0.966943	1.6547	1.79379	2.17135	1.5943	2.28106
LE01Gene00746	4.16136	4.12733	4.88621	5.28896	4.98752	5.47062
LE01Gene00747	226.334	208.701	249.777	146.925	142.146	125.581
LE01Gene00748	11.5053	24.6826	13.9651	24.7285	31.0888	29.6037
LE01Gene00749	132.966	128.881	142.318	160.245	149.121	149.17
LE01Gene00750	9.70185	9.91783	6.55306	9.59566	8.99408	11.0032
LE01Gene00751	6.51724	5.67551	4.04466	6.33262	5.3062	9.8321
LE01Gene00752	109.55	109.775	125.879	115.308	139.332	109.446
LE01Gene00753	12.7948	12.1943	8.13123	20.4112	17.6798	25.3807
LE01Gene00754	5.61392	5.24743	4.09287	4.65747	4.59773	5.03394
LE01Gene00755	13.637	14.8395	9.7243	13.1603	11.7764	14.9188
LE01Gene00756	176.603	168.124	201.792	156.388	153.407	126.953
LE01Gene00757	1.10598	1.13383	1.25375	0.938308	1.52193	1.52825
LE01Gene00758	20.8559	19.9631	17.36	21.7496	23.823	21.289
LE01Gene00759	3.7364	4.93715	2.95465	5.18763	4.5459	6.62767
LE01Gene00760	2.82863	3.20288	2.98506	3.28838	3.85256	2.85994
LE01Gene00761	295.856	267.088	346.036	337.913	347.201	277.136
LE01Gene00762	24.6679	14.0168	22.4056	42.3286	63.5623	44.382
LE01Gene00763	123.337	100.007	141.046	111.192	138.34	102.332
LE01Gene00764	98.5781	83.3222	99.6479	81.5408	86.205	69.5933
LE01Gene00765	8.40418	10.4321	8.5712	8.22304	9.46632	10.5121
LE01Gene00766	2.92124	3.56628	2.0534	4.60542	5.21165	6.7142
LE01Gene00767	362.244	277.252	406.723	314.219	351.5	227.635
LE01Gene00768	11.4877	10.4241	8.50718	9.81399	9.1221	13.3915
LE01Gene00769	1464.38	1273.18	1552.31	2046.36	2268.72	1605.31
LE01Gene00770	37.5333	39.8404	36.2154	29.7926	27.6347	32.0184
LE01Gene00771	7.01367	9.95032	6.96899	7.4137	7.72731	8.5116
LE01Gene00772	14.2738	13.5584	8.85732	15.8889	14.0371	21.3512
LE01Gene00773	13.1929	10.9397	16.1183	9.48768	5.82628	6.38294
LE01Gene00774	235.528	199.713	261.019	186.19	157.71	137.826
LE01Gene00775	30.4085	27.6926	33.0725	27.1415	29.2802	27.6805
LE01Gene00776	10.2462	12.8739	7.36092	14.493	16.0193	22.7499
LE01Gene00777	50.5405	48.1193	51.5126	35.6025	41.5908	34.8564
LE01Gene00778	46.1619	44.2439	54.4743	38.1817	39.4249	30.0951
LE01Gene00779	267.871	227.2	340.907	176.467	223.217	147.046
LE01Gene00780	10.3847	11.4761	9.4283	8.91791	8.13268	9.8529
LE01Gene00781	75.3985	63.1748	80.0953	53.844	54.4624	51.053
LE01Gene00782	117.554	99.0802	123.42	82.1001	93.124	61.0933
LE01Gene00783	14.5644	17.1562	15.2237	12.6537	11.587	10.3164
LE01Gene00784	3.35636	3.16927	2.93054	2.87519	3.12676	3.00839
LE01Gene00785	0.471504	0.781731	0.539004	0.370298	0.215529	1.00896
LE01Gene00786	0	0	0	0	0	0
LE01Gene00787	0	0	0	0	0	0
LE01Gene00788	0	0	0	0	0	0
LE01Gene00789	4.30501	3.88552	4.85395	4.7692	4.55803	4.6752
LE01Gene00790	0.0248837	0.071279	0	0.0398369	0	0.0710304
LE01Gene00791	0	0	0	0	0	0
LE01Gene00792	16.1367	12.6797	14.2572	15.7071	18.4358	12.6037
LE01Gene00793	50.6453	59.7373	50.1035	47.2728	46.3699	40.3808
LE01Gene00794	8.46327	9.84639	11.8054	5.91931	8.67678	6.59729
LE01Gene00795	84.0969	69.6013	102.187	69.9565	67.2169	51.3775
LE01Gene00796	13.6998	12.2382	11.6441	9.98212	7.75524	8.45863
LE01Gene00797	57.3215	43.0736	60.4394	41.8711	53.657	37.0995
LE01Gene00798	227.194	300.06	200.863	184.815	177.103	172.04
LE01Gene00799	3.47099	3.85199	2.89033	1.85616	1.30602	2.58793
LE01Gene00800	10.9469	11.9751	9.5096	10.2188	9.3594	7.27607
LE01Gene00801	68.6464	58.0243	65.0632	37.5525	33.7247	32.1844
LE01Gene00802	3.34241	4.97884	4.54071	3.21494	3.55918	3.92597
LE01Gene00803	16.5924	16.3919	16.1528	19.0131	17.1604	17.1606
LE01Gene00804	17.3145	18.7584	18.742	16.6883	20.0359	16.2753
LE01Gene00805	255.768	391.823	244.77	269.797	251.518	325.026
LE01Gene00806	85.8944	85.9671	102.553	108.248	118.547	101.44
LE01Gene00807	51.9949	71.3364	53.4694	78.4678	86.3269	80.9231
LE01Gene00808	175.413	189.026	132.359	215.736	209.04	242.733
LE01Gene00809	5.80757	10.358	6.94627	9.11263	8.44057	9.40323
LE01Gene00810	12.2832	8.69441	11.9479	7.79981	10.0232	6.89951
LE01Gene00811	23.2543	27.8008	17.4181	32.804	30.3349	43.566
LE01Gene00812	5.10106	8.63723	5.70553	6.30831	5.78806	6.63622
LE01Gene00813	0	0	0	0	0	0
LE01Gene00814	0	0	0	0	0	0
LE01Gene00815	0	0	0	0	0	0
LE01Gene00816	0	0	0	0	0	0
LE01Gene00817	0	0	0	0	0	0
LE01Gene00818	0	0	0	0	0	0
LE01Gene00819	0	0	0	0	0	0
LE01Gene00820	0	0	0	0	0	0
LE01Gene00821	15.0527	18.8465	15.9535	19.3726	16.4846	20.0432
LE01Gene00822	21.9022	22.9245	24.4702	24.0398	24.1606	24.3869
LE01Gene00823	4.83079	5.23497	7.06388	8.11421	10.4667	7.7891
LE01Gene00824	10.9073	23.1756	12.0364	9.46175	10.7435	6.95077
LE01Gene00825	23.9427	20.9632	24.4721	24.0959	23.2392	21.3037
LE01Gene00826	24.4079	34.0836	23.0952	30.915	30.8079	29.5194
LE01Gene00827	59.5623	49.6415	67.6515	42.0143	34.0432	31.8811
LE01Gene00828	44.6575	54.4931	39.8724	56.7317	64.0694	69.5299
LE01Gene00829	102.733	85.7424	115.537	77.2582	92.6612	70.4995
LE01Gene00830	80.044	69.995	96.4354	64.2033	77.7751	51.2157
LE01Gene00831	4.7823	5.30006	4.16565	6.05274	6.38853	5.96823
LE01Gene00832	3.47643	3.79433	1.92942	4.22153	1.75864	5.56721
LE01Gene00833	14.5635	17.9828	17.0491	12.6861	11.9969	10.4065
LE01Gene00834	5.84379	6.90508	6.98345	7.33456	3.92178	6.08162
LE01Gene00835	23.3151	22.7003	20.018	12.1464	8.76704	10.9609
LE01Gene00836	9.34432	10.1309	7.78919	11.7342	9.76792	10.6661
LE01Gene00837	14.4491	14.5243	13.1464	14.6911	13.969	14.3699
LE01Gene00838	23.8592	24.5014	29.8264	29.5791	20.4621	20.8524
LE01Gene00839	66.0838	37.5294	68.7763	27.483	28.4541	29.477
LE01Gene00840	1.86469	1.4597	1.64631	3.84506	2.34204	3.54363
LE01Gene00841	85.523	85.4356	85.1344	147.812	167.342	167.797
LE01Gene00842	0.532716	0.370312	0.537547	0.424259	0.899838	0.985342
LE01Gene00843	4.065	4.646	3.37778	4.85441	4.84972	6.82462
LE01Gene00844	4.39314	3.58996	3.23327	3.46627	3.21971	5.66813
LE01Gene00845	3.65471	3.3029	3.15005	1.76752	5.20203	4.41184
LE01Gene00846	1.62536	4.16131	7.1093	3.95025	0	6.12796
LE01Gene00847	29.8163	35.0127	30.7405	26.6893	23.1023	27.186
LE01Gene00848	3.34452	4.0301	5.41973	2.91712	3.65317	3.38617
LE01Gene00849	3.20359	3.1478	3.5272	1.75239	2.69721	2.84465
LE01Gene00850	47.9752	48.7204	54.377	84.7392	111.769	92.6879
LE01Gene00851	0.641494	0.261603	0.204816	0	0	0.129951
LE01Gene00852	8.6703	8.16775	8.50238	6.15432	7.13566	8.43732
LE01Gene00853	3.85028	3.86828	3.40363	4.63465	4.52032	5.13457
LE01Gene00854	2.97246	2.52937	3.16225	1.98714	2.68804	1.98532
LE01Gene00855	35.4879	34.0975	37.6692	42.1209	48.0539	37.1294
LE01Gene00856	20.9771	27.8153	18.9468	18.3089	17.949	23.5455
LE01Gene00857	0.553566	0.68247	0.491396	0.625883	0.665756	0.558949
LE01Gene00858	134.265	115.402	140.35	177.489	209.684	157.128
LE01Gene00859	11.0858	13.8267	8.6768	6.03029	4.66134	5.91013
LE01Gene00860	4.60894	4.66705	4.10191	3.85766	3.46791	3.75825
LE01Gene00861	1.43549	1.07015	2.54026	3.05427	2.10451	2.20979
LE01Gene00862	21.9447	25.5327	25.571	25.9412	25.3053	27.6896
LE01Gene00863	88.1735	76.5698	90.8359	85.0167	90.792	85.0235
LE01Gene00864	1.40554	2.11535	1.17855	2.5877	1.63217	2.80048
LE01Gene00865	141.824	126.049	150.527	119.933	123.33	95.0458
LE01Gene00866	9.26237	10.0947	8.65651	8.70328	11.1546	8.39988
LE01Gene00867	33.0671	31.415	40.1416	25.605	26.3463	25.4352
LE01Gene00868	24.8823	24.9267	24.68	21.0941	20.3653	18.209
LE01Gene00869	17.7844	15.1175	18.6086	17.5316	12.4559	14.3956
LE01Gene00870	6.96357	10.249	7.7116	19.4901	19.0996	20.0798
LE01Gene00871	1.41961	0.478112	1.60178	2.06667	5.56527	2.92746
LE01Gene00872	28.379	21.7649	28.0361	54.1661	65.9515	58.8274
LE01Gene00873	2.23311	3.2634	2.42989	2.52725	4.48911	3.61113
LE01Gene00874	7.05121	6.80027	6.5237	5.84522	6.66163	7.13663
LE01Gene00875	4.73514	5.51704	5.40648	5.79821	5.92872	5.75982
LE01Gene00876	11.1822	11.4174	12.2823	9.33853	7.64136	9.84224
LE01Gene00877	0.748279	1.06894	0.735903	0.443418	0.516726	0.926052
LE01Gene00878	0	0.350214	0	0.376808	0	0
LE01Gene00879	0.617953	1.65223	0.690082	0	1.59025	1.6826
LE01Gene00880	1.4233	0	1.56462	1.92941	3.34224	2.85172
LE01Gene00881	41.2589	39.2946	45.9469	35.2092	32.3526	28.787
LE01Gene00882	19.742	19.6994	20.2301	24.229	27.4204	19.4032
LE01Gene00883	155.38	163.491	159.637	163.582	177.7	170.954
LE01Gene00884	4.02262	5.31166	4.96746	3.44058	5.30054	3.99023
LE01Gene00885	11.5135	13.7941	11.3232	16.0863	14.1751	17.3221
LE01Gene00886	182.89	235.672	179.798	285.621	276.66	287.93
LE01Gene00887	5.41327	6.76647	5.74968	4.89782	6.43235	9.46181
LE01Gene00888	14.8941	17.9917	11.236	26.3324	17.7136	34.8282
LE01Gene00889	63.1618	68.6463	57.5369	51.1081	50.3898	52.6059
LE01Gene00890	10.5517	12.2861	11.9629	12.6743	12.0702	11.0756
LE01Gene00891	94.3979	99.4171	86.8147	61.6671	63.6318	72.7411
LE01Gene00892	7.37606	6.92431	8.43853	8.03806	7.75089	7.31893
LE01Gene00893	63.5032	74.7572	59.601	41.3377	38.9999	43.0254
LE01Gene00894	113.962	105.398	120.518	103.481	90.9123	79.7455
LE01Gene00895	0.0977497	0	0.109793	0.314493	0.276091	0
LE01Gene00896	2.9783	3.99292	4.36667	3.57953	4.6166	4.03388
LE01Gene00897	77.7523	76.3932	88.2249	66.4152	73.5974	54.0595
LE01Gene00898	35.6333	32.7937	37.2981	30.5235	22.3038	22.5894
LE01Gene00899	19.9449	17.9901	23.0983	13.5252	13.1841	11.6891
LE01Gene00900	0.900585	0.969109	0.878587	1.07758	0.867553	0.894372
LE01Gene00901	10.0153	13.7791	8.70135	8.81182	6.43989	11.1103
LE01Gene00902	15.2224	12.6451	18.5574	16.5461	16.1706	11.0734
LE01Gene00903	9.57359	10.7461	11.8165	11.6253	14.1064	11.5528
LE01Gene00904	7.56838	9.04251	7.42214	11.4661	10.8571	12.638
LE01Gene00905	8.45548	10.0789	5.614	11.93	11.0526	15.7258
LE01Gene00906	83.728	91.7884	94.0913	73.6207	87.8569	72.3172
LE01Gene00907	5.34164	7.80759	6.0708	4.25633	2.32055	4.12884
LE01Gene00908	16.2605	13.2914	15.861	9.89095	7.81969	8.08455
LE01Gene00909	40.3483	49.0657	40.8978	43.6592	46.9767	43.1409
LE01Gene00910	54.4843	35.4583	52.2885	44.7	38.5123	34.7643
LE01Gene00911	128.471	124.693	142.503	125.28	120.785	105.71
LE01Gene00912	115.341	120.475	119.694	124.299	138.333	127.335
LE01Gene00913	62.326	61.7876	77.0267	59.3269	58.9211	52.9802
LE01Gene00914	315.938	314.183	355.08	245.207	182.013	163.032
LE01Gene00915	9.25724	5.03009	8.72141	11.0066	31.9656	22.0941
LE01Gene00916	1.34673	0.549224	1.0218	1.34403	2.0475	0.812625
LE01Gene00917	0	0	0	0	0	0
LE01Gene00918	0.0609181	0.0573802	0.11364	0.129686	0.116221	0.173348
LE01Gene00919	1.93793	3.30714	1.95423	3.23439	2.40757	3.21292
LE01Gene00920	8.41743	13.2343	8.38215	10.3048	8.84078	13.7302
LE01Gene00921	27.9999	28.3551	27.1098	21.7738	19.7783	19.7891
LE01Gene00922	0.118766	0.0552881	0.133615	0.189449	0	0.111719
LE01Gene00923	25.5642	27.0588	32.3973	32.4736	20.6943	20.3581
LE01Gene00924	69.8909	66.3802	79.3872	77.9232	84.9812	65.1211
LE01Gene00925	5.09379	4.26501	4.20461	3.9986	2.92413	4.80052
LE01Gene00926	9.02823	10.0241	8.77447	11.0044	10.7361	11.3318
LE01Gene00927	24.2501	27.695	24.123	35.6264	41.305	42.6678
LE01Gene00928	24.2256	22.5566	26.2	19.4448	23.5925	27.5727
LE01Gene00929	59.2242	87.0157	53.3533	108.61	136.866	152.705
LE01Gene00930	40.5121	40.4031	40.5269	37.8352	43.4847	37.0167
LE01Gene00931	2.74534	2.78193	2.70299	1.24981	2.53734	1.58975
LE01Gene00932	4.71859	5.24697	4.41561	3.88793	3.46034	2.99289
LE01Gene00933	40.1902	39.9067	43.67	48.1984	58.8409	57.2894
LE01Gene00934	1.06006	1.36531	0.984656	1.17041	1.54418	1.16928
LE01Gene00935	65.1495	58.2166	61.9846	77.2015	115.593	116.109
LE01Gene00936	27.6593	29.0272	27.0511	24.6334	22.2673	26.5592
LE01Gene00937	81.8155	65.1126	90.376	57.0786	70.4481	52.6618
LE01Gene00938	43.7564	65.8639	40.724	37.2891	34.2219	41.8579
LE01Gene00939	1.7945	1.8688	1.83724	1.10372	1.29536	0.666944
LE01Gene00940	36.1627	44.4035	23.8725	33.3476	36.1321	47.8092
LE01Gene00941	4.24513	4.25826	2.84499	5.80646	6.01721	8.89771
LE01Gene00942	15.9225	13.5645	17.969	9.4336	9.94245	10.299
LE01Gene00943	156.407	131.856	148.986	107.822	143.515	152.001
LE01Gene00944	50.3491	51.3232	45.577	41.3278	31.3895	44.9878
LE01Gene00945	1014.89	673.299	1050.48	886.921	697.583	787.299
LE01Gene00946	1.81256	3.64652	1.831	1.97231	2.24076	2.32842
LE01Gene00947	10.4395	11.3913	9.66767	9.54126	7.35962	7.62661
LE01Gene00948	0.902196	0.255744	0.700211	0.143326	0	0.38158
LE01Gene00949	30.0684	32.7278	35.7581	22.9509	25.2653	21.116
LE01Gene00950	5.79846	7.25352	5.68989	5.26891	4.85969	5.88045
LE01Gene00951	2.43625	3.17838	3.04523	2.32622	1.6826	2.7169
LE01Gene00952	4.44665	5.64752	4.18058	5.25644	5.44954	5.97265
LE01Gene00953	9.14984	12.8225	8.23473	7.93374	7.76133	7.17834
LE01Gene00954	5.65497	5.10414	4.028	4.69648	3.38177	4.41665
LE01Gene00955	26.4665	18.121	24.1995	22.8309	20.2848	18.9151
LE01Gene00956	7.89691	8.59217	5.59843	7.04076	4.9306	7.83339
LE01Gene00957	0.484731	1.3344	0.533368	0	0	0
LE01Gene00958	30.0588	40.9115	32.9118	25.7492	20.9378	19.8211
LE01Gene00959	19.4314	26.6325	17.518	20.4577	15.3573	14.3377
LE01Gene00960	106.576	100.305	99.7014	83.8182	83.2908	74.5877
LE01Gene00961	287.44	231.41	336.141	212.863	295.777	254.653
LE01Gene00962	5.77663	6.46208	4.14658	5.1851	4.15597	6.96451
LE01Gene00963	76.6286	84.4059	82.155	55.7506	61.4265	49.5104
LE01Gene00964	14.9108	15.464	12.4893	13.9103	13.3546	15.2842
LE01Gene00965	0	0	0	0	0	0
LE01Gene00966	0	0	0	0	0	0
LE01Gene00967	0	0	0	0	0	0
LE01Gene00968	0	0	0	0	0	0
LE01Gene00969	0	0	0	0	0	0
LE01Gene00970	0	0	0	0	0	0
LE01Gene00971	2.30177	2.44442	2.08939	1.994	1.53823	1.54873
LE01Gene00972	12.8617	13.6616	9.99765	14.1114	14.4086	12.498
LE01Gene00973	1.86064	3.60312	2.22437	2.70963	2.30704	1.7107
LE01Gene00974	3.13083	0.700851	2.30674	5.76687	3.79731	5.54001
LE01Gene00975	17.0927	11.3023	19.7605	9.00677	10.4731	8.156
LE01Gene00976	42.7022	19.0454	45.4553	14.3735	14.1862	15.757
LE01Gene00977	46.8317	39.9526	46.2001	29.4979	30.8801	23.6289
LE01Gene00978	287.625	217.34	320.787	312.02	357.184	248.437
LE01Gene00979	332.659	416.883	273.656	268.587	275.935	400.824
LE01Gene00980	1.28441	2.24249	2.00811	4.09348	5.26848	2.57906
LE01Gene00981	30.9888	40.1152	30.151	28.0537	19.4838	20.7546
LE01Gene00982	15.1086	11.7917	14.0473	16.147	19.2608	13.7627
LE01Gene00983	13.6637	14.6959	13.6409	13.0208	11.2928	11.9398
LE01Gene00984	13.0668	16.7676	10.4578	14.453	13.54	20.0451
LE01Gene00985	78.3101	139.37	78.6312	171.854	72.3828	73.3043
LE01Gene00986	19.849	26.0851	21.8313	23.6323	20.6059	20.4359
LE01Gene00987	33.6193	45.6963	33.1579	44.7471	48.879	39.9366
LE01Gene00988	156.682	140.233	163.556	122.841	139.752	109.403
LE01Gene00989	15.3964	15.3516	17.5574	14.865	22.1805	15.6088
LE01Gene00990	4.16354	4.50015	4.64742	4.01905	3.34074	3.89029
LE01Gene00991	3.56605	0.667766	3.76028	1.85486	1.52406	1.21857
LE01Gene00992	16.5077	22.3103	13.0855	65.0259	50.5409	67.4481
LE01Gene00993	7.46255	9.49508	5.47401	8.43823	5.99027	8.56899
LE01Gene00994	13.6677	14.386	12.7027	13.4435	10.9666	12.0326
LE01Gene00995	17.4669	15.6885	19.3157	11.8836	9.99102	11.126
LE01Gene00996	15.5229	15.8973	14.7177	13.2608	13.5724	11.3942
LE01Gene00997	22.2395	14.4577	14.5943	30.5424	23.3434	39.8234
LE01Gene00998	13.8827	13.2158	14.3148	11.6257	8.34953	12.0597
LE01Gene00999	1.97876	2.42771	2.38434	2.33421	2.79688	2.97207
LE01Gene01000	0.434684	0.701446	0.404497	0.451692	1.19467	0.40362
LE01Gene01001	1039.34	826.821	1099.22	597.391	444.43	491.206
LE01Gene01002	97.2345	86.9624	91.8809	83.167	78.6527	85.5448
LE01Gene01003	10.303	11.6677	8.74435	10.5942	8.67399	11.4574
LE01Gene01004	3.09007	4.07701	2.3699	3.80287	3.52902	3.98572
LE01Gene01005	80.0033	70.371	48.5411	63.4502	55.5304	101.67
LE01Gene01006	63.9348	49.1925	67.8893	41.8495	48.9187	41.3688
LE01Gene01007	10.1658	8.52772	7.43405	8.657	6.9368	8.3581
LE01Gene01008	13.6809	8.04339	15.938	13.5385	12.6715	10.7512
LE01Gene01009	4.44081	5.46322	4.0732	6.03727	6.74908	6.77494
LE01Gene01010	22.9869	23.2714	24.8432	19.403	19.217	19.8692
LE01Gene01011	229.436	160.64	241.15	173.394	218.606	147.146
LE01Gene01012	7.29396	5.06156	6.79442	4.62956	6.87935	2.91503
LE01Gene01013	2.57995	3.5091	2.76992	2.9478	2.21256	3.04379
LE01Gene01014	24.0854	26.9634	23.3263	16.0732	16.6187	15.1047
LE01Gene01015	10.6224	12.0421	9.10912	14.9602	14.1775	14.8197
LE01Gene01016	1.35146	0.629306	1.25985	1.07457	1.68279	0.954861
LE01Gene01017	42.2491	47.6023	41.4013	52.9382	55.1391	64.4162
LE01Gene01018	191.496	210.631	178.95	276.102	261.202	256.602
LE01Gene01019	0	0	0	0	0	0
LE01Gene01020	0	0	0	0	0	0
LE01Gene01021	0	0	0	0	0	0
LE01Gene01022	0	0.196574	0.379975	0.217693	0.585627	0.293757
LE01Gene01023	0	0	0	0	0	0
LE01Gene01024	0	0	0	0	0	0
LE01Gene01025	0	0	0	0	0	0
LE01Gene01026	0	0	0	0	0	0
LE01Gene01027	0.814092	1.22259	0.71234	0.919166	1.61283	0.976666
LE01Gene01028	24.1193	25.2258	25.0192	24.2976	25.2511	25.5471
LE01Gene01029	2.03721	2.02281	1.53483	3.20774	3.87077	4.7282
LE01Gene01030	46.4099	73.8889	39.7248	68.59	64.038	76.5309
LE01Gene01031	15.0555	15.6542	12.7792	13.3661	12.2385	13.4969
LE01Gene01032	8.79577	10.2052	6.99966	15.2426	14.9135	18.2771
LE01Gene01033	20.0032	21.5228	22.847	23.5712	19.765	18.0676
LE01Gene01034	90.1627	93.6906	87.1038	71.0331	70.6978	64.7427
LE01Gene01035	20.8415	17.5011	17.3858	18.6967	17.6824	19.8515
LE01Gene01036	78.9904	84.2602	85.6883	87.596	109.348	88.7617
LE01Gene01037	11.3306	9.54403	10.0554	11.5621	15.0323	14.1022
LE01Gene01038	65.2237	62.1239	69.6825	34.9473	43.0865	42.1727
LE01Gene01039	12.7008	13.1728	12.5758	15.4869	11.5963	12.1371
LE01Gene01040	59.9165	47.763	64.9581	46.8074	46.5164	43.4093
LE01Gene01041	8.2931	8.87698	6.22731	10.5891	7.35364	13.4685
LE01Gene01042	2.1572	3.39382	2.1489	6.27415	3.97962	5.46375
LE01Gene01043	8.44674	6.94968	7.73579	6.09782	5.91697	6.19588
LE01Gene01044	12.7058	16.1123	7.4883	14.3849	10.9582	17.959
LE01Gene01045	69.5222	76.2201	58.9147	65.8017	59.9319	61.5597
LE01Gene01046	39.6334	36.6057	40.0014	24.0031	20.0452	19.9303
LE01Gene01047	39.6478	41.2742	48.4451	35.8557	35.9475	33.0538
LE01Gene01048	20.0064	22.7141	12.8433	21.9307	22.5175	30.3888
LE01Gene01049	4.33285	4.75011	4.4018	5.35565	5.91495	8.46762
LE01Gene01050	591.362	549.958	634.722	570.4	563.607	532.364
LE01Gene01051	0	0	0	0	0	0
LE01Gene01052	418.85	402.498	486.539	420.497	490.12	292.496
LE01Gene01053	16.4136	13.3282	16.9732	15.2927	11.6354	15.875
LE01Gene01054	8.1616	6.8037	7.48017	6.63699	9.30302	9.20115
LE01Gene01055	15.7515	23.1967	16.4703	17.0737	20.5397	17.4204
LE01Gene01056	11.6572	11.6866	11.0189	10.351	11.1805	11.5666
LE01Gene01057	70.8245	74.8379	87.9236	67.9576	71.5524	70.174
LE01Gene01058	64.0273	67.8204	60.824	78.2495	81.5062	70.5311
LE01Gene01059	0.10907	0.230262	0.12153	0.0865903	0.307778	0.540217
LE01Gene01060	6.34272	5.86433	6.44281	4.61346	3.45974	4.53111
LE01Gene01061	1.43349	0.891985	0.907368	0.787293	0.775791	0.819132
LE01Gene01062	41.8622	43.0022	31.9817	41.9594	38.3211	48.4508
LE01Gene01063	17.5146	18.7101	18.5257	17.2026	15.8019	18.8377
LE01Gene01064	64.2181	101.527	71.0689	202.108	153.234	194.781
LE01Gene01065	37.6733	53.8106	45.3834	74.5262	79.7908	72.6869
LE01Gene01066	0.587962	0.253994	0.55889	0.86463	0.12795	0.709588
LE01Gene01067	260.44	250.47	279.925	207.24	161.253	131.138
LE01Gene01068	313.552	280.915	335.583	249.516	252.7	202.898
LE01Gene01069	2.51069	2.0924	2.15409	2.5146	1.9669	2.31519
LE01Gene01070	11.8896	12.5035	12.9606	19.6465	17.7731	20.1173
LE01Gene01071	23.478	26.2547	19.578	23.2786	22.0975	23.4326
LE01Gene01072	53.0835	49.804	56.732	71.3127	72.6134	63.3241
LE01Gene01073	22.1266	20.6376	26.0174	24.8041	33.1245	25.0501
LE01Gene01074	389.179	348.906	406.5	456.554	634.008	492.947
LE01Gene01075	0.54987	0.904328	0.311109	0.288904	1.2973	1.57527
LE01Gene01076	494.008	388.784	577.647	387.086	415.594	303.556
LE01Gene01077	1.03442	1.67348	1.15178	1.08795	2.14504	1.18241
LE01Gene01078	3.21236	2.52234	3.02093	2.08271	1.34508	1.60803
LE01Gene01079	22.5309	21.3581	20.3659	19.0375	17.893	14.9279
LE01Gene01080	7.72326	4.20014	10.0926	4.53176	4.05439	3.88222
LE01Gene01081	12.3146	13.1707	12.9286	10.5201	12.0147	12.4697
LE01Gene01082	36.039	37.7734	34.954	37.4992	43.2278	65.6997
LE01Gene01083	214.27	258.89	228.334	264.775	278.878	350.299
LE01Gene01084	3.30822	2.85172	3.24845	4.84714	4.20354	3.77363
LE01Gene01085	3.23837	3.11944	1.73716	3.48866	3.81704	4.69363
LE01Gene01086	0.561641	0.606712	0.444608	0.529336	0.0936125	0.421859
LE01Gene01087	5.82841	6.90634	5.34457	7.00494	7.96887	6.68247
LE01Gene01088	7.10225	7.4049	4.86038	8.39586	7.04665	11.8579
LE01Gene01089	18.3096	21.9768	17.5785	19.1571	20.2112	20.3279
LE01Gene01090	45.8901	61.4863	41.0553	38.3941	33.3041	58.4189
LE01Gene01091	5.50467	6.83799	5.7101	5.40021	5.95688	6.47352
LE01Gene01092	0	0	0	0	0.72847	0
LE01Gene01093	38.2992	43.3984	39.8943	50.5918	58.9373	53.7711
LE01Gene01094	7.98084	6.98251	8.51372	5.61101	9.73221	7.63636
LE01Gene01095	31.8377	35.4728	31.4742	38.4942	43.3922	35.9982
LE01Gene01096	0.859987	2.19739	1.03833	1.83762	2.23584	1.64943
LE01Gene01097	14.4951	10.1896	13.4513	11.4782	11.0697	13.5041
LE01Gene01098	3.35409	2.76583	3.45515	2.60957	4.09848	2.58168
LE01Gene01099	36.3503	28.1763	44.6814	26.8331	31.8554	26.2857
LE01Gene01100	17.5859	18.1917	18.5567	16.231	15.0266	17.4192
LE01Gene01101	10.7686	8.86201	13.0379	18.3544	15.6927	13.441
LE01Gene01102	670.071	484.671	754.873	478.886	619.218	427.214
LE01Gene01103	45.5784	33.1492	61.137	42.0679	47.2948	28.1898
LE01Gene01104	39.1698	39.7361	43.1653	37.1915	33.3385	33.3032
LE01Gene01105	4.51738	6.86877	4.4327	5.85601	5.12907	6.41357
LE01Gene01106	137.783	111.219	142.259	130.84	125.141	102.108
LE01Gene01107	48.741	65.0222	41.7211	76.287	73.1183	78.71
LE01Gene01108	4.91013	6.55927	4.71238	5.39081	4.82028	6.14378
LE01Gene01109	0.875136	0.354991	0.562831	0.39395	1.05124	0.886851
LE01Gene01110	0.0857801	0.119238	0.0960242	0	0.240167	0
LE01Gene01111	18.8469	13.3679	20.0187	17.3467	14.3681	11.166
LE01Gene01112	0.885831	0.619479	1.00939	1.11988	0.398075	0.624475
LE01Gene01113	1.17597	0.960071	1.0472	1.16432	0.345852	0.698984
LE01Gene01114	0.60481	0.41532	0.824641	0.457803	0.407783	0
LE01Gene01115	1.22761	1.01166	1.04498	1.35196	1.35525	1.84721
LE01Gene01116	19.596	12.9627	19.9116	16.6132	11.3208	10.4436
LE01Gene01117	3.95632	3.86	3.62739	2.45146	1.82477	3.19413
LE01Gene01118	1.49631	1.42121	2.45869	1.2238	1.00385	2.46287
LE01Gene01119	20.8033	23.9997	18.8808	24.3222	22.3808	27.8204
LE01Gene01120	610.424	487.903	673.505	606.277	766.378	506.483
LE01Gene01121	2.40449	2.38977	2.79723	3.13769	3.12808	3.54845
LE01Gene01122	5.50143	6.43391	6.95192	6.29152	7.30837	6.84169
LE01Gene01123	68.8076	62.3518	64.9476	72.3452	65.7782	67.6226
LE01Gene01124	8.12932	7.6255	8.69624	4.37498	4.898	3.99185
LE01Gene01125	1.40068	0.773447	1.74644	1.2559	0	1.56792
LE01Gene01126	15.6302	16.6974	15.9674	15.2081	14.9044	14.8122
LE01Gene01127	4.97685	4.59971	5.2828	8.08882	6.27666	6.99858
LE01Gene01128	8.65168	10.9506	8.62731	7.37497	7.25817	7.50502
LE01Gene01129	334.039	252.973	393.24	309.526	355.453	268.85
LE01Gene01130	2.14375	2.42844	1.71731	1.79833	2.14251	3.33775
LE01Gene01131	11.8151	10.6074	13.3028	10.0317	8.60947	8.81333
LE01Gene01132	19.2549	25.2577	19.9484	19.6728	20.1958	16.9507
LE01Gene01133	73.4096	59.5544	80.5252	45.9101	42.5736	37.4867
LE01Gene01134	76.9958	68.0866	80.7458	77.5421	70.6095	66.962
LE01Gene01135	93.5895	96.3576	95.3749	110.684	150.82	164.21
LE01Gene01136	142.216	164.426	140.567	123.495	119.153	120.703
LE01Gene01137	41.8955	27.3362	43.3682	26.3137	25.6144	17.8688
LE01Gene01138	17.5952	20.3738	16.8305	20.0911	14.9919	22.0692
LE01Gene01139	63.6286	26.2493	69.8356	38.6035	47.003	35.3828
LE01Gene01140	126.985	63.5654	145.505	135.664	183.964	140.146
LE01Gene01141	37.1654	35.3323	44.2392	50.8969	53.2908	45.5818
LE01Gene01142	1.81188	2.4403	2.19121	2.95121	3.77829	4.46462
LE01Gene01143	21.1308	20.6479	22.771	21.8226	22.3631	21.1842
LE01Gene01144	12127.3	8288.31	13069.5	12441.3	15941.8	12432.1
LE01Gene01145	0	0.616903	0	0	1.183	1.23393
LE01Gene01146	69.4227	59.7403	66.8092	65.7335	56.8145	70.3747
LE01Gene01147	30.5501	34.8647	32.5491	32.3753	23.1573	22.6956
LE01Gene01148	988.653	865.159	1121.5	763.047	673.408	514.054
LE01Gene01149	26.8239	39.3073	27.2711	57.812	63.5951	48.9712
LE01Gene01150	19.6775	19.4169	23.0746	19.2276	21.6	20.6641
LE01Gene01151	27.1814	24.3023	25.8065	16.4395	14.4642	15.8349
LE01Gene01152	27.7765	30.7588	19.93	41.1819	38.8777	54.5518
LE01Gene01153	4.34307	3.96478	3.18251	4.8496	4.13357	5.97211
LE01Gene01154	39.652	33.8313	43.0806	70.9348	131.945	87.0647
LE01Gene01155	7.67981	6.78693	8.70526	4.77185	6.76016	4.48062
LE01Gene01156	0.927017	2.34373	0.523085	1.78169	1.11291	1.30574
LE01Gene01157	0	0.25428	0.207682	0	0.49282	0.504366
LE01Gene01158	28.0665	22.3736	25.4753	23.716	28.2783	25.4123
LE01Gene01159	4.39195	5.76212	1.95266	5.44764	4.40034	7.66653
LE01Gene01160	0.892369	0.753546	0.628616	1.12435	1.32264	1.00024
LE01Gene01161	14.4615	20.7854	16.7885	19.6572	14.6524	19.8687
LE01Gene01162	37.5158	36.7349	39.8787	36.0704	38.7709	40.4464
LE01Gene01163	6.46235	7.17327	4.21298	9.08534	5.10945	10.2307
LE01Gene01164	9.62162	11.5865	8.12717	10.645	10.5198	11.5588
LE01Gene01165	211.68	266.838	149.687	154.864	150.884	166.981
LE01Gene01166	0	0	2.07069	0	1.56398	0.846055
LE01Gene01167	272.106	248.653	312.023	186.295	194.772	173.192
LE01Gene01168	0.117808	0.170214	0.523015	0.184415	0.324476	0
LE01Gene01169	0.396046	0.275215	0.657923	0.300667	0.524611	0.81759
LE01Gene01170	0	0	0.224662	0	0	0.275786
LE01Gene01171	33.7078	28.4814	29.1434	20.4609	18.4923	18.2376
LE01Gene01172	75.0002	64.128	81.1489	52.7593	69.5481	48.9603
LE01Gene01173	180.846	129.737	201.849	134.892	159.659	101.995
LE01Gene01174	8.95646	14.6173	4.92104	10.882	12.2281	18.69
LE01Gene01175	5.09378	4.60167	7.69845	5.30362	4.01546	3.64955
LE01Gene01176	2.14912	0.831192	2.67113	0.378059	0.33773	1.17988
LE01Gene01177	31.6195	30.6651	38.1083	29.7466	36.7438	29.6031
LE01Gene01178	57.4586	45.0072	58.6277	33.4714	27.9323	21.8967
LE01Gene01179	184.313	182.009	192.683	199.071	187.719	213.141
LE01Gene01180	5.79206	5.47475	4.30788	5.79681	4.18158	6.3645
LE01Gene01181	111.161	117.772	111.876	170.759	153.875	159.404
LE01Gene01182	2.38976	1.80254	2.43672	2.04156	2.03973	0.794437
LE01Gene01183	0.70761	1.50185	0.700677	0.41808	0.976296	1.62961
LE01Gene01184	2.51705	2.33592	2.54599	1.499	1.42703	2.46158
LE01Gene01185	37.0732	37.3206	41.8837	32.1136	34.9086	31.1186
LE01Gene01186	6.49873	6.48628	5.33889	6.08678	8.40568	11.8264
LE01Gene01187	43.2911	49.518	36.9296	48.1672	53.442	56.1275
LE01Gene01188	15.2456	14.9316	13.2825	12.1567	12.2417	10.8773
LE01Gene01189	2.67968	3.08436	2.94846	3.10464	2.08206	1.08369
LE01Gene01190	32.8344	23.613	34.5327	26.2858	28.7348	27.3281
LE01Gene01191	9.19669	12.5991	9.83313	13.8621	17.3732	12.8998
LE01Gene01192	7.59669	6.55975	7.07771	4.03205	3.29691	4.90431
LE01Gene01193	85.2572	83.0047	83.8665	55.2248	42.8609	41.764
LE01Gene01194	3.07941	4.65226	3.13317	2.20138	1.86014	2.04416
LE01Gene01195	21.3383	24.5592	12.4293	20.7592	18.8823	34.0861
LE01Gene01196	0.160721	0	0	0.516735	0.456543	0.115479
LE01Gene01197	2.7464	4.23309	3.33095	4.04774	3.28078	2.45004
LE01Gene01198	6.82005	6.88597	7.70899	6.23777	5.86845	6.63334
LE01Gene01199	26.1883	22.4798	27.8223	25.7197	31.6797	29.897
LE01Gene01200	8.97682	9.96029	10.6631	6.78561	8.64112	7.66163
LE01Gene01201	148.248	157.999	122.233	308.45	395.172	501.019
LE01Gene01202	3.8493	3.9898	2.82974	5.07437	3.7219	6.76817
LE01Gene01203	4.63342	5.30197	5.41286	7.71068	4.63383	6.16142
LE01Gene01204	2.78405	2.54549	4.08906	2.46767	1.68576	3.08787
LE01Gene01205	10.4076	12.0638	10.781	12.5297	9.42217	8.99324
LE01Gene01206	7.39142	6.74188	4.80695	6.55689	6.43617	10.7694
LE01Gene01207	1366.88	1018.36	1485.57	1205.04	1469.55	1099.87
LE01Gene01208	9.26639	12.3615	7.94127	10.8902	11.1146	16.2248
LE01Gene01209	63.5554	55.0051	62.3907	52.2864	44.2144	42.2919
LE01Gene01210	0	0	0	0	0	0
LE01Gene01211	0	0	0	0	0	0
LE01Gene01212	179.682	190.302	155.375	228.137	227.647	276.406
LE01Gene01213	56.6238	56.4307	63.0424	52.704	59.3078	51.0286
LE01Gene01214	394.928	396.167	455.941	423.913	549.386	375.704
LE01Gene01215	36.2247	41.6379	40.3468	31.1614	26.9516	25.0291
LE01Gene01216	19.2204	26.7539	23.5694	22.1858	24.4276	23.8666
LE01Gene01217	48.9119	71.5635	50.6428	104.786	102.566	126.387
LE01Gene01218	2.77508	2.07681	1.86934	2.47121	2.03255	1.09553
LE01Gene01219	124.457	169.031	112.325	164.668	183.835	201.682
LE01Gene01220	10.5621	10.222	12.0617	10.4182	12.7853	11.3175
LE01Gene01221	21.7749	25.1432	23.4606	23.2221	21.0583	21.5251
LE01Gene01222	34.4627	39.644	29.9815	36.913	28.3727	45.8969
LE01Gene01223	3.61121	4.24753	3.10091	4.07432	3.36294	5.79314
LE01Gene01224	60.153	54.8883	55.608	53.8072	54.6842	52.6263
LE01Gene01225	29.2859	26.898	34.3952	31.1538	32.116	26.0784
LE01Gene01226	161.517	154.114	164.544	145.823	132.737	128.786
LE01Gene01227	2.99814	3.52603	2.74246	3.87402	2.58409	4.21975
LE01Gene01228	44.7167	57.3021	34.6746	48.6264	51.0666	53.4273
LE01Gene01229	0	0	0	0	0	0
LE01Gene01230	1.51763	3.37421	1.79697	1.37674	1.76975	1.80045
LE01Gene01231	28.0183	23.6828	30.1337	21.332	25.6767	22.4857
LE01Gene01232	39.0546	35.0662	44.735	32.9578	38.4472	33.626
LE01Gene01233	381.999	258.853	398.155	340.495	421.625	468.718
LE01Gene01234	41.5635	33.0419	43.5945	34.8079	40.3151	40.0723
LE01Gene01235	9.91662	17.8629	14.1985	14.5305	14.4323	15.1171
LE01Gene01236	7.39383	5.76435	5.56383	6.23816	9.50818	6.94888
LE01Gene01237	105.575	98.4289	111.108	118.35	141.856	133.241
LE01Gene01238	24.4563	19.3908	25.5651	21.1078	21.8655	20.9444
LE01Gene01239	8.93203	13.2337	7.48325	5.37108	4.27948	5.50578
LE01Gene01240	6.16274	8.08554	3.98362	3.48086	4.68686	6.1378
LE01Gene01241	38.9212	31.8366	37.0436	36.1466	27.4173	31.3619
LE01Gene01242	33.7435	34.0058	31.7424	36.1987	25.4779	32.5423
LE01Gene01243	16.3051	13.8082	18.8844	13.6965	15.8879	12.26
LE01Gene01244	14.0685	10.2506	18.3107	10.4884	11.6838	11.4675
LE01Gene01245	1.79163	1.04148	2.22835	1.93783	4.07927	2.4487
LE01Gene01246	10.291	7.35071	11.0132	4.40208	7.58634	5.03708
LE01Gene01247	17.6621	21.9059	12.0066	16.8099	12.8438	18.7461
LE01Gene01248	772.937	585.21	780.646	331.248	229.619	168.839
LE01Gene01249	16.2997	7.69579	19.7582	11.9809	9.78374	6.34443
LE01Gene01250	9.17007	10.6386	11.3298	13.7376	11.6584	12.621
LE01Gene01251	16.2656	14.7015	18.3865	15.6683	14.3366	13.833
LE01Gene01252	70.7344	54.5681	72.2558	62.3942	83.5586	67.1874
LE01Gene01253	7.17608	5.75464	6.76137	6.88571	5.36607	6.51531
LE01Gene01254	6.83444	9.64329	6.20338	9.81026	9.02053	14.3716
LE01Gene01255	13.2128	18.0999	13.4685	12.5806	10.2535	12.6228
LE01Gene01256	2.27928	1.89983	1.3411	1.29761	2.43218	2.07942
LE01Gene01257	16.3747	15.4787	19.2818	28.8529	45.7097	30.478
LE01Gene01258	0.78536	1.11308	0.368317	0.82671	1.10045	0.647413
LE01Gene01259	20.901	21.2589	19.2262	10.7715	11.7776	16.2531
LE01Gene01260	6.24617	10.0056	4.75467	8.64304	9.18375	7.33179
LE01Gene01261	181.615	141.17	189.301	132.469	145.752	123.647
LE01Gene01262	14.5194	6.1887	13.2595	7.16272	7.8829	4.65744
LE01Gene01263	9.24008	8.8583	10.0653	4.48952	4.83036	4.42165
LE01Gene01264	13.0716	14.3656	14.5092	9.90555	6.83061	9.08184
LE01Gene01265	5.86472	4.87962	5.11866	2.03831	1.57773	2.55137
LE01Gene01266	12.6794	12.6574	13.0115	11.9632	12.5916	11.3746
LE01Gene01267	14.696	15.9518	11.2923	16.7873	15.4986	17.2499
LE01Gene01268	3.61608	3.92891	3.83436	2.34595	3.22929	2.76513
LE01Gene01269	280.613	240.901	323.445	223.516	246.046	195.82
LE01Gene01270	18.56	28.4114	14.9258	25.8261	21.667	28.0778
LE01Gene01271	91.4582	75.2183	107.376	85.5791	108.173	78.4079
LE01Gene01272	289.649	264.746	322.362	481.145	429.463	328.663
LE01Gene01273	1001.33	589.839	1120.75	553.086	480.11	518.443
LE01Gene01274	27.2739	20.0735	24.5679	22.7351	25.7464	17.246
LE01Gene01275	169.936	132.939	198.251	146.784	138.179	120.93
LE01Gene01276	73.383	55.3602	80.4355	59.7766	52.9306	42.5112
LE01Gene01277	23.117	33.059	17.1767	57.0784	61.9125	65.8513
LE01Gene01278	38.0896	40.1293	37.4323	46.7492	42.8824	44.4461
LE01Gene01279	0	0	0	0	0	0
LE01Gene01280	0	0	0	0	0	0
LE01Gene01281	0	0	0	0	0	0
LE01Gene01282	0	0	0	0	0	0
LE01Gene01283	0	0	0	0	0	0
LE01Gene01284	0	0	0	0	0	0
LE01Gene01285	0	0	0	0	0	0
LE01Gene01286	0	0	0	0	0	0
LE01Gene01287	0.456598	0.71055	0.254569	0.364294	0.385098	0.258617
LE01Gene01288	35.1418	33.7268	25.6353	20.8955	16.588	26.04
LE01Gene01289	7.72244	9.53519	5.67224	11.3838	12.7052	17.2862
LE01Gene01290	124.938	58.6227	156.769	86.6363	106	73.2649
LE01Gene01291	16.1292	19.7264	13.8102	19.9294	17.6685	23.151
LE01Gene01292	112.999	98.8671	99.3649	140.113	128.505	178.655
LE01Gene01293	28.5817	22.3842	29.4396	44.9533	48.8328	57.0095
LE01Gene01294	5.97914	6.96235	5.07317	5.47796	3.32295	6.42276
LE01Gene01295	7.48818	3.08799	8.2718	3.67705	3.80548	5.58
LE01Gene01296	4.00164	2.34747	3.17042	2.7355	3.70178	3.94981
LE01Gene01297	2.50453	1.18276	3.10304	0.189673	0.661751	0.170651
LE01Gene01298	0	0	0	0	0	0
LE01Gene01299	0	0	0	0	0	0
LE01Gene01300	0	0	0	0	0	0
LE01Gene01301	0	0	0	0	0	0
LE01Gene01302	0	0	0	0	0	0
LE01Gene01303	2.216	2.12503	2.0698	0.507223	1.15872	0.287379
LE01Gene01304	3.06428	3.08825	3.92135	1.5217	1.75775	1.56226
LE01Gene01305	23.8818	23.6818	21.6052	16.5512	15.1633	20.8341
LE01Gene01306	26.4361	25.0204	25.3593	22.2387	18.4602	21.5512
LE01Gene01307	2.27573	3.07036	1.80384	3.02945	2.16666	3.32669
LE01Gene01308	1.08734	0.631871	1.21466	1.09718	0.823765	1.46542
LE01Gene01309	71.3123	68.7583	68.2793	78.1043	91.4492	82.8497
LE01Gene01310	0.111145	0	0.124104	0.174557	0	0.47229
LE01Gene01311	0.716367	0.737071	0.946933	0.627454	0.932164	1.02785
LE01Gene01312	1.67556	2.08165	1.29967	1.66798	1.98159	1.87969
LE01Gene01313	1.37857	1.97375	0.983907	0.460893	0.603482	1.85185
LE01Gene01314	4.26774	5.33742	5.87239	4.15309	2.883	5.30952
LE01Gene01315	3.57314	3.97436	1.73073	2.28003	1.85845	2.80718
LE01Gene01316	0	0	0	0	0	0
LE01Gene01317	6.01756	9.43578	5.80319	6.39334	7.02569	7.20284
LE01Gene01318	16.9891	17.8162	21.7344	12.3836	7.1479	11.3099
LE01Gene01319	7.22338	6.84631	6.03223	6.17106	5.55414	6.97211
LE01Gene01320	12.7921	13.9859	14.3329	12.3049	9.97222	10.59
LE01Gene01321	0	0.305647	0.119875	0.330626	0.580943	0.303735
LE01Gene01322	0.875	0.86968	0.774259	1.08806	1.04393	1.32042
LE01Gene01323	0.24674	0.488997	0.368958	0.44341	0	0.233447
LE01Gene01324	19.571	18.1676	21.955	20.1052	19.414	21.7829
LE01Gene01325	0.459235	0.648195	0.768747	0.36227	0.641312	0.162497
LE01Gene01326	3.93668	4.78832	2.56587	4.20729	3.2256	5.13925
LE01Gene01327	7.16986	8.51109	5.55809	7.26172	7.08047	7.35971
LE01Gene01328	0	0	0	0	0	0
LE01Gene01329	0	0	0	0	0	0
LE01Gene01330	0	0	0	0	0	0
LE01Gene01331	7.56589	10.2735	7.95449	9.74059	8.00913	11.3022
LE01Gene01332	33.7382	34.9121	34.9721	34.8532	34.8188	34.093
LE01Gene01333	0	0.790641	1.32012	3.23161	1.41191	0.794332
LE01Gene01334	9.9202	10.0636	7.50953	10.8048	10.0913	10.1321
LE01Gene01335	7.48509	7.37088	7.67377	7.55093	9.11821	9.67499
LE01Gene01336	14.8846	14.8381	15.8746	12.048	14.0196	14.0617
LE01Gene01337	10.4601	12.4501	6.09404	8.86775	9.85296	13.4768
LE01Gene01338	9.52293	10.9427	10.1056	7.74786	8.54672	8.8305
LE01Gene01339	515.885	417.074	547.041	413.564	438.871	465.666
LE01Gene01340	17.0036	16.7589	19.4442	15.3638	29.1321	18.1137
LE01Gene01341	84.5302	79.314	92.9748	65.6533	72.4533	53.1001
LE01Gene01342	186.95	191.018	186.526	176.735	181.374	154.349
LE01Gene01343	50.1176	59.8614	49.0325	62.5579	56.9704	59.979
LE01Gene01344	6.53859	8.00679	5.28719	7.01173	4.76183	6.88071
LE01Gene01345	3.66482	4.46749	2.77398	3.32258	3.74094	6.47327
LE01Gene01346	111.332	131.947	104.466	193.282	164.709	212.91
LE01Gene01347	27.3036	29.2723	27.156	30.2189	21.7902	27.782
LE01Gene01348	6.78055	6.62577	4.84053	8.65416	7.6826	14.7952
LE01Gene01349	92.8537	86.8744	103.995	93.7878	106.408	74.003
LE01Gene01350	27.7525	24.7208	26.7569	21.2786	17.7342	22.1887
LE01Gene01351	2.3658	2.21863	2.43385	3.7129	3.9225	3.4567
LE01Gene01352	6.91332	9.39489	6.1944	6.72096	4.54694	6.01071
LE01Gene01353	24.2424	43.7115	26.5186	45.0985	171.98	68.056
LE01Gene01354	0.924719	1.1932	0.835727	1.07525	0.865643	1.56997
LE01Gene01355	2.65793	4.39462	3.17152	4.32541	4.61327	6.31993
LE01Gene01356	5.15804	4.7844	5.1818	4.35984	6.00994	6.16718
LE01Gene01357	328.686	162.122	351.1	99.6947	80.0616	81.1194
LE01Gene01358	5.54563	3.34403	5.00564	4.91139	4.85216	3.65207
LE01Gene01359	33.165	51.3104	34.7835	38.7203	32.1496	40.3276
LE01Gene01360	885.107	596.501	1045.89	316.413	406.932	294.74
LE01Gene01361	0.437133	1.37371	0.672545	0.345638	0.850614	0.602249
LE01Gene01362	0.548547	0	0	0	1.34455	0
LE01Gene01363	0.378566	0.30467	0.181602	0.0858773	0.306012	0.386236
LE01Gene01364	8.84898	11.5522	7.51767	11.7902	10.0371	11.165
LE01Gene01365	8.17524	4.89696	7.48695	4.31369	6.32795	5.43609
LE01Gene01366	41.2344	33.8569	42.0583	35.8054	40.9356	35.2457
LE01Gene01367	114.108	200.386	128.668	508.988	662.704	445.748
LE01Gene01368	11.5485	13.9047	10.8262	21.9139	19.9188	25.1474
LE01Gene01369	13.0737	16.0368	12.8037	23.2335	24.4422	35.4481
LE01Gene01370	9.98554	12.9439	13.069	16.1411	19.7427	17.5577
LE01Gene01371	10.2927	11.4806	10.7053	12.1767	7.18421	12.0334
LE01Gene01372	31.1716	71.0062	23.892	99.7829	115.236	128.02
LE01Gene01373	13.5531	14.4403	12.3636	10.9042	15.4728	9.73045
LE01Gene01374	13.8453	13.3501	10.374	19.0445	22.9097	30.6527
LE01Gene01375	1.61979e-09	0	2.56765e-11	0	0.133314	0.0669116
LE01Gene01376	7.92797	6.87946	8.37555	8.40124	6.70329	5.83248
LE01Gene01377	63.568	56.2229	78.7871	56.7427	77.4558	58.2017
LE01Gene01378	10.9133	9.74605	12.9365	9.80951	11.8985	8.09198
LE01Gene01379	34.5798	32.2878	38.8153	45.6311	49.3193	44.2532
LE01Gene01380	3.02227	3.02011	3.94569	3.08546	2.94349	3.07971
LE01Gene01381	1.34901	1.3126	1.52994	1.15071	1.14022	0.983466
LE01Gene01382	2.03971	1.79803	2.3974	1.67423	1.74112	1.5518
LE01Gene01383	3.04271	3.05889	2.86653	2.38396	2.863	2.85875
LE01Gene01384	0.847999	0.295434	1.18024	3.32726	1.15613	1.90616
LE01Gene01385	28.1845	25.4701	29.3338	29.9623	27.2282	24.2126
LE01Gene01386	21.2898	17.0699	18.5203	13.6054	10.3435	8.02555
LE01Gene01387	3.95591	3.9522	2.53694	4.74293	3.99845	5.73954
LE01Gene01388	14.6066	14.7235	15.1044	19.0049	11.7798	13.5529
LE01Gene01389	3.2095	3.68028	3.34669	3.07234	3.31593	3.76131
LE01Gene01390	47.0689	43.8914	43.1943	41.2283	39.5346	39.252
LE01Gene01391	4.62391	5.69306	4.30308	6.51808	8.73163	6.39647
LE01Gene01392	38.0334	40.4314	38.175	54.6504	61.5061	61.962
LE01Gene01393	32.6781	46.6228	32.5403	45.824	42.9478	49.5168
LE01Gene01394	3.72835	3.39723	3.4858	4.89825	6.4647	7.5674
LE01Gene01395	526.251	655.766	591.114	751.77	803.746	722.053
LE01Gene01396	33.1013	34.5668	25.052	67.4081	37.0624	59.7075
LE01Gene01397	6.38964	7.58445	6.30456	7.01965	8.3056	10.3064
LE01Gene01398	3.18665	4.02975	3.06029	3.94353	4.07845	4.91797
LE01Gene01399	4.73165	4.06514	3.44301	8.9284	8.9028	9.24033
LE01Gene01400	1.92654	2.66792	2.68899	2.82176	2.3817	2.02974
LE01Gene01401	3.54285	4.80362	5.40564	5.36511	3.69183	4.52595
LE01Gene01402	4.20288	6.0657	3.76534	6.76834	3.89816	6.05498
LE01Gene01403	3.2976	4.54048	2.50906	4.09068	4.56939	4.10093
LE01Gene01404	3.14513	5.27378	3.4142	4.83904	3.71522	4.47177
LE01Gene01405	0.127447	0.488425	0.322679	0.454919	0.446635	0.315798
LE01Gene01406	10.5858	14.4573	9.07839	10.5402	12.8033	11.4592
LE01Gene01407	0.211599	0.272207	0.176534	0.38394	0.610953	0.494562
LE01Gene01408	148.052	161.398	134.703	141.975	146.852	174.767
LE01Gene01409	16.3577	15.9101	17.4215	14.4595	13.908	16.5355
LE01Gene01410	6.38298	7.40732	6.93727	5.62651	5.58507	5.99962
LE01Gene01411	4.17452	5.85177	3.34338	2.0399	4.38744	3.3169
LE01Gene01412	37.8563	27.0138	47.6961	26.1803	27.1083	27.2934
LE01Gene01413	1.09061	0.771945	0.685613	0.977252	0.772123	1.06658
LE01Gene01414	7.85446	10.3898	5.95126	11.4684	9.36469	11.7632
LE01Gene01415	62.9236	76.5133	71.0052	85.4598	81.5313	63.1091
LE01Gene01416	6.62047	5.78566	5.45839	11.2632	10.3275	14.0181
LE01Gene01417	5.26218	6.67247	4.75404	5.186	4.45318	5.19634
LE01Gene01418	15.2021	19.2824	14.3009	16.3755	16.8342	16.8904
LE01Gene01419	11.5351	14.921	12.0697	16.5119	17.1797	20.6678
LE01Gene01420	6.15987	7.66611	6.55263	7.14045	7.56913	9.54206
LE01Gene01421	22.484	23.2643	24.9623	20.9152	23.8143	22.705
LE01Gene01422	11.4443	13.6671	17.0574	15.3563	14.0856	12.7129
LE01Gene01423	12.2237	13.0162	12.2761	13.3545	15.0462	13.8425
LE01Gene01424	1055.08	1108.34	1071.94	1369.58	1559.66	1345.13
LE01Gene01425	23.1167	25.0851	22.6674	25.0087	22.9884	19.8165
LE01Gene01426	19.4589	15.1953	20.6582	16.2103	20.7103	18.0066
LE01Gene01427	2.48062	2.63856	2.95351	2.63645	2.89049	3.85497
LE01Gene01428	89.8229	77.162	97.5125	77.0328	111.418	68.466
LE01Gene01429	935.234	919.287	995.527	1062.88	1206.66	913.583
LE01Gene01430	16.1518	18.0916	14.2292	15.1012	16.6644	18.7001
LE01Gene01431	20.7226	16.9291	23.8702	13.4774	13.1719	8.52748
LE01Gene01432	14.2563	14.6346	10.3147	16.2883	13.5076	17.208
LE01Gene01433	6.1657	7.22126	5.0541	6.61739	7.36217	7.60811
LE01Gene01434	227.239	219.007	222.271	198.286	187.4	183.559
LE01Gene01435	437.312	372.119	445.597	302.688	272.425	245.749
LE01Gene01436	11.1636	10.6676	11.835	12.9094	12.8226	6.42033
LE01Gene01437	50.9884	46.1918	46.4539	50.4798	52.0105	51.2176
LE01Gene01438	6.02672	5.65869	6.17464	7.71506	6.21639	7.49729
LE01Gene01439	69.0128	84.1843	59.9664	95.03	98.4989	109.681
LE01Gene01440	4.28902	4.177	5.0086	6.06743	5.23567	6.44384
LE01Gene01441	21.2082	23.6162	22.6688	22.4006	17.8225	26.0164
LE01Gene01442	23.6147	19.6065	26.0526	15.2129	17.2532	12.8361
LE01Gene01443	300.237	280.427	304.259	273.888	283.521	268.893
LE01Gene01444	303.748	238.301	368.082	293.75	319.278	220.049
LE01Gene01445	41.4434	26.6334	47.2982	32.6645	27.1614	16.0978
LE01Gene01446	6.5835	7.39126	3.92162	8.47796	7.45331	10.0766
LE01Gene01447	0.149026	0.529205	0.248437	0.349922	0	0.518948
LE01Gene01448	1.30895	0.945872	1.26788	0.800345	1.42306	1.23793
LE01Gene01449	14.1187	14.9674	14.0433	11.7523	13.4851	11.6109
LE01Gene01450	0.465199	0.803877	0.521139	0.986766	1.02413	1.10246
LE01Gene01451	8.88019	9.97244	7.96326	8.69562	8.07943	9.3379
LE01Gene01452	92.9964	80.7639	95.5159	72.9114	88.3455	82.926
LE01Gene01453	27.6836	24.1017	25.5414	25.4484	22.1932	23.6808
LE01Gene01454	82.4741	86.0734	110.869	59.2007	89.2123	78.5914
LE01Gene01455	321.358	389.348	259.204	198.84	204.3	305.086
LE01Gene01456	108.491	104.59	112.881	145.91	157.937	196.448
LE01Gene01457	17.377	14.8136	18.2696	8.45231	10.4669	10.3652
LE01Gene01458	4.28242	5.45048	2.90084	3.08124	3.60866	3.99466
LE01Gene01459	9.54079	9.04957	9.20831	9.609	10.465	11.9869
LE01Gene01460	0.715241	1.22114	0.630938	0.88912	0.574152	0.89862
LE01Gene01461	0.444926	0.155089	0.247681	0	0.307179	0.15586
LE01Gene01462	0.811734	1.08434	0.646789	0.379951	0.537805	0.545873
LE01Gene01463	27.8697	31.3696	33.0265	43.5158	52.4092	37.135
LE01Gene01464	30.2617	27.8507	32.0073	26.2199	34.3265	30.1198
LE01Gene01465	15.3826	16.5884	11.0627	19.7285	18.7429	22.1138
LE01Gene01466	8.49498	9.34442	4.75936	7.60203	6.79791	12.149
LE01Gene01467	77.5938	73.5595	86.9631	55.9043	65.25	48.2143
LE01Gene01468	49.9052	48.6942	55.2601	46.7475	39.4915	38.8064
LE01Gene01469	5.01085	4.70299	4.06418	3.68191	4.98178	5.11337
LE01Gene01470	17.1513	17.2702	16.5639	17.4667	11.4339	14.1838
LE01Gene01471	21.6084	25.554	17.2096	24.8366	21.6704	24.7399
LE01Gene01472	16.9932	13.4422	21.1772	30.3501	36.5798	26.5664
LE01Gene01473	10.4419	7.86475	8.46438	13.4385	9.70874	9.86673
LE01Gene01474	1.98122	2.59336	1.51384	2.13896	2.54018	3.79204
LE01Gene01475	2.60889	2.25153	2.25004	2.52132	2.69825	1.67711
LE01Gene01476	18.5444	14.6567	22.2138	15.1474	15.7082	17.0754
LE01Gene01477	8.09928	9.34532	9.14851	11.2338	7.46529	8.0962
LE01Gene01478	1.45538	1.99244	1.22828	1.81473	1.66765	2.22175
LE01Gene01479	50.0629	50.4606	60.4996	53.4816	48.2176	57.5479
LE01Gene01480	7.82979	12.1685	5.14299	8.30135	7.92194	9.58099
LE01Gene01481	0.381857	0.132892	0.160671	0.378104	0.267116	0.674083
LE01Gene01482	5.07612	3.91974	6.50814	4.40212	6.61938	4.04023
LE01Gene01483	57.0042	52.767	56.1909	56.3762	59.3073	60.2197
LE01Gene01484	18.8927	15.8775	18.9086	18.878	17.4027	17.3794
LE01Gene01485	0.642984	0.772543	0.950083	0.863655	1.05977	0.536462
LE01Gene01486	65.251	70.7814	79.544	37.3347	62.3846	30.6622
LE01Gene01487	191.329	262.769	196.965	77.8911	101.216	69.6987
LE01Gene01488	19.5676	16.7013	21.2976	18.5837	17.1043	21.5641
LE01Gene01489	141.017	82.8393	142.994	127.091	179.445	155.215
LE01Gene01490	5.13053	5.80289	7.41766	3.5906	5.53971	5.58032
LE01Gene01491	28.02	26.7355	26.0952	18.6078	9.06267	18.2459
LE01Gene01492	6.65182	4.71491	5.83472	2.96787	4.77319	3.27155
LE01Gene01493	0	0	0	0	0	0
LE01Gene01494	2.88477	5.00513	2.85059	3.73309	3.25001	3.65967
LE01Gene01495	6.00316	5.26591	7.4808	5.92996	7.32951	5.85745
LE01Gene01496	3.52846	4.85881	4.46453	4.7096	5.41115	4.69826
LE01Gene01497	0.164331	0.692193	0.124364	0.691443	0.923742	0.464388
LE01Gene01498	11.6993	13.3907	12.029	8.06587	9.56127	8.60157
LE01Gene01499	106.173	125.448	103.586	76.7446	92.8784	106.343
LE01Gene01500	240.276	255.701	261.005	188.413	208.39	209.514
LE01Gene01501	1.10796	1.2161	1.04231	0.698435	1.35913	0.936146
LE01Gene01502	0	0.329216	0.0880819	0	0	0
LE01Gene01503	3.84288	2.45133	1.95722	2.23314	3.06314	1.78991
LE01Gene01504	2.3812	2.82534	2.24279	2.93397	2.55502	3.11364
LE01Gene01505	34.0658	38.713	32.9997	50.555	51.1304	58.9465
LE01Gene01506	87.3672	84.0271	86.1925	105.549	113.373	138.266
LE01Gene01507	7.32677	9.249	6.94023	10.0442	16.3014	14.9677
LE01Gene01508	10.1768	12.1421	8.49859	9.4964	10.7591	11.7713
LE01Gene01509	60.3482	109.619	58.1482	34.8185	71.1707	35.1554
LE01Gene01510	53.6489	63.7933	60.8051	48.6182	47.8721	52.3723
LE01Gene01511	7.5699	7.04333	6.9949	8.92014	11.2382	11.2116
LE01Gene01512	13.5696	14.6597	11.1983	19.096	20.4969	22.5166
LE01Gene01513	0.478356	1.34113	1.045	0.70013	0	1.97333
LE01Gene01514	120.583	90.0077	113.594	100.853	97.5194	74.7392
LE01Gene01515	33.0789	39.7329	32.8264	33.0083	40.7779	48.5764
LE01Gene01516	27.8008	29.0845	24.0926	29.0963	26.9503	29.3419
LE01Gene01517	59.5989	53.9964	63.0059	45.5166	46.8517	39.9391
LE01Gene01518	63.4164	57.5656	71.9471	51.8569	59.5892	50.9901
LE01Gene01519	2.5183	2.48239	2.18661	4.69256	3.60701	3.87673
LE01Gene01520	9.00407	4.8729	7.59394	7.93737	6.34921	7.99288
LE01Gene01521	1.68328	1.94592	1.38947	1.24699	1.67465	1.38495
LE01Gene01522	8.26817	8.03507	7.59482	7.84793	6.59194	8.30399
LE01Gene01523	23.2187	19.3696	18.3798	21.0076	21.9305	16.8242
LE01Gene01524	538.838	572.267	602.8	418.134	346.088	262.523
LE01Gene01525	31.4027	43.619	27.1643	43.6961	48.4138	60.8446
LE01Gene01526	60.6371	47.4071	62.4339	19.3744	16.14	17.6009
LE01Gene01527	1.13524	0.931887	1.04221	0.738433	0.924819	0.939702
LE01Gene01528	9.17337	8.57321	7.03912	7.50246	8.40487	7.41587
LE01Gene01529	22.5952	21.0172	16.6404	29.5072	29.2346	44.7707
LE01Gene01530	4.86863	4.09761	4.92167	2.88007	4.34022	3.49906
LE01Gene01531	37.8404	52.3065	41.6883	110.136	99.2294	101.445
LE01Gene01532	28.4832	27.9589	29.6201	24.061	32.9258	19.1118
LE01Gene01533	28.7751	27.6198	33.1989	23.1198	23.5823	23.9826
LE01Gene01534	550.141	476.632	586.164	413.793	326.696	269.532
LE01Gene01535	25.8897	23.2039	30.0006	23.348	17.3396	13.332
LE01Gene01536	37.881	53.9066	38.6012	44.0853	37.7996	42.3666
LE01Gene01537	121.173	119.993	121.239	108.392	114.787	105.429
LE01Gene01538	13.988	14.6347	13.2207	12.6491	12.7202	14.3476
LE01Gene01539	7.40567	6.23681	8.26007	6.07982	4.72686	6.56429
LE01Gene01540	25.7055	31.0716	17.3932	28.1538	28.2276	44.4346
LE01Gene01541	15.7932	15.9232	15.4258	13.5151	16.2965	14.4399
LE01Gene01542	95.9596	89.9514	110.201	98.0678	100.258	75.6333
LE01Gene01543	12.7358	17.2171	11.8056	19.0749	15.6587	21.3641
LE01Gene01544	36.9761	47.1246	29.0407	37.0746	32.4801	53.3605
LE01Gene01545	80.935	91.2553	76.0431	72.762	74.5514	72.3137
LE01Gene01546	1048.58	1078.4	1039.91	1046.43	1196.22	999.702
LE01Gene01547	4.70001	6.36468	5.87486	6.80573	7.59535	6.97099
LE01Gene01548	14.3056	16.0908	15.5481	15.3721	17.2008	13.7675
LE01Gene01549	169.512	154.9	178.146	96.0864	95.1011	86.0264
LE01Gene01550	76.2107	57.1377	79.1053	50.1046	52.5877	48.388
LE01Gene01551	9.19942	7.87776	11.2525	10.3992	11.0992	8.85249
LE01Gene01552	63.7106	44.0499	68.6356	47.6749	49.3854	39.0257
LE01Gene01553	424.217	358.685	445.584	311.921	363.078	268.724
LE01Gene01554	13.2419	14.2036	11.7432	16.3483	17.2337	19.0628
LE01Gene01555	19.1609	12.1856	22.8048	15.2876	18.7207	13.798
LE01Gene01556	11.0403	11.6045	13.6805	8.46295	8.73906	9.84478
LE01Gene01557	9.43891	10.4367	7.47805	12.0726	11.0394	14.3229
LE01Gene01558	20.9015	17.175	24.0542	18.1467	24.3055	21.843
LE01Gene01559	92.618	88.159	102.733	82.2027	78.3349	66.938
LE01Gene01560	65.8466	77.3066	49.4864	49.1786	54.8382	72.0307
LE01Gene01561	86.922	71.0101	81.5112	50.4961	49.7309	43.2674
LE01Gene01562	0.447599	0.930501	0.925584	0.470753	0.210393	0.422868
LE01Gene01563	1.94498	1.93459	2.09684	1.64092	0.346421	1.43532
LE01Gene01564	17.8915	18.0806	18.9287	17.8286	19.0811	19.3126
LE01Gene01565	7.1555	7.46886	12.0424	9.79592	12.2972	9.62286
LE01Gene01566	8.4896	9.43367	8.32108	8.55458	6.656	9.33531
LE01Gene01567	35.709	34.9571	45.8241	27.8772	23.419	21.4251
LE01Gene01568	111.022	108.566	119.482	100.298	92.5764	88.6419
LE01Gene01569	10.5128	12.8789	8.46135	16.4483	13.9375	17.1468
LE01Gene01570	132.973	125.249	136.981	139.332	140.752	141.135
LE01Gene01571	7.31648	8.23692	6.28399	3.15265	8.21396	4.34015
LE01Gene01572	21.3555	16.0183	14.8434	13.8159	12.2511	18.7396
LE01Gene01573	30.0427	31.5816	20.5009	38.6238	33.199	47.1629
LE01Gene01574	102.745	108.82	111.863	78.0292	82.5984	61.0293
LE01Gene01575	376.096	266.299	383.799	356.06	351.801	321.979
LE01Gene01576	10.0122	11.5963	9.42682	12.0442	11.7769	12.9598
LE01Gene01577	8.44178	9.30549	6.74166	8.32548	6.08316	7.36427
LE01Gene01578	135.956	170.303	149.179	92.3423	81.7627	65.2546
LE01Gene01579	220.491	214.171	232.605	234.696	234.994	196.559
LE01Gene01580	42.2971	49.6216	40.8391	36.7569	30.0468	41.1598
LE01Gene01581	4.60404	8.34877	4.65916	4.97077	5.63523	5.00248
LE01Gene01582	12.4691	17.6737	11.3319	15.8332	13.1015	11.9876
LE01Gene01583	30.5679	30.2495	34.8345	30.7766	32.0041	25.1411
LE01Gene01584	172.321	144.803	217.472	175.593	145.894	111.014
LE01Gene01585	28.4812	28.5715	42.239	24.7207	30.0559	26.4968
LE01Gene01586	10.826	8.40461	10.6338	9.35552	7.51353	8.24628
LE01Gene01587	17.0191	15.2532	17.2757	14.3024	15.1407	16.4316
LE01Gene01588	525.977	432.213	530.264	476.078	489.96	464.953
LE01Gene01589	8.03937	7.68129	5.46688	8.15389	6.44158	11.3434
LE01Gene01590	21.9086	24.3572	22.5875	18.3671	19.0315	19.2103
LE01Gene01591	3.37692	5.68286	2.93685	3.76889	2.61249	4.25999
LE01Gene01592	20.3785	26.8857	17.8743	25.7412	19.6405	26.4812
LE01Gene01593	510.803	665.493	480.257	601.379	587.365	603.581
LE01Gene01594	4.95037	4.91581	3.07775	5.06354	4.79604	7.00162
LE01Gene01595	14.7823	15.6214	13.9078	15.1951	11.7118	11.199
LE01Gene01596	33.5661	23.1675	22.7506	31.1073	25.9504	43.3159
LE01Gene01597	14.3996	17.5218	13.5462	12.4965	14.7902	14.7165
LE01Gene01598	3.57304	4.1738	3.48969	3.9542	8.71697	5.88496
LE01Gene01599	1481.05	1568.5	1691.23	2483.76	2504.18	1631.21
LE01Gene01600	0.0533686	0.0749797	0.119146	0	0.147728	0.0746703
LE01Gene01601	2.04983	2.37935	1.75669	1.10183	1.05041	1.44104
LE01Gene01602	12.2872	13.3325	15.7515	12.0669	9.53509	7.26643
LE01Gene01603	27.5971	25.0688	27.734	22.5851	18.5993	18.861
LE01Gene01604	7.34279	6.05374	7.61466	3.21026	7.86026	6.81481
LE01Gene01605	52.5357	84.3935	37.8606	59.4913	60.4647	80.1566
LE01Gene01606	1.54998	2.31099	2.04491	3.42441	2.19718	0.743979
LE01Gene01607	32.2936	40.3349	33.507	37.6011	28.7084	35.7555
LE01Gene01608	48.575	49.654	51.1727	41.5944	38.8711	41.1037
LE01Gene01609	11.271	12.2056	8.71482	9.73	7.47238	10.4199
LE01Gene01610	36.1101	26.9733	40.9925	39.2466	28.7315	26.9363
LE01Gene01611	4.57071	5.38825	3.89109	4.167	3.83827	5.29993
LE01Gene01612	273.497	233.086	279.671	172.067	168.882	130.354
LE01Gene01613	99.5092	114.475	91.5878	94.0654	84.9088	79.6643
LE01Gene01614	3.43769	4.39883	2.70567	4.36721	6.47774	5.95656
LE01Gene01615	4.95913	4.80538	5.21485	8.98832	9.80554	10.5323
LE01Gene01616	8.6909	10.0742	6.89605	10.9581	9.01499	14.0444
LE01Gene01617	21.5756	16.6111	19.0428	40.9827	37.9887	46.4148
LE01Gene01618	9.83878	9.7706	9.22063	10.5298	10.4655	11.4229
LE01Gene01619	122.573	104.489	130.957	110.508	111.373	89.0941
LE01Gene01620	47.3177	48.1136	53.4437	36.3133	32.6778	32.1041
LE01Gene01621	90.6437	76.1437	88.2554	86.3737	77.0342	71.0505
LE01Gene01622	25.1512	18.6696	24.7889	27.8896	28.7783	16.6857
LE01Gene01623	32.8428	25.0391	29.4188	31.4843	18.9841	24.9194
LE01Gene01624	12.57	13.0754	12.9779	12.4901	10.1973	9.53942
LE01Gene01625	6.66798	8.90513	5.60794	8.73744	7.52651	11.9616
LE01Gene01626	6.19205	6.84415	4.05553	9.67179	9.20089	16.3405
LE01Gene01627	135.583	105.863	132.644	89.4632	99.8111	87.7154
LE01Gene01628	124.946	83.6303	138.92	71.3411	70.2607	55.5254
LE01Gene01629	8.29373	7.80051	10.389	7.84495	6.86297	7.84032
LE01Gene01630	1.71329	2.30975	1.44792	1.58175	0.400406	0.759898
LE01Gene01631	11.0036	13.9418	14.1642	12.9813	12.9658	10.0942
LE01Gene01632	26.3295	30.7816	20.578	24.5837	26.0804	33.2456
LE01Gene01633	25.8984	26.8811	20.3234	47.6426	54.5289	62.0657
LE01Gene01634	10.1143	12.3976	6.68805	10.9995	9.91871	15.1808
LE01Gene01635	946.873	882.065	1050.91	699.676	574.676	458.577
LE01Gene01636	0.91628	1.00583	0.960991	0.993167	1.34627	1.0884
LE01Gene01637	1.64632	1.42433	0.794693	1.54704	1.49703	2.98032
LE01Gene01638	1.21776	1.20562	1.51432	1.44052	1.35424	1.20291
LE01Gene01639	58.3857	63.0387	61.0499	28.5101	44.5694	40.9373
LE01Gene01640	6.5531	6.23446	7.10428	4.04183	4.10774	4.00911
LE01Gene01641	23.6518	21.3366	24.7093	19.9762	21.8996	21.1432
LE01Gene01642	9.29488	8.52625	8.22484	7.65217	6.21982	8.99301
LE01Gene01643	198.186	206.104	167.813	120.175	165.952	214.037
LE01Gene01644	29.1113	32.2712	22.9341	41.7447	41.9851	53.89
LE01Gene01645	18.1201	17.7315	13.4027	14.615	11.388	11.9869
LE01Gene01646	1.85465	1.55938	1.45337	1.39147	0.973251	1.83882
LE01Gene01647	171.741	155.439	174.216	148.345	191.85	127.421
LE01Gene01648	71.7942	69.8991	80.9036	69.7598	71.6513	56.2804
LE01Gene01649	23.3114	23.0603	23.7968	22.1032	23.5034	25.9814
LE01Gene01650	115.466	117.191	88.7087	149.394	132.042	172.989
LE01Gene01651	1.99216	1.72501	2.32313	2.6298	2.26744	1.8903
LE01Gene01652	4.95009	5.56417	4.21393	5.07467	5.12949	6.17188
LE01Gene01653	11.6069	11.3249	7.497	18.2876	14.4596	23.5104
LE01Gene01654	10.2228	10.8523	10.5888	16.7932	22.2484	20.8539
LE01Gene01655	29.4965	35.2634	25.7762	27.2497	29.8777	37.2984
LE01Gene01656	33.7779	51.3296	29.201	69.4966	68.8447	84.5212
LE01Gene01657	14.9025	16.7106	12.2335	17.7944	16.4413	23.6035
LE01Gene01658	62.4323	57.4047	51.8784	75.6381	71.8925	91.149
LE01Gene01659	5.26582	4.27495	6.11847	3.02365	2.49078	2.77692
LE01Gene01660	73.4074	56.3371	83.1038	53.6278	58.9204	45.5278
LE01Gene01661	91.5569	88.7344	96.0452	113.24	132.467	91.9536
LE01Gene01662	9.64187	9.46962	10.2247	11.619	7.09719	9.46023
LE01Gene01663	39.7176	26.6053	45.7933	24.4314	32.7997	22.2724
LE01Gene01664	68.7303	50.1119	79.7882	61.7156	66.7005	48.4248
LE01Gene01665	4.20175	3.66318	3.30014	5.32529	4.76873	6.30523
LE01Gene01666	0.220678	0.39942	0.31736	0.252996	0.359882	0.359357
LE01Gene01667	9.9162	12.6357	9.496	19.1608	12.6528	13.3398
LE01Gene01668	14.0675	14.875	10.5155	18.3661	17.0161	23.5857
LE01Gene01669	9.34556	11.2317	6.46277	9.52851	8.76719	15.5679
LE01Gene01670	12.4408	7.56448	10.8486	7.08789	12.6683	7.77869
LE01Gene01671	45.7402	60.416	32.4975	56.9665	53.0466	77.8467
LE01Gene01672	23.4779	22.0607	25.5568	20.6425	22.9852	15.99
LE01Gene01673	13.9883	12.8875	12.0559	7.49308	10.7789	5.35596
LE01Gene01674	231.804	210.424	263.075	124.083	89.4147	97.2838
LE01Gene01675	357.529	305.017	392.454	270.188	264.932	213.334
LE01Gene01676	51.0269	42.1774	54.8827	35.2183	37.8838	34.2509
LE01Gene01677	30.4734	34.87	37.2905	34.1471	28.1942	38.2503
LE01Gene01678	16.835	15.0503	16.5255	16.9223	21.9058	17.3422
LE01Gene01679	177.603	196.738	119.208	246.103	251.712	413.556
LE01Gene01680	58.6401	52.4989	70.4989	31.6777	23.5396	22.3561
LE01Gene01681	29.1039	18.5213	38.2527	18.12	15.5114	12.7971
LE01Gene01682	22.4988	18.8629	22.0402	14.6526	16.0267	20.119
LE01Gene01683	7.29307	8.81217	7.5278	7.52132	7.34715	8.10897
LE01Gene01684	26.2223	29.2943	26.378	32.7381	31.2227	32.8797
LE01Gene01685	16.6026	10.9326	19.3148	10.0329	11.1895	8.77448
LE01Gene01686	30.8946	32.8772	32.3327	32.6288	35.5393	29.0023
LE01Gene01687	26.2727	19.8626	28.3309	19.9554	15.8918	12.99
LE01Gene01688	19.4331	20.2138	19.1081	12.3663	11.5668	9.75624
LE01Gene01689	104.531	106.988	111.885	124.466	132.942	122.642
LE01Gene01690	374.488	343.009	447.264	152.96	188.836	126.834
LE01Gene01691	781.886	852.824	758.668	438.183	471.428	200.775
LE01Gene01692	35.2865	41.8086	36.6789	25.8392	24.9613	24.4794
LE01Gene01693	4.22892	6.48149	5.08696	5.8639	4.90681	5.38916
LE01Gene01694	28.3517	19.6129	29.7672	23.793	20.6977	17.4552
LE01Gene01695	1.0201	1.2704	0.776799	0.91641	3.67127	1.00586
LE01Gene01696	7.97592	12.1165	8.44886	12.6094	10.8858	13.8268
LE01Gene01697	21.1491	20.4521	22.1312	20.8373	19.8984	21.8044
LE01Gene01698	0	0	0	0	0	0
LE01Gene01699	0	0	0	0	0	0
LE01Gene01700	14.9329	14.5204	11.3713	14.5315	10.7101	15.2084
LE01Gene01701	22.4808	25.4587	22.9967	22.3002	22.1206	18.0953
LE01Gene01702	16.9895	14.602	22.0296	18.3646	14.0216	13.6694
LE01Gene01703	4.68658	5.37004	4.43702	4.17211	4.94639	4.5628
LE01Gene01704	23.4137	32.0645	19.445	39.7807	30.9824	32.0151
LE01Gene01705	36.9831	47.1062	32.2688	44.5598	44.5777	47.108
LE01Gene01706	25.6308	19.0208	23.6276	17.0774	17.9222	10.8522
LE01Gene01707	43.2193	38.9173	46.9343	44.8757	48.6405	36.789
LE01Gene01708	20.6879	26.6364	19.2064	21.9149	18.7854	24.4335
LE01Gene01709	426.44	413.443	498.631	333.278	273.722	225.335
LE01Gene01710	34.7064	30.226	32.7743	24.5585	34.6168	24.8762
LE01Gene01711	0.0514535	0.286845	0.172645	0.164543	0	0.146132
LE01Gene01712	9.74433	12.3836	14.287	9.47025	11.9418	10.6895
LE01Gene01713	9.01515	8.26447	15.2857	5.87289	12.289	6.9558
LE01Gene01714	0	0	0	0	0	0
LE01Gene01715	0	0	0	0	0	0
LE01Gene01716	0.164518	0.147936	0.187948	0.25378	0.149804	0.153087
LE01Gene01717	20.2265	18.5564	18.1614	17.0144	18.0291	17.2892
LE01Gene01718	13.1671	14.9699	14.0802	11.9637	11.8932	11.3149
LE01Gene01719	15.3482	14.7783	16.6235	14.0205	19.5834	18.5453
LE01Gene01720	422.814	388.118	395.246	448.837	455.509	596.337
LE01Gene01721	137.373	198.581	109.799	111.251	119.719	165.142
LE01Gene01722	97.2743	90.8054	105.923	93.2059	114.055	92.3527
LE01Gene01723	578.695	472.246	679.194	514.116	546.569	416.25
LE01Gene01724	0.0792213	0.0820326	0.205872	0.126283	0.224667	0.0856436
LE01Gene01725	0.61073	1.28411	0.70973	0.687726	0.734693	1.62044
LE01Gene01726	78.8582	100.758	86.0647	115.201	105.778	102.239
LE01Gene01727	5302.85	3138.45	5510.49	4215.56	5785.49	4534.7
LE01Gene01728	12.5895	9.29904	11.231	8.46744	8.16975	8.91794
LE01Gene01729	0.427664	0.254361	0.27652	0.288812	0	0.51663
LE01Gene01730	45.4517	63.8589	38.4201	51.3457	45.6508	60.1235
LE01Gene01731	66.8254	78.5671	71.8353	65.9088	67.5677	68.0338
LE01Gene01732	32.743	33.6487	32.4978	29.3764	22.5978	33.8854
LE01Gene01733	14.1966	21.9645	9.87527	12.8111	13.0394	17.3214
LE01Gene01734	1438.08	1459.65	1471.01	1421.32	1332.78	1298.6
LE01Gene01735	38.3278	36.7436	25.9301	32.7443	30.8205	36.8656
LE01Gene01736	12.2538	16.452	12.409	20.5642	18.6699	11.0506
LE01Gene01737	5.23716	5.20191	4.59426	4.05973	5.445	4.50284
LE01Gene01738	10.4238	9.85506	5.83546	12.3161	11.2523	17.4287
LE01Gene01739	0.683916	1.27868	1.34279	0.361489	0.476405	0.727029
LE01Gene01740	10.3761	12.7101	8.60823	9.15493	7.48361	8.91123
LE01Gene01741	17.9387	16.3069	17.3261	14.4796	13.3701	10.9332
LE01Gene01742	8.95572	12.8413	14.3211	26.9592	32.4628	24.6684
LE01Gene01743	50.2823	54.6444	39.685	50.6167	40.5935	61.7467
LE01Gene01744	43.6779	35.6639	46.277	28.0291	30.8475	16.8292
LE01Gene01745	98.4373	94.7932	97.9185	64.9194	58.5715	54.3229
LE01Gene01746	3.77635	4.41396	3.47739	4.98528	3.79303	5.05012
LE01Gene01747	7.4036	8.30255	5.67197	9.25159	9.8958	11.053
LE01Gene01748	1.03974	3.37749	0.379869	3.69538	3.67227	1.89038
LE01Gene01749	0.37674	0.106331	1.16496	0.702497	0.624518	0.422188
LE01Gene01750	27.1626	23.1484	17.0211	30.4969	29.1253	37.284
LE01Gene01751	7.12549	7.9713	5.86952	9.3124	9.52637	10.4758
LE01Gene01752	5.84792	6.83442	5.99324	6.65246	5.52645	6.66589
LE01Gene01753	1.10435	0.7491	0.61739	1.22762	1.4311	0.769777
LE01Gene01754	3.06533	4.25646	2.09288	3.25884	3.05278	4.05691
LE01Gene01755	2.783	4.84922	2.41187	4.19064	6.7401	8.14463
LE01Gene01756	0	0	0	0	0	0
LE01Gene01757	0	0	0	0	0	0
LE01Gene01758	0	0	0	0	0	0
LE01Gene01759	0	0	0	0	0	0
LE01Gene01760	0	0	0	0	0	0
LE01Gene01761	0	0	0	0	0	0
LE01Gene01762	0	0	0	0	0	0
LE01Gene01763	0	0	0	0	0	0
LE01Gene01764	0	0	0	0	0	0
LE01Gene01765	0	0	0	0	0	0
LE01Gene01766	0	0	0	0	0	0
LE01Gene01767	6.41648	10.3431	6.55587	12.1362	11.965	11.8494
LE01Gene01768	12.1187	14.0811	12.2671	17.9351	20.2706	27.3759
LE01Gene01769	21.5923	20.671	18.9644	22.2083	25.5345	20.8254
LE01Gene01770	33.256	31.5551	36.7692	35.3823	37.858	35.2004
LE01Gene01771	0	0	0	0	0	0
LE01Gene01772	0	0	0	0	0	0
LE01Gene01773	72.5076	67.5798	70.6103	63.978	59.7871	61.9003
LE01Gene01774	7.94127	7.3694	5.56193	9.52015	8.52147	12.4496
LE01Gene01775	292.941	208.47	322.778	197.353	192.067	151.545
LE01Gene01776	9.43082	8.33994	7.28987	8.86508	6.51043	8.031
LE01Gene01777	26.1691	20.6927	24.1209	33.6063	27.9059	36.2978
LE01Gene01778	28.7183	30.7243	30.6862	22.0923	28.5626	22.2952
LE01Gene01779	22.8368	22.6877	15.9091	13.9674	13.8079	21.3405
LE01Gene01780	712.897	497.005	837.947	472.296	538.102	382.108
LE01Gene01781	1.41134	1.06864	0.832153	1.93878	0.542983	1.75301
LE01Gene01782	149.704	49.5577	172.203	61.0669	46.5009	50.44
LE01Gene01783	14.6829	19.4484	12.7393	15.6949	19.7886	21.9786
LE01Gene01784	30.1169	24.8978	32.2637	23.4452	25.5635	23.775
LE01Gene01785	23.3926	16.4691	20.5598	17.6063	17.4527	16.2849
LE01Gene01786	14.9175	12.8386	9.94674	15.6799	12.7374	19.1858
LE01Gene01787	5.25232	4.89066	6.90871	3.73726	6.03737	3.92844
LE01Gene01788	32.4594	37.3385	32.7018	27.7104	38.2319	32.2574
LE01Gene01789	25.1533	23.8082	25.2782	21.8701	18.3952	18.2196
LE01Gene01790	1.73055	3.50414	1.78704	1.65619	1.44	2.51431
LE01Gene01791	14.2987	12.4144	13.5245	12.5799	11.3115	10.5881
LE01Gene01792	1.1877	0.481043	0.946485	0	0.892936	0
LE01Gene01793	0	0	0	0	0	0
LE01Gene01794	0	0	0	0	0	0
LE01Gene01795	0	0	0	0	0	0
LE01Gene01796	1.83505	3.96353	4.21621	1.59563	1.64349	1.4544
LE01Gene01797	6.45152	5.49411	6.85016	6.47549	6.75577	5.87572
LE01Gene01798	14.7124	10.9608	18.2824	15.6327	15.2039	9.8306
LE01Gene01799	38.263	41.5816	41.4963	39.3681	42.1071	38.8086
LE01Gene01800	179.803	187.997	190.985	296.433	341.937	332.895
LE01Gene01801	16.4664	12.1114	22.0237	7.43646	5.7607	8.04957
LE01Gene01802	9.4074	10.6339	11.5944	10.4107	9.70067	11.3551
LE01Gene01803	2.00915	1.44797	1.16575	1.0383	0.910681	1.19506
LE01Gene01804	501.808	498.226	533.26	372.776	282.899	238.317
LE01Gene01805	343.148	346.63	359.546	333.063	354.166	320.881
LE01Gene01806	8.72469	10.2771	8.52057	5.43119	6.29642	5.04191
LE01Gene01807	24.4273	27.6798	22.033	18.385	17.4649	15.7464
LE01Gene01808	1.42643	3.76751	1.47445	1.73112	1.12855	1.38229
LE01Gene01809	0	0	0	0	0	0
LE01Gene01810	3.25743	2.12613	3.98159	2.36125	3.42194	1.17495
LE01Gene01811	1.205	1.27444	0.816544	0.76799	1.11178	0.798244
LE01Gene01812	19.6388	20.3103	13.9789	23.2607	17.2785	29.2021
LE01Gene01813	46.6861	56.9954	40.3254	87.4784	67.1331	100.264
LE01Gene01814	3.03768	4.10224	1.80473	2.05391	2.99849	2.65643
LE01Gene01815	39.478	42.1943	42.9804	28.1021	25.1235	24.5383
LE01Gene01816	64.6256	52.3723	59.9517	45.6029	44.4876	40.0358
LE01Gene01817	1.09312	1.89215	1.03512	0.871378	0.759936	1.55899
LE01Gene01818	2.49647	3.48674	2.68477	3.40542	2.98472	4.46938
LE01Gene01819	14.9308	12.5049	14.511	11.5595	12.3992	11.9811
LE01Gene01820	2.67415	2.84775	1.66449	2.2384	2.34385	2.99006
LE01Gene01821	3.70757	4.4755	3.08058	21.4131	13.6168	16.4193
LE01Gene01822	0	0	0	0	0	0
LE01Gene01823	33.5895	28.3837	37.2813	29.3893	37.2464	36.0839
LE01Gene01824	11.4492	12.4384	7.95279	14.3292	13.6354	24.1348
LE01Gene01825	8.56915	9.21903	6.13366	10.1133	9.27004	12.9059
LE01Gene01826	0.931697	1.56185	0.797052	0.87021	0.600672	1.08523
LE01Gene01827	78.0692	73.8244	77.6251	74.693	62.2647	55.1769
LE01Gene01828	12.5889	11.6701	9.02198	11.3929	10.6544	15.4289
LE01Gene01829	236.406	198.845	243.625	256.971	242.847	200.337
LE01Gene01830	5.11672	4.609	3.8302	3.92098	4.46849	6.42006
LE01Gene01831	241.261	220.209	241.479	222.15	274.449	223.615
LE01Gene01832	201.502	171.309	209.433	113.485	95.3437	84.9153
LE01Gene01833	36.3471	35.1927	36.9588	46.1227	51.1965	50.1787
LE01Gene01834	26.9549	25.4126	21.1488	31.1568	28.3245	36.9578
LE01Gene01835	2.12968	1.48747	1.3869	2.37181	1.92856	2.88302
LE01Gene01836	0.384856	0	0	0.538918	0	0
LE01Gene01837	68.8672	63.5195	78.0927	79.3275	89.529	82.2843
LE01Gene01838	12.5083	19.2135	9.80404	15.2417	15.3279	21.1117
LE01Gene01839	0.117244	0.165735	0.0645454	0	0	0.415142
LE01Gene01840	36.735	38.2159	36.6357	33.5225	32.5767	31.666
LE01Gene01841	4.50722	3.32499	4.65376	2.78134	2.06639	3.12645
LE01Gene01842	2.84651	4.44694	6.91754	3.6428	6.35602	1.53179
LE01Gene01843	2.50796	2.87397	2.16525	1.75974	2.83231	1.44983
LE01Gene01844	11.2733	10.7733	11.6001	11.6129	13.0321	12.4729
LE01Gene01845	14.4998	14.2193	13.4291	13.3961	11.9929	14.101
LE01Gene01846	32.8116	37.0866	31.9621	27.6792	24.4144	26.9334
LE01Gene01847	12.8388	15.5078	12.9664	18.2995	14.9075	19.2931
LE01Gene01848	3.73765	3.68718	3.7065	3.9613	4.16401	3.75415
LE01Gene01849	0.10725	0.0774162	0.0907738	0.0431399	0.0768658	0.038428
LE01Gene01850	1.13394	1.03207	1.18117	0.64677	0.654074	0.660604
LE01Gene01851	7.64617	8.15794	5.69857	7.62916	8.40569	9.95291
LE01Gene01852	0	0	0	0	0	0
LE01Gene01853	0	0	0	0	0	0
LE01Gene01854	0	0	0	0	0	0
LE01Gene01855	28.0523	28.4174	28.7211	35.2522	38.5202	32.634
LE01Gene01856	13.3871	16.3599	13.9741	15.6358	15.1264	15.5238
LE01Gene01857	38.5652	43.5505	39.9775	32.2824	40.6472	40.0614
LE01Gene01858	0.387855	0.316817	0.499777	0.355318	0.94447	0.396682
LE01Gene01859	87.1408	79.7906	88.4603	55.9648	58.84	53.5488
LE01Gene01860	4.61209	6.31364	4.60187	3.55166	3.60108	5.1252
LE01Gene01861	3.66537	3.67032	3.6984	4.75002	4.16693	3.96444
LE01Gene01862	1.2129	0.579897	1.55471	1.47197	1.46902	1.15102
LE01Gene01863	0	0	0	0	0	0
LE01Gene01864	0.130938	0	0	0	0	0.181147
LE01Gene01865	2.57159	1.4324	2.01601	0.56187	0.66868	2.27189
LE01Gene01866	1.25521	0.811622	1.72036	0.751199	0.530946	1.21165
LE01Gene01867	12.628	13.5991	11.3463	12.9541	10.482	13.9247
LE01Gene01868	59.6118	55.5179	54.5616	39.8351	33.6554	38.4445
LE01Gene01869	5.64019	6.14982	6.62631	5.65817	4.51178	5.92999
LE01Gene01870	10.6878	9.96556	11.847	12.9519	13.448	9.13086
LE01Gene01871	5.53549	5.39663	4.716	4.27299	4.60968	4.7053
LE01Gene01872	192.542	164.508	223.288	136.711	132.717	109.264
LE01Gene01873	13.7691	14.4434	14.168	16.2697	12.6503	10.2142
LE01Gene01874	2.24692	1.45227	1.5259	1.14481	1.34998	2.16647
LE01Gene01875	6.96764	5.24682	7.57389	3.8239	4.93964	4.10568
LE01Gene01876	6.07169	8.94549	5.30081	7.96597	6.43486	7.75567
LE01Gene01877	0.0632572	0	0.143169	0.0500782	0	0.0448778
LE01Gene01878	0	0	0	0	0	0
LE01Gene01879	0	0	0	0	0	0
LE01Gene01880	0	0	0	0	0	0
LE01Gene01881	228.137	234.64	254.418	174.107	189.176	151.363
LE01Gene01882	3.46325	3.34858	4.6368	4.42188	3.64727	2.1411
LE01Gene01883	0.97456	0.771357	0.7326	0.494732	0.436008	0.22017
LE01Gene01884	10.9967	13.5716	12.1098	9.32323	9.86174	10.3185
LE01Gene01885	684.697	554.39	715.792	486.802	475.396	351.633
LE01Gene01886	7.97457	9.49177	7.09897	2.75391	2.18025	2.33459
LE01Gene01887	21.8326	21.8937	25.9935	23.64	19.9652	23.3373
LE01Gene01888	2.19835	3.88279	2.54148	1.90617	2.00129	2.58637
LE01Gene01889	8.37572	11.8434	9.00975	9.59348	8.63198	12.1528
LE01Gene01890	19.6455	16.6709	17.7304	19.5319	18.9544	18.3565
LE01Gene01891	17.372	19.0992	16.5623	21.1902	18.6557	23.5963
LE01Gene01892	15.4492	16.164	16.1031	15.3736	13.7315	11.8577
LE01Gene01893	17.7451	17.7948	10.3961	16.8848	16.1169	24.0398
LE01Gene01894	14.6312	18.0235	15.3706	14.4038	11.1337	13.7474
LE01Gene01895	156.397	151.168	179.421	179.744	201.316	141.78
LE01Gene01896	0.729813	0	0.606082	1.11709	1.47656	1.01038
LE01Gene01897	247.035	265.01	247.455	433.528	453.053	464.29
LE01Gene01898	121.141	122.901	95.8922	113.862	94.9087	123.003
LE01Gene01899	83.4341	83.021	87.985	89.3008	74.6871	77.137
LE01Gene01900	5.36593	6.11259	5.03126	6.41743	5.03368	6.43792
LE01Gene01901	180.235	194.792	185.044	160.706	153.292	152.228
LE01Gene01902	90.1892	90.0532	90.5197	102.422	101.27	95.9393
LE01Gene01903	12.1665	14.8083	11.8134	18.4104	21.3839	18.5214
LE01Gene01904	1.51496	1.99445	1.38329	2.64986	3.13496	1.3268
LE01Gene01905	0.363958	0.339457	0.402619	0	0	0
LE01Gene01906	11.698	11.3267	11.2092	8.46843	14.5593	13.7552
LE01Gene01907	1.24904	1.01524	0.885395	0.814699	0.724961	1.90613
LE01Gene01908	23.4968	24.0526	25.1953	29.2123	31.7921	27.9771
LE01Gene01909	12.4682	9.97063	13.4466	15.4941	14.6553	18.0005
LE01Gene01910	6.24396	10.1072	11.1241	8.05123	13.9904	10.3432
LE01Gene01911	22.6846	24.501	20.5446	19.4279	16.8429	21.7618
LE01Gene01912	56.6421	46.1577	57.2914	43.1639	38.212	37.761
LE01Gene01913	2.42503	2.8489	2.61859	2.00812	2.07172	1.91008
LE01Gene01914	32.2905	22.6335	33.1898	36.5069	29.9331	24.6136
LE01Gene01915	11.5097	11.4292	7.65948	11.9151	8.49925	10.6028
LE01Gene01916	13.3725	13.8944	11.014	11.3165	7.47222	7.96304
LE01Gene01917	51.0414	62.3776	42.1316	44.1485	39.3464	46.4126
LE01Gene01918	0.399991	0.773442	0.448267	0.255646	0.451692	0.344224
LE01Gene01919	10.6761	12.5477	9.70405	10.5988	9.93342	13.7257
LE01Gene01920	7.32964	8.62735	9.56789	6.97532	11.5841	11.3327
LE01Gene01921	111.551	115.725	142.584	125.28	122.515	115.249
LE01Gene01922	17.4777	13.6007	12.6834	15.3973	12.5311	14.2221
LE01Gene01923	5.95024	8.22776	6.45043	7.52419	8.13579	7.75882
LE01Gene01924	3.52142	3.3392	1.97065	2.98271	10.5501	3.52496
LE01Gene01925	151.071	112.224	172.649	110.224	131.539	96.5443
LE01Gene01926	0	0	1.58388	0	0	0
LE01Gene01927	22.2671	19.2056	21.2282	22.6865	26.3462	21.0118
LE01Gene01928	22.9445	24.8671	15.1328	25.9217	24.3671	28.3081
LE01Gene01929	2.06451	3.35384	2.86824	3.06081	2.46038	4.41789
LE01Gene01930	2.1524	1.48757	2.54275	1.35962	1.47593	2.27432
LE01Gene01931	109.14	101.734	122.739	117.855	123.493	88.6461
LE01Gene01932	109.933	152.699	74.6244	219.425	243.562	371.398
LE01Gene01933	34.9735	21.6045	36.9371	30.2965	42.4643	41.8728
LE01Gene01934	15.4333	16.7422	14.2267	21.1277	27.9007	22.8076
LE01Gene01935	9.97257	11.7232	9.43258	10.3826	9.98166	11.799
LE01Gene01936	245.749	222.479	273.598	251.571	268.524	248.991
LE01Gene01937	81.5178	82.2068	77.9483	61.9583	47.2056	45.121
LE01Gene01938	87.279	85.8552	78.0353	75.358	77.8362	79.2682
LE01Gene01939	28.007	32.3773	26.2302	29.53	29.0438	30.097
LE01Gene01940	82.4163	85.634	62.7782	78.108	74.472	99.5451
LE01Gene01941	2.54431	2.08159	1.58408	2.99872	1.85592	2.41842
LE01Gene01942	12.5936	14.1344	12.1395	13.3087	10.6537	14.7977
LE01Gene01943	103.772	94.384	108.061	93.311	96.4759	105.165
LE01Gene01944	0.0886465	0.0612361	0.150114	0	0.61999	0.187738
LE01Gene01945	11.1423	9.01217	10.7682	8.48327	9.47538	12.1849
LE01Gene01946	7.66696	5.7475	5.94408	5.62876	3.8706	3.93573
LE01Gene01947	10.6674	14.2569	11.9518	7.56741	7.16046	9.14213
LE01Gene01948	8.08717	10.8882	5.9887	11.7665	8.19493	11.7791
LE01Gene01949	44.6116	49.2407	42.4517	46.1942	42.8368	53.8174
LE01Gene01950	50.2947	48.4231	53.5254	48.1331	51.6275	45.9335
LE01Gene01951	30.1148	30.2147	19.7945	25.5357	22.1344	36.8679
LE01Gene01952	19.4374	15.1265	20.0938	18.5442	14.1411	19.9494
LE01Gene01953	10.5638	6.58615	13.0074	7.77528	9.27932	5.35338
LE01Gene01954	7.57518	8.983	7.60133	9.5768	11.6458	12.3614
LE01Gene01955	103.621	79.7162	93.0655	86.8245	93.9061	117.08
LE01Gene01956	43.3756	33.5258	42.8519	23.5439	21.6472	25.9198
LE01Gene01957	601.484	553.24	690.116	788.85	920.93	758.376
LE01Gene01958	54.4262	69.1989	37.5211	26.8457	26.7375	32.7064
LE01Gene01959	27.7162	32.3843	26.5627	23.219	23.1683	28.3258
LE01Gene01960	101.531	93.9112	108.044	86.0572	84.7015	82.9731
LE01Gene01961	29.0578	32.1013	29.3984	25.67	27.6401	28.8675
LE01Gene01962	19.9598	24.4933	20.9235	17.7566	15.0255	20.1598
LE01Gene01963	5.47438	3.82449	4.01949	4.31734	2.87281	3.79231
LE01Gene01964	76.9099	64.2542	89.937	70.5003	68.6201	67.9941
LE01Gene01965	36.4858	37.5284	33.7904	36.4315	37.9203	40.3492
LE01Gene01966	255.209	170.506	274.556	94.2432	78.7063	65.7343
LE01Gene01967	73.1787	63.597	86.4795	68.2483	85.3789	66.4691
LE01Gene01968	11.4854	14.9672	11.6531	14.7985	10.796	12.7159
LE01Gene01969	9.64685	10.1446	10.5699	10.4234	7.54013	11.1205
LE01Gene01970	432.737	426.476	478.414	454.539	506.199	336.584
LE01Gene01971	9.21232	10.0469	8.60899	10.3799	9.87408	10.8279
LE01Gene01972	31.7812	26.8792	30.7983	33.0017	34.7911	34.9209
LE01Gene01973	25.9291	28.5318	17.4158	27.8031	26.8977	35.4035
LE01Gene01974	7.60907	7.26056	5.5747	7.24817	6.46982	7.805
LE01Gene01975	14.5218	12.4484	17.1796	18.1465	22.2119	17.9129
LE01Gene01976	16.7708	15.5019	20.1063	19.1235	21.2257	15.0899
LE01Gene01977	7.58665	8.06706	5.30083	11.7092	9.73916	14.7175
LE01Gene01978	12.3175	14.6173	10.3023	13.2175	12.9531	15.4277
LE01Gene01979	66.9571	61.1897	66.4142	59.0639	74.9015	52.7312
LE01Gene01980	0.280695	0.152164	0.284522	0.22916	0	0.102555
LE01Gene01981	3.92089	4.15073	3.54078	4.95376	4.7209	5.12023
LE01Gene01982	68.4707	77.2026	40.661	108.171	101.671	156.339
LE01Gene01983	5.9274	4.56233	4.4153	4.65215	4.87442	5.34294
LE01Gene01984	53.2251	42.8134	54.6163	24.2057	20.9073	21.1472
LE01Gene01985	0.497265	0	0.54967	0	0	0
LE01Gene01986	0	0	0.0319999	0	0	0
LE01Gene01987	0	0	0.1578	0.222594	0.391034	0.807364
LE01Gene01988	2.51489	2.74385	3.08365	1.881	1.13906	1.32688
LE01Gene01989	21.7587	28.9009	28.7282	21.3043	25.5122	26.4589
LE01Gene01990	15.0369	18.4218	16.7167	16.1102	16.2916	17.5372
LE01Gene01991	56.7794	52.7254	61.6093	67.0395	69.8675	63.5897
LE01Gene01992	71.4226	77.8251	70.6208	49.0266	58.2085	54.6088
LE01Gene01993	0.611722	2.11879	2.37172	0.877962	0.746155	1.23339
LE01Gene01994	3.97071	3.84145	4.11117	3.43518	3.51334	4.47787
LE01Gene01995	11.2247	12.8718	13.2853	8.8436	10.5141	7.62485
LE01Gene01996	9.59458	7.64364	8.50069	5.87214	6.46877	9.38599
LE01Gene01997	263.997	259.543	264.698	220.565	231.663	179.617
LE01Gene01998	9.59552	10.2145	14.8974	12.7348	7.31982	9.84004
[truncated: 12,891 more rows]
