# Supplementary material for: Genome Sequence of the Edible Cultivated Mushroom Lentinula edodes (Shiitake) Reveals Insights into Lignocellulose Degradation
Source: PLoS One. 2016 Aug 8;11(8):e0160336. doi: 10.1371/journal.pone.0160336 (PMC4976891; doi:10.1371/journal.pone.0160336)
Supplement: S17 Table — (XLS) [file pone.0160336.s022.xls]

## Sheet: up_genes
Table S17. Differentially expressed genes of L. edodes cultivated by Cellulose medium versus glucose medium
Up-regulated genes (A: glucose medium; B: cellulose medium)							Down-regulated (A: glucose medium; B: cellulose medium)
ID	log2FC	p_value	q_value	A	B		ID	log2FC	p_value	q_value	A	B
LE01Gene11239	inf	5e-05	0.000469869	0	4.14909		LE01Gene08135	-3.95382	5e-05	0.000469869	1460.25	94.2342
LE01Gene05625	3.83766	5e-05	0.000469869	3.30397	47.2377		LE01Gene05076	-3.9537	5e-05	0.000469869	1227.6	79.2275
LE01Gene07494	3.75266	5e-05	0.000469869	3.83004	51.6257		LE01Gene09668	-3.53487	5e-05	0.000469869	108.91	9.39653
LE01Gene06454	3.7402	5e-05	0.000469869	2.89126	38.6367		LE01Gene14336	-3.48903	5e-05	0.000469869	68.3188	6.08468
LE01Gene00370	3.62606	5e-05	0.000469869	20.0985	248.15		LE01Gene05538	-3.26839	5e-05	0.000469869	9.86622	1.02393
LE01Gene12948	3.25049	5e-05	0.000469869	1.18913	11.3168		LE01Gene09667	-3.23821	5e-05	0.000469869	468.401	49.6388
LE01Gene02721	2.9194	5e-05	0.000469869	97.2812	735.964		LE01Gene08193	-3.21278	5e-05	0.000469869	12.4845	1.34657
LE01Gene12949	2.87448	5e-05	0.000469869	0.655619	4.8079		LE01Gene09110	-3.00534	5e-05	0.000469869	47.1249	5.86887
LE01Gene09011	2.85301	5e-05	0.000469869	12.792	92.4229		LE01Gene03664	-2.94776	5e-05	0.000469869	11.9236	1.5454
LE01Gene06593	2.83838	5e-05	0.000469869	10.502	75.1116		LE01Gene14775	-2.90723	5e-05	0.000469869	41.8974	5.585
LE01Gene08676	2.81503	5e-05	0.000469869	4.4764	31.502		LE01Gene06474	-2.71685	5e-05	0.000469869	250.503	38.103
LE01Gene04736	2.81398	5e-05	0.000469869	12.1356	85.3404		LE01Gene04594	-2.7009	5e-05	0.000469869	40.6934	6.25852
LE01Gene06611	2.809	5e-05	0.000469869	21.328	149.466		LE01Gene11954	-2.6855	5e-05	0.000469869	18.6152	2.89368
LE01Gene13543	2.80535	5e-05	0.000469869	1.86979	13.0704		LE01Gene05719	-2.68039	5e-05	0.000469869	64.1754	10.0113
LE01Gene07094	2.75796	5e-05	0.000469869	63.9585	432.64		LE01Gene05991	-2.65275	5e-05	0.000469869	37.897	6.02626
LE01Gene05209	2.69782	5e-05	0.000469869	17.0108	110.369		LE01Gene14333	-2.63188	5e-05	0.000469869	126.266	20.371
LE01Gene06699	2.62056	5e-05	0.000469869	0.671354	4.12874		LE01Gene13763	-2.62899	5e-05	0.000469869	9.38804	1.51765
LE01Gene10630	2.60611	5e-05	0.000469869	7.19696	43.8195		LE01Gene04142	-2.61733	5e-05	0.000469869	1403.56	228.736
LE01Gene13372	2.60134	5e-05	0.000469869	3.23339	19.6219		LE01Gene06195	-2.61053	5e-05	0.000469869	187.542	30.7078
LE01Gene12356	2.58076	5e-05	0.000469869	4.85493	29.0449		LE01Gene05481	-2.53333	5e-05	0.000469869	185.455	32.0354
LE01Gene03533	2.53398	5e-05	0.000469869	48.9657	283.593		LE01Gene10779	-2.51806	5e-05	0.000469869	9.48804	1.6564
LE01Gene10272	2.49422	5e-05	0.000469869	29.9025	168.478		LE01Gene13776	-2.5096	5e-05	0.000469869	36.3862	6.38957
LE01Gene08981	2.49327	5e-05	0.000469869	163.799	922.273		LE01Gene09114	-2.50835	5e-05	0.000469869	17.0887	3.00345
LE01Gene06956	2.49131	5e-05	0.000469869	4.7326	26.6109		LE01Gene05715	-2.50341	5e-05	0.000469869	17.8621	3.15015
LE01Gene09292	2.46978	5e-05	0.000469869	6.4473	35.7155		LE01Gene08136	-2.46349	5e-05	0.000469869	3.57179	0.64759
LE01Gene06500	2.45834	5e-05	0.000469869	0.361156	1.98485		LE01Gene05597	-2.43178	5e-05	0.000469869	53.8415	9.97883
LE01Gene06080	2.45468	5e-05	0.000469869	5.98588	32.8142		LE01Gene06053	-2.39869	5e-05	0.000469869	6.01231	1.14015
LE01Gene04484	2.45104	5e-05	0.000469869	14.5641	79.638		LE01Gene07016	-2.39247	5e-05	0.000469869	10.9337	2.08239
LE01Gene03532	2.45019	5e-05	0.000469869	7.16146	39.1364		LE01Gene12853	-2.36001	5e-05	0.000469869	12.1779	2.37212
LE01Gene07459	2.4051	5e-05	0.000469869	4.76143	25.22		LE01Gene08435	-2.35766	5e-05	0.000469869	35.2303	6.87368
LE01Gene12973	2.38474	5e-05	0.000469869	4.41118	23.0374		LE01Gene10456	-2.3507	5e-05	0.000469869	43.5334	8.53477
LE01Gene12691	2.38026	5e-05	0.000469869	76.8862	400.294		LE01Gene03880	-2.33995	5e-05	0.000469869	105.955	20.928
LE01Gene08431	2.36599	5e-05	0.000469869	25.3331	130.594		LE01Gene13021	-2.29631	5e-05	0.000469869	4.81557	0.980368
LE01Gene08708	2.36208	5e-05	0.000469869	6.33069	32.5467		LE01Gene03949	-2.26331	5e-05	0.000469869	362.665	75.5409
LE01Gene08020	2.36084	5e-05	0.000469869	7.01909	36.055		LE01Gene07611	-2.26127	5e-05	0.000469869	17.5329	3.65715
LE01Gene13704	2.35598	5e-05	0.000469869	8.88583	45.4901		LE01Gene05307	-2.21272	5e-05	0.000469869	2315.01	499.41
LE01Gene00350	2.3181	5e-05	0.000469869	4.69006	23.3882		LE01Gene04919	-2.21007	5e-05	0.000469869	6.31767	1.3654
LE01Gene00334	2.26853	5e-05	0.000469869	62.4699	301		LE01Gene05329	-2.17632	5e-05	0.000469869	34.8155	7.70258
LE01Gene04517	2.26298	5e-05	0.000469869	22.8847	109.842		LE01Gene05990	-2.1719	5e-05	0.000469869	57.0567	12.6619
LE01Gene02185	2.23446	5e-05	0.000469869	3.53261	16.624		LE01Gene06705	-2.1666	5e-05	0.000469869	10.6945	2.38203
LE01Gene04700	2.23439	5e-05	0.000469869	32.6827	153.792		LE01Gene13315	-2.16218	5e-05	0.000469869	117.126	26.1683
LE01Gene11969	2.23425	5e-05	0.000469869	7.78997	36.6532		LE01Gene07612	-2.14419	5e-05	0.000469869	558.294	126.298
LE01Gene13705	2.19682	5e-05	0.000469869	7.43101	34.0687		LE01Gene07993	-2.13743	5e-05	0.000469869	20.5689	4.67499
LE01Gene01821	2.19148	5e-05	0.000469869	3.75455	17.1498		LE01Gene05712	-2.1275	5e-05	0.000469869	4.24758	0.972078
LE01Gene00376	2.18701	5e-05	0.000469869	3.75979	17.1207		LE01Gene05285	-2.12417	5e-05	0.000469869	10.0448	2.30411
LE01Gene02428	2.15268	5e-05	0.000469869	5.42936	24.1417		LE01Gene08837	-2.12292	5e-05	0.000469869	29.5964	6.79481
LE01Gene05269	2.15086	5e-05	0.000469869	1.39042	6.17474		LE01Gene03572	-2.11117	5e-05	0.000469869	30.0251	6.94957
LE01Gene04498	2.11135	5e-05	0.000469869	20.5539	88.8126		LE01Gene04532	-2.07744	5e-05	0.000469869	212.116	50.2577
LE01Gene06986	2.10104	5e-05	0.000469869	5.47561	23.4913		LE01Gene07630	-2.06217	5e-05	0.000469869	19.0656	4.56538
LE01Gene04190	2.08832	5e-05	0.000469869	7.40407	31.4861		LE01Gene02873	-2.05425	5e-05	0.000469869	540.019	130.022
LE01Gene09406	2.0691	5e-05	0.000469869	0.838981	3.52057		LE01Gene06508	-2.05173	5e-05	0.000469869	89.299	21.5384
LE01Gene10731	2.06572	5e-05	0.000469869	1.93417	8.09725		LE01Gene04170	-2.03078	5e-05	0.000469869	20.3809	4.98768
LE01Gene04334	2.05932	5e-05	0.000469869	216.714	903.239		LE01Gene04219	-1.96347	5e-05	0.000469869	8.90778	2.28404
LE01Gene05816	2.04665	5e-05	0.000469869	11.0642	45.7113		LE01Gene06554	-1.95702	5e-05	0.000469869	1390.54	358.148
LE01Gene11972	2.04	5e-05	0.000469869	9.16416	37.6873		LE01Gene05016	-1.94966	5e-05	0.000469869	203.02	52.5572
LE01Gene09009	2.0398	5e-05	0.000469869	88.1235	362.355		LE01Gene04593	-1.94174	5e-05	0.000469869	300.023	78.0969
LE01Gene00129	2.03901	5e-05	0.000469869	7.6925	31.6134		LE01Gene02161	-1.93207	5e-05	0.000469869	101.333	26.5546
LE01Gene06592	2.03749	5e-05	0.000469869	8.58062	35.2262		LE01Gene02898	-1.91707	5e-05	0.000469869	17.1918	4.55224
LE01Gene14838	2.02945	5e-05	0.000469869	2.29985	9.38911		LE01Gene07815	-1.87885	5e-05	0.000469869	77.4869	21.0688
LE01Gene06148	2.01258	5e-05	0.000469869	12.8477	51.8411		LE01Gene11051	-1.86524	5e-05	0.000469869	8.58793	2.3572
LE01Gene11793	2.00799	5e-05	0.000469869	3.95224	15.8967		LE01Gene06494	-1.85472	5e-05	0.000469869	24.7009	6.82943
LE01Gene09167	1.99442	5e-05	0.000469869	1.34808	5.37153		LE01Gene05360	-1.84851	5e-05	0.000469869	25.9088	7.19431
LE01Gene11252	1.99384	5e-05	0.000469869	21.159	84.2756		LE01Gene05938	-1.84098	5e-05	0.000469869	27.9303	7.79623
LE01Gene05686	1.98556	5e-05	0.000469869	2.14012	8.47523		LE01Gene10515	-1.8288	5e-05	0.000469869	30.6688	8.6332
LE01Gene06247	1.97756	5e-05	0.000469869	28.2683	111.328		LE01Gene04576	-1.82821	5e-05	0.000469869	217.813	61.3392
LE01Gene08935	1.95011	5e-05	0.000469869	162.389	627.478		LE01Gene09529	-1.82368	5e-05	0.000469869	7.62601	2.15434
LE01Gene11014	1.93986	5e-05	0.000469869	15.0957	57.9172		LE01Gene02680	-1.82355	5e-05	0.000469869	3807.76	1075.78
LE01Gene11400	1.92287	5e-05	0.000469869	15.3235	58.103		LE01Gene03832	-1.82339	5e-05	0.000469869	12.1158	3.42339
LE01Gene09438	1.92226	5e-05	0.000469869	21.7187	82.317		LE01Gene02191	-1.82008	5e-05	0.000469869	190.984	54.0878
LE01Gene04585	1.92148	5e-05	0.000469869	606.703	2298.26		LE01Gene09443	-1.81217	5e-05	0.000469869	179.645	51.1562
LE01Gene05263	1.9203	5e-05	0.000469869	19.1025	72.3034		LE01Gene07108	-1.80627	5e-05	0.000469869	348.966	99.7794
LE01Gene12171	1.89467	5e-05	0.000469869	46.9749	174.67		LE01Gene12587	-1.80392	5e-05	0.000469869	387.938	111.104
LE01Gene11558	1.89415	5e-05	0.000469869	2.87025	10.6688		LE01Gene12930	-1.80313	5e-05	0.000469869	8.15891	2.33796
LE01Gene05026	1.88015	5e-05	0.000469869	1.271	4.67873		LE01Gene08909	-1.79658	5e-05	0.000469869	44.5346	12.8196
LE01Gene09061	1.87636	5e-05	0.000469869	2.61881	9.61491		LE01Gene08433	-1.79042	5e-05	0.000469869	9376.68	2710.68
LE01Gene04057	1.8715	5e-05	0.000469869	4.88226	17.8649		LE01Gene00220	-1.78961	5e-05	0.000469869	5579.62	1613.9
LE01Gene01367	1.86781	5e-05	0.000469869	147.721	539.147		LE01Gene04596	-1.78789	5e-05	0.000469869	86.7644	25.1266
LE01Gene14332	1.86003	5e-05	0.000469869	312.978	1136.16		LE01Gene05743	-1.78536	5e-05	0.000469869	4.76072	1.38111
LE01Gene08790	1.85597	5e-05	0.000469869	427.964	1549.2		LE01Gene06964	-1.76311	5e-05	0.000469869	19.5868	5.77051
LE01Gene09420	1.84862	5e-05	0.000469869	9.93982	35.7989		LE01Gene10661	-1.76275	5e-05	0.000469869	15273.4	4500.87
LE01Gene11983	1.8449	5e-05	0.000469869	72.2725	259.624		LE01Gene01886	-1.75684	5e-05	0.000469869	8.18843	2.42291
LE01Gene00012	1.82339	5e-05	0.000469869	81.0518	286.852		LE01Gene07419	-1.74602	5e-05	0.000469869	6.16774	1.83875
LE01Gene00992	1.81806	5e-05	0.000469869	17.3012	61.005		LE01Gene09570	-1.74564	5e-05	0.000469869	201.251	60.0136
LE01Gene05181	1.81697	5e-05	0.000469869	5.21973	18.3913		LE01Gene09750	-1.7433	5e-05	0.000469869	13.3659	3.9922
LE01Gene05684	1.80469	5e-05	0.000469869	17.086	59.6906		LE01Gene11152	-1.73981	5e-05	0.000469869	8.44495	2.52849
LE01Gene13606	1.80427	5e-05	0.000469869	5.91497	20.6582		LE01Gene02679	-1.73262	5e-05	0.000469869	1525.95	459.165
LE01Gene02238	1.80367	5e-05	0.000469869	1284.82	4485.43		LE01Gene06049	-1.72563	5e-05	0.000469869	41.2729	12.4795
LE01Gene08223	1.79983	5e-05	0.000469869	8.1466	28.3648		LE01Gene09397	-1.72507	5e-05	0.000469869	199.335	60.2958
LE01Gene00199	1.78798	5e-05	0.000469869	1.28496	4.43736		LE01Gene01303	-1.71458	5e-05	0.000469869	2.13694	0.651109
LE01Gene00015	1.78402	5e-05	0.000469869	344.745	1187.25		LE01Gene10788	-1.7117	5e-05	0.000469869	2.6453	0.807608
LE01Gene06288	1.76031	5e-05	0.000469869	18.626	63.0996		LE01Gene12428	-1.70668	5e-05	0.000469869	230.367	70.5764
LE01Gene07411	1.75825	5e-05	0.000469869	10.9901	37.1783		LE01Gene10860	-1.69445	5e-05	0.000469869	146.28	45.1964
LE01Gene13755	1.72808	5e-05	0.000469869	3.94798	13.0791		LE01Gene08307	-1.69395	5e-05	0.000469869	51.656	15.9658
LE01Gene13368	1.72577	5e-05	0.000469869	64.3059	212.697		LE01Gene14746	-1.69107	5e-05	0.000469869	19.993	6.19179
LE01Gene05683	1.71554	5e-05	0.000469869	2.31506	7.60309		LE01Gene01357	-1.6903	5e-05	0.000469869	280.636	86.9586
LE01Gene10819	1.69091	5e-05	0.000469869	11.7115	37.8121		LE01Gene11181	-1.68675	5e-05	0.000469869	39.2367	12.1879
LE01Gene12271	1.68158	5e-05	0.000469869	7.3666	23.6305		LE01Gene06883	-1.68266	5e-05	0.000469869	15.3656	4.7865
LE01Gene02682	1.67341	5e-05	0.000469869	5.10292	16.2766		LE01Gene01526	-1.68239	5e-05	0.000469869	56.826	17.7051
LE01Gene13470	1.65494	5e-05	0.000469869	16.0378	50.5048		LE01Gene04252	-1.67333	5e-05	0.000469869	155.231	48.6694
LE01Gene10599	1.64876	5e-05	0.000469869	8.71639	27.3314		LE01Gene08426	-1.66199	5e-05	0.000469869	11.4534	3.6193
LE01Gene04735	1.64251	5e-05	0.000469869	14.1683	44.2348		LE01Gene10978	-1.65692	5e-05	0.000469869	294.042	93.2454
LE01Gene02322	1.64146	5e-05	0.000469869	1.65604	5.16654		LE01Gene03535	-1.65668	5e-05	0.000469869	170.19	53.9789
LE01Gene02410	1.64008	5e-05	0.000469869	58.2289	181.49		LE01Gene12438	-1.65381	5e-05	0.000469869	558.678	177.548
LE01Gene07746	1.63755	5e-05	0.000469869	299.449	931.698		LE01Gene05855	-1.64408	5e-05	0.000469869	120.616	38.5912
LE01Gene13909	1.61981	5e-05	0.000469869	7.48411	23.0013		LE01Gene03985	-1.63785	5e-05	0.000469869	467.6	150.256
LE01Gene13974	1.59929	5e-05	0.000469869	52.0738	157.781		LE01Gene12757	-1.63706	5e-05	0.000469869	2.91843	0.938306
LE01Gene06662	1.59411	5e-05	0.000469869	9.19542	27.7617		LE01Gene13239	-1.63448	5e-05	0.000469869	11.246	3.62219
LE01Gene01353	1.59368	5e-05	0.000469869	31.4908	95.0449		LE01Gene02106	-1.63007	5e-05	0.000469869	405.912	131.139
LE01Gene02703	1.58863	5e-05	0.000469869	3.77832	11.3638		LE01Gene05461	-1.62674	5e-05	0.000469869	866.991	280.749
LE01Gene11597	1.58142	5e-05	0.000469869	5.22933	15.6495		LE01Gene07509	-1.6013	5e-05	0.000469869	139.867	46.0975
LE01Gene13060	1.57969	5e-05	0.000469869	4.60248	13.7571		LE01Gene13775	-1.59919	5e-05	0.000469869	31.4122	10.368
LE01Gene10980	1.57418	5e-05	0.000469869	27.403	81.5967		LE01Gene02209	-1.58714	5e-05	0.000469869	5.69773	1.89638
LE01Gene02204	1.56832	5e-05	0.000469869	10.954	32.4852		LE01Gene11162	-1.58102	5e-05	0.000469869	3.12402	1.04419
LE01Gene06392	1.5653	5e-05	0.000469869	2.41168	7.13711		LE01Gene06897	-1.5761	5e-05	0.000469869	24.1945	8.11454
LE01Gene02622	1.56384	5e-05	0.000469869	3.36636	9.95229		LE01Gene04720	-1.57357	5e-05	0.000469869	420.016	141.115
LE01Gene02081	1.56255	5e-05	0.000469869	3.05558	9.02541		LE01Gene12047	-1.57107	5e-05	0.000469869	926.766	311.912
LE01Gene02184	1.5582	5e-05	0.000469869	22.4819	66.2059		LE01Gene06030	-1.55469	5e-05	0.000469869	69.1552	23.5405
LE01Gene04530	1.54665	5e-05	0.000469869	39.7495	116.123		LE01Gene01966	-1.55281	5e-05	0.000469869	233.423	79.5613
LE01Gene04562	1.54598	5e-05	0.000469869	42.2534	123.381		LE01Gene06405	-1.55206	5e-05	0.000469869	10.6168	3.62057
LE01Gene04471	1.54237	5e-05	0.000469869	484.451	1411.07		LE01Gene01248	-1.55141	5e-05	0.000469869	712.931	243.235
LE01Gene12375	1.54114	5e-05	0.000469869	23.3642	67.9954		LE01Gene00733	-1.5487	5e-05	0.000469869	86.3971	29.532
LE01Gene06710	1.53861	5e-05	0.000469869	5.68141	16.5053		LE01Gene13773	-1.54859	5e-05	0.000469869	27.6931	9.46669
LE01Gene06733	1.53853	5e-05	0.000469869	35.3268	102.623		LE01Gene14017	-1.53997	5e-05	0.000469869	4731.36	1627.08
LE01Gene12180	1.53781	5e-05	0.000469869	4.08247	11.8536		LE01Gene05191	-1.53636	5e-05	0.000469869	8.55926	2.95084
LE01Gene12415	1.53734	5e-05	0.000469869	65.7043	190.712		LE01Gene02390	-1.534	5e-05	0.000469869	2671.24	922.432
LE01Gene06861	1.52798	5e-05	0.000469869	1.24429	3.58829		LE01Gene11361	-1.52909	5e-05	0.000469869	75.1503	26.0393
LE01Gene04248	1.51938	5e-05	0.000469869	38.7058	110.957		LE01Gene05344	-1.5284	5e-05	0.000469869	118.498	41.0788
LE01Gene09163	1.51594	5e-05	0.000469869	39.7847	113.778		LE01Gene03889	-1.5279	5e-05	0.000469869	14.2835	4.95326
LE01Gene10536	1.51514	5e-05	0.000469869	21.5996	61.7372		LE01Gene10685	-1.52561	5e-05	0.000469869	669.331	232.481
LE01Gene09119	1.51277	5e-05	0.000469869	3.14003	8.96029		LE01Gene13635	-1.52402	5e-05	0.000469869	12.3444	4.29235
LE01Gene00915	1.49973	5e-05	0.000469869	7.66958	21.6888		LE01Gene09419	-1.5198	5e-05	0.000469869	6.6754	2.32795
LE01Gene08139	1.49968	5e-05	0.000469869	47.7881	135.135		LE01Gene05589	-1.51738	5e-05	0.000469869	17.5999	6.148
LE01Gene14112	1.49828	5e-05	0.000469869	17.7953	50.2728		LE01Gene06644	-1.51577	5e-05	0.000469869	89.4452	31.2798
LE01Gene03074	1.49645	5e-05	0.000469869	40.7913	115.092		LE01Gene00638	-1.50508	5e-05	0.000469869	387.336	136.463
LE01Gene01201	1.4913	5e-05	0.000469869	142.827	401.547		LE01Gene11434	-1.50316	5e-05	0.000469869	2166.66	764.357
LE01Gene04336	1.48787	5e-05	0.000469869	9.79965	27.4856		LE01Gene06440	-1.49598	5e-05	0.000469869	32.7121	11.5977
LE01Gene03476	1.47907	5e-05	0.000469869	15.1798	42.3166		LE01Gene11362	-1.49549	5e-05	0.000469869	130.39	46.2443
LE01Gene04979	1.47068	5e-05	0.000469869	18.9977	52.6525		LE01Gene02471	-1.4899	5e-05	0.000469869	14.7852	5.26408
LE01Gene05947	1.46866	5e-05	0.000469869	268.967	744.405		LE01Gene11452	-1.4865	5e-05	0.000469869	1857.21	662.794
LE01Gene04647	1.46479	5e-05	0.000469869	17.4426	48.1456		LE01Gene09302	-1.47789	5e-05	0.000469869	12.7887	4.59129
LE01Gene02279	1.45663	5e-05	0.000469869	5.12293	14.0608		LE01Gene11681	-1.46773	5e-05	0.000469869	12.0714	4.36443
LE01Gene13700	1.45622	5e-05	0.000469869	5.37144	14.7386		LE01Gene03322	-1.46334	5e-05	0.000469869	8.04376	2.91708
LE01Gene01372	1.44415	5e-05	0.000469869	42.0233	114.346		LE01Gene02931	-1.45616	5e-05	0.000469869	14.131	5.15022
LE01Gene04337	1.43686	5e-05	0.000469869	11.1358	30.148		LE01Gene08488	-1.45557	5e-05	0.000469869	23.8393	8.6921
LE01Gene10192	1.43545	5e-05	0.000469869	2.1849	5.9094		LE01Gene09115	-1.45538	5e-05	0.000469869	5.2034	1.89747
LE01Gene00177	1.43506	5e-05	0.000469869	2.84355	7.68876		LE01Gene08366	-1.45188	5e-05	0.000469869	31.3719	11.4678
LE01Gene03893	1.43256	5e-05	0.000469869	224.931	607.145		LE01Gene05043	-1.45031	5e-05	0.000469869	107.126	39.2022
LE01Gene08621	1.43179	5e-05	0.000469869	4.21012	11.3581		LE01Gene07114	-1.44952	5e-05	0.000469869	4425.14	1620.24
LE01Gene07900	1.42688	5e-05	0.000469869	2.33319	6.27313		LE01Gene07788	-1.44486	5e-05	0.000469869	74.6572	27.4237
LE01Gene10182	1.42009	5e-05	0.000469869	8.57485	22.9465		LE01Gene05211	-1.43859	5e-05	0.000469869	8.62108	3.18056
LE01Gene03377	1.41351	5e-05	0.000469869	116.271	309.73		LE01Gene09018	-1.43773	5e-05	0.000469869	11.4821	4.23859
LE01Gene13788	1.41008	5e-05	0.000469869	64.5739	171.606		LE01Gene10856	-1.42001	5e-05	0.000469869	8.3407	3.11701
LE01Gene09120	1.4062	5e-05	0.000469869	5.30721	14.0662		LE01Gene07492	-1.41797	5e-05	0.000469869	152.44	57.0489
LE01Gene13472	1.40546	5e-05	0.000469869	104.398	276.554		LE01Gene10825	-1.41404	5e-05	0.000469869	5.56334	2.08769
LE01Gene02893	1.40499	5e-05	0.000469869	4.31266	11.4207		LE01Gene02091	-1.41375	5e-05	0.000469869	1243.6	466.767
LE01Gene11627	1.39836	5e-05	0.000469869	24.1451	63.6468		LE01Gene02798	-1.4131	5e-05	0.000469869	16.838	6.32274
LE01Gene13044	1.39635	5e-05	0.000469869	3.45307	9.08968		LE01Gene07204	-1.41209	5e-05	0.000469869	7299.78	2743.01
LE01Gene03357	1.39384	5e-05	0.000469869	17.4118	45.7542		LE01Gene13550	-1.411	5e-05	0.000469869	2.70594	1.01757
LE01Gene08157	1.39362	5e-05	0.000469869	2.36768	6.22075		LE01Gene06154	-1.40566	5e-05	0.000469869	67.4775	25.469
LE01Gene04473	1.391	5e-05	0.000469869	179.548	470.884		LE01Gene09829	-1.40306	5e-05	0.000469869	120.33	45.5001
LE01Gene11654	1.39005	5e-05	0.000469869	8.61294	22.5734		LE01Gene11430	-1.40099	5e-05	0.000469869	6804.1	2576.5
LE01Gene04685	1.38631	5e-05	0.000469869	11.6953	30.5725		LE01Gene03883	-1.39658	5e-05	0.000469869	565.288	214.712
LE01Gene10983	1.3693	5e-05	0.000469869	91.2071	235.629		LE01Gene00097	-1.39557	5e-05	0.000469869	201.081	76.4294
LE01Gene04448	1.36895	5e-05	0.000469869	8.78468	22.6893		LE01Gene03297	-1.39493	5e-05	0.000469869	17.9909	6.84127
LE01Gene02233	1.36887	5e-05	0.000469869	5.52451	14.2681		LE01Gene05696	-1.39338	5e-05	0.000469869	4.74701	1.80705
LE01Gene11221	1.36542	5e-05	0.000469869	12.9323	33.3203		LE01Gene03851	-1.38421	5e-05	0.000469869	45.9947	17.6206
LE01Gene09101	1.36464	5e-05	0.000469869	7.2121	18.5721		LE01Gene10538	-1.38043	5e-05	0.000469869	59.3488	22.7961
LE01Gene12422	1.3638	5e-05	0.000469869	1.54152	3.9673		LE01Gene12060	-1.37241	5e-05	0.000469869	7.54402	2.91384
LE01Gene00260	1.35604	5e-05	0.000469869	38.7451	99.1803		LE01Gene03468	-1.37103	5e-05	0.000469869	162.027	62.6422
LE01Gene07634	1.35255	5e-05	0.000469869	10.6567	27.2133		LE01Gene07382	-1.3654	5e-05	0.000469869	723.656	280.87
LE01Gene09143	1.34901	5e-05	0.000469869	6.27656	15.9888		LE01Gene08727	-1.35361	5e-05	0.000469869	110.062	43.0688
LE01Gene13994	1.34898	5e-05	0.000469869	2.79366	7.11636		LE01Gene03997	-1.3468	5e-05	0.000469869	2561.15	1006.95
LE01Gene12994	1.34891	5e-05	0.000469869	16.6272	42.3528		LE01Gene11966	-1.34572	5e-05	0.000469869	32.0856	12.6244
LE01Gene10240	1.3456	5e-05	0.000469869	4.55833	11.5844		LE01Gene07812	-1.34267	5e-05	0.000469869	1301.01	512.975
LE01Gene09359	1.33661	5e-05	0.000469869	7.16086	18.0852		LE01Gene11712	-1.34212	5e-05	0.000469869	662.269	261.226
LE01Gene07880	1.32837	5e-05	0.000469869	5.6923	14.2944		LE01Gene10979	-1.33892	5e-05	0.000469869	927.549	366.676
LE01Gene12135	1.31516	5e-05	0.000469869	2.1148	5.26224		LE01Gene10043	-1.33807	5e-05	0.000469869	823.395	325.693
LE01Gene01154	1.31466	5e-05	0.000469869	38.8547	96.6482		LE01Gene02614	-1.33647	5e-05	0.000469869	46.8506	18.5523
LE01Gene02415	1.3146	5e-05	0.000469869	6.38371	15.8784		LE01Gene07427	-1.33628	5e-05	0.000469869	23.6226	9.3555
LE01Gene13861	1.31362	5e-05	0.000469869	126.471	314.361		LE01Gene13013	-1.33371	5e-05	0.000469869	12.1618	4.82513
LE01Gene11358	1.31291	5e-05	0.000469869	83.1099	206.48		LE01Gene14052	-1.33293	5e-05	0.000469869	130.147	51.6633
LE01Gene11875	1.30867	5e-05	0.000469869	1.03817	2.57169		LE01Gene11153	-1.33264	5e-05	0.000469869	50.0927	19.8889
LE01Gene01932	1.30687	5e-05	0.000469869	112.419	278.129		LE01Gene08450	-1.3314	5e-05	0.000469869	14.5395	5.77772
LE01Gene06462	1.30546	5e-05	0.000469869	10.0141	24.7511		LE01Gene07666	-1.32836	5e-05	0.000469869	346.642	138.04
LE01Gene12997	1.29583	5e-05	0.000469869	28.2663	69.3988		LE01Gene02371	-1.32394	5e-05	0.000469869	9.18518	3.66896
LE01Gene14048	1.29546	5e-05	0.000469869	21.4503	52.6507		LE01Gene08517	-1.32196	5e-05	0.000469869	28.067	11.2266
LE01Gene12392	1.28904	5e-05	0.000469869	1.34168	3.27859		LE01Gene07124	-1.32107	5e-05	0.000469869	169.509	67.8439
LE01Gene13895	1.28543	5e-05	0.000469869	17.0083	41.4585		LE01Gene01690	-1.31351	5e-05	0.000469869	388.254	156.21
LE01Gene14306	1.2787	5e-05	0.000469869	3.27299	7.94093		LE01Gene01360	-1.31185	5e-05	0.000469869	842.498	339.362
LE01Gene12618	1.27508	5e-05	0.000469869	37.6767	91.1822		LE01Gene04902	-1.30818	5e-05	0.000469869	346.629	139.98
LE01Gene11845	1.27357	5e-05	0.000469869	102.148	246.953		LE01Gene08979	-1.30392	5e-05	0.000469869	6.42186	2.60101
LE01Gene05595	1.27281	5e-05	0.000469869	13.5617	32.7695		LE01Gene02093	-1.30297	5e-05	0.000469869	200.78	81.3744
LE01Gene03293	1.26147	5e-05	0.000469869	2.25706	5.41108		LE01Gene07203	-1.3024	5e-05	0.000469869	3277.85	1329.01
LE01Gene00408	1.26134	5e-05	0.000469869	58.6006	140.476		LE01Gene03920	-1.29527	5e-05	0.000469869	358.289	145.989
LE01Gene11672	1.25982	5e-05	0.000469869	17.7019	42.3899		LE01Gene03814	-1.29066	5e-05	0.000469869	100.177	40.9487
LE01Gene09019	1.25789	5e-05	0.000469869	86.782	207.535		LE01Gene07424	-1.28884	5e-05	0.000469869	10.6339	4.35225
LE01Gene00723	1.25725	5e-05	0.000469869	22.9842	54.9415		LE01Gene10532	-1.28502	5e-05	0.000469869	9.56061	3.92335
LE01Gene00300	1.25385	5e-05	0.000469869	171.8	409.703		LE01Gene08137	-1.28493	5e-05	0.000469869	25.0118	10.2646
LE01Gene09348	1.25093	5e-05	0.000469869	0.911726	2.16986		LE01Gene11857	-1.27942	5e-05	0.000469869	3.85755	1.58916
LE01Gene05810	1.24631	5e-05	0.000469869	3.21466	7.62627		LE01Gene07196	-1.27569	5e-05	0.000469869	1180.84	487.718
LE01Gene06344	1.24585	5e-05	0.000469869	136.834	324.513		LE01Gene10763	-1.27349	5e-05	0.000469869	19.8488	8.21064
LE01Gene07899	1.24565	5e-05	0.000469869	10.1294	24.0193		LE01Gene11344	-1.26793	5e-05	0.000469869	14.5607	6.04642
LE01Gene11653	1.24458	5e-05	0.000469869	9.96402	23.6097		LE01Gene04064	-1.26721	5e-05	0.000469869	18.0835	7.51302
LE01Gene11713	1.23929	5e-05	0.000469869	71.5283	168.866		LE01Gene04492	-1.26651	5e-05	0.000469869	11.956	4.96969
LE01Gene08442	1.23777	5e-05	0.000469869	32.3898	76.3861		LE01Gene08159	-1.26271	5e-05	0.000469869	52.2394	21.7714
LE01Gene01531	1.2373	5e-05	0.000469869	43.945	103.604		LE01Gene12376	-1.26211	5e-05	0.000469869	210.679	87.8396
LE01Gene05620	1.23582	5e-05	0.000469869	1.95085	4.59453		LE01Gene01801	-1.25194	5e-05	0.000469869	16.8672	7.08224
LE01Gene07119	1.23446	5e-05	0.000469869	107.348	252.581		LE01Gene08859	-1.25033	5e-05	0.000469869	66.787	28.0741
LE01Gene00228	1.23183	5e-05	0.000469869	11.1724	26.24		LE01Gene06812	-1.24863	5e-05	0.000469869	46.1023	19.402
LE01Gene02547	1.2315	5e-05	0.000469869	56.1181	131.772		LE01Gene08355	-1.24557	5e-05	0.000469869	11.4446	4.82667
LE01Gene13992	1.22504	5e-05	0.000469869	1.70715	3.99068		LE01Gene06408	-1.24252	5e-05	0.000469869	14.923	6.30697
LE01Gene02994	1.22434	5e-05	0.000469869	4.09697	9.57253		LE01Gene00229	-1.23691	5e-05	0.000469869	592.361	251.326
LE01Gene12747	1.22025	5e-05	0.000469869	1440.39	3355.94		LE01Gene12437	-1.23569	5e-05	0.000469869	146.778	62.3279
LE01Gene00557	1.21941	5e-05	0.000469869	3.56894	8.31031		LE01Gene05045	-1.23519	5e-05	0.000469869	28.8044	12.2357
LE01Gene01742	1.21922	5e-05	0.000469869	12.0393	28.0301		LE01Gene01782	-1.23323	5e-05	0.000469869	123.821	52.6692
LE01Gene04394	1.218	5e-05	0.000469869	13.134	30.5528		LE01Gene13984	-1.23	5e-05	0.000469869	73.2391	31.223
LE01Gene08460	1.21739	5e-05	0.000469869	41.581	96.6864		LE01Gene12855	-1.22894	5e-05	0.000469869	7.08637	3.02327
LE01Gene01064	1.216	5e-05	0.000469869	78.9381	183.374		LE01Gene12821	-1.22537	5e-05	0.000469869	730.415	312.39
LE01Gene02364	1.21119	5e-05	0.000469869	3.54478	8.20717		LE01Gene07486	-1.22253	5e-05	0.000469869	5.2022	2.2293
LE01Gene03054	1.21074	5e-05	0.000469869	25.1545	58.2217		LE01Gene03640	-1.22217	5e-05	0.000469869	24.6035	10.546
LE01Gene05134	1.20956	5e-05	0.000469869	8.8088	20.3718		LE01Gene00305	-1.21732	5e-05	0.000469869	262.654	112.962
LE01Gene06412	1.20568	5e-05	0.000469869	30.5037	70.3555		LE01Gene05160	-1.21599	5e-05	0.000469869	34.8448	15
LE01Gene02923	1.20304	5e-05	0.000469869	6.86653	15.8084		LE01Gene08627	-1.20231	5e-05	0.000469869	255.294	110.946
LE01Gene04997	1.20198	5e-05	0.000469869	17.4393	40.1201		LE01Gene02950	-1.2007	5e-05	0.000469869	288.991	125.73
LE01Gene09010	1.20029	5e-05	0.000469869	5.77045	13.2597		LE01Gene02016	-1.19947	5e-05	0.000469869	17.7803	7.74216
LE01Gene06594	1.19687	5e-05	0.000469869	13.1293	30.0978		LE01Gene09331	-1.19839	5e-05	0.000469869	445.217	194.008
LE01Gene10466	1.1955	5e-05	0.000469869	8.69896	19.9227		LE01Gene11159	-1.19683	5e-05	0.000469869	13.2394	5.77544
LE01Gene00872	1.19464	5e-05	0.000469869	26.06	59.6483		LE01Gene13774	-1.19487	5e-05	0.000469869	12.4097	5.42085
LE01Gene00402	1.1781	5e-05	0.000469869	2.18567	4.94571		LE01Gene06599	-1.19305	5e-05	0.000469869	12.0463	5.26877
LE01Gene08007	1.17393	5e-05	0.000469869	4.16905	9.40643		LE01Gene00236	-1.19179	5e-05	0.000469869	97.4597	42.6639
LE01Gene09279	1.17292	5e-05	0.000469869	77.2313	174.132		LE01Gene07992	-1.18745	5e-05	0.000469869	29.3355	12.8806
LE01Gene03867	1.17278	5e-05	0.000469869	22.0242	49.6527		LE01Gene10780	-1.18677	5e-05	0.000469869	9.12287	4.00753
LE01Gene13314	1.17256	5e-05	0.000469869	5.50864	12.4171		LE01Gene07575	-1.18631	5e-05	0.000469869	27.5598	12.1105
LE01Gene04165	1.16886	5e-05	0.000469869	15.3262	34.4586		LE01Gene01984	-1.18503	5e-05	0.000469869	50.2183	22.0867
LE01Gene01633	1.16778	5e-05	0.000469869	24.3677	54.7457		LE01Gene01674	-1.18234	5e-05	0.000469869	235.101	103.594
LE01Gene04632	1.16505	5e-05	0.000469869	28.7453	64.4589		LE01Gene00384	-1.17832	5e-05	0.000469869	8.27448	3.6562
LE01Gene11074	1.16144	5e-05	0.000469869	3.27292	7.32087		LE01Gene06193	-1.17808	5e-05	0.000469869	96.3344	42.574
LE01Gene00067	1.15781	5e-05	0.000469869	6.93476	15.4728		LE01Gene05767	-1.17609	5e-05	0.000469869	89.6904	39.6926
LE01Gene04312	1.15557	5e-05	0.000469869	23.1722	51.6213		LE01Gene12658	-1.17581	5e-05	0.000469869	212.315	93.9783
LE01Gene04358	1.15468	5e-05	0.000469869	4.97368	11.0731		LE01Gene03987	-1.17576	5e-05	0.000469869	1213.31	537.069
LE01Gene02130	1.15208	5e-05	0.000469869	54.9376	122.09		LE01Gene12551	-1.17505	5e-05	0.000469869	21.5774	9.55598
LE01Gene12221	1.1519	5e-05	0.000469869	2.38176	5.2924		LE01Gene05475	-1.17367	5e-05	0.000469869	107.668	47.7283
LE01Gene00270	1.15054	5e-05	0.000469869	26.7906	59.4744		LE01Gene06224	-1.17334	5e-05	0.000469869	48.4241	21.4709
LE01Gene01399	1.1452	5e-05	0.000469869	4.07993	9.02384		LE01Gene03199	-1.16751	5e-05	0.000469869	147.814	65.8053
LE01Gene06833	1.14475	5e-05	0.000469869	44.4296	98.237		LE01Gene02899	-1.16738	5e-05	0.000469869	5.3527	2.38318
LE01Gene05946	1.14055	5e-05	0.000469869	3.47561	7.66252		LE01Gene10149	-1.16668	5e-05	0.000469869	2239.28	997.475
LE01Gene13566	1.13747	5e-05	0.000469869	14.3976	31.6738		LE01Gene04708	-1.16591	5e-05	0.000469869	6988.54	3114.67
LE01Gene10128	1.13298	5e-05	0.000469869	20.4993	44.9572		LE01Gene08815	-1.1643	5e-05	0.000469869	76.2456	34.0193
LE01Gene01617	1.13155	5e-05	0.000469869	19.0765	41.7954		LE01Gene05695	-1.16336	5e-05	0.000469869	4.39325	1.96147
LE01Gene12378	1.13057	5e-05	0.000469869	15.5834	34.1191		LE01Gene04418	-1.16328	5e-05	0.000469869	8.16763	3.64681
LE01Gene02980	1.12947	5e-05	0.000469869	28.5457	62.4519		LE01Gene06643	-1.15624	5e-05	0.000469869	59.3178	26.6148
LE01Gene06558	1.12932	5e-05	0.000469869	45.1508	98.77		LE01Gene13405	-1.15509	5e-05	0.000469869	4.93952	2.21803
LE01Gene11066	1.12588	5e-05	0.000469869	5.52936	12.067		LE01Gene02107	-1.15261	5e-05	0.000469869	45.2745	20.3649
LE01Gene14663	1.11739	5e-05	0.000469869	2.50477	5.4342		LE01Gene13399	-1.1513	5e-05	0.000469869	426.727	192.12
LE01Gene12502	1.11692	5e-05	0.000469869	15.9122	34.5108		LE01Gene04546	-1.15129	5e-05	0.000469869	326.146	146.838
LE01Gene02538	1.11666	5e-05	0.000469869	14.2112	30.8162		LE01Gene00306	-1.14919	5e-05	0.000469869	15.4178	6.95156
LE01Gene08227	1.11243	5e-05	0.000469869	6.6673	14.4153		LE01Gene05293	-1.14811	5e-05	0.000469869	98.4477	44.4212
LE01Gene06952	1.11154	5e-05	0.000469869	20.4936	44.2816		LE01Gene13274	-1.14651	5e-05	0.000469869	4140.49	1870.33
LE01Gene13266	1.10818	5e-05	0.000469869	75.0403	161.767		LE01Gene11289	-1.14617	5e-05	0.000469869	284.915	128.731
LE01Gene08438	1.10492	5e-05	0.000469869	10.1547	21.8413		LE01Gene07126	-1.1457	5e-05	0.000469869	216.32	97.77
LE01Gene12139	1.10447	5e-05	0.000469869	23.3823	50.2768		LE01Gene04743	-1.1453	5e-05	0.000469869	52.2356	23.6154
LE01Gene09604	1.10123	5e-05	0.000469869	9.14191	19.6128		LE01Gene11684	-1.14326	5e-05	0.000469869	20.5258	9.29274
LE01Gene04641	1.1004	5e-05	0.000469869	29.4247	63.0909		LE01Gene11692	-1.14207	5e-05	0.000469869	9.6635	4.37863
LE01Gene09288	1.09934	5e-05	0.000469869	13.8989	29.7793		LE01Gene06353	-1.13166	5e-05	0.000469869	177.996	81.2358
LE01Gene10134	1.09761	5e-05	0.000469869	9.21843	19.7274		LE01Gene05861	-1.13158	5e-05	0.000469869	918.708	419.312
LE01Gene00454	1.09316	5e-05	0.000469869	6.96034	14.8493		LE01Gene00244	-1.13107	5e-05	0.000469869	628.415	286.919
LE01Gene12184	1.08695	5e-05	0.000469869	449.798	955.48		LE01Gene02434	-1.12909	5e-05	0.000469869	184.959	84.5638
LE01Gene12188	1.08645	5e-05	0.000469869	9.91121	21.0465		LE01Gene10817	-1.12565	5e-05	0.000469869	5.76643	2.64273
LE01Gene10892	1.08515	5e-05	0.000469869	25.5609	54.2299		LE01Gene07406	-1.12551	5e-05	0.000469869	575.116	263.599
LE01Gene03402	1.08345	5e-05	0.000469869	13.0226	27.5962		LE01Gene11102	-1.12235	5e-05	0.000469869	122.448	56.2458
LE01Gene11790	1.08041	5e-05	0.000469869	20.4493	43.2428		LE01Gene05479	-1.11798	5e-05	0.000469869	728.78	335.776
LE01Gene04186	1.07959	5e-05	0.000469869	2.38553	5.04165		LE01Gene11726	-1.11622	5e-05	0.000469869	9.64266	4.44817
LE01Gene04689	1.07955	5e-05	0.000469869	12.8519	27.1608		LE01Gene10785	-1.11428	5e-05	0.000469869	34.8463	16.0962
LE01Gene10923	1.07676	5e-05	0.000469869	14.2968	30.1561		LE01Gene02166	-1.11389	5e-05	0.000469869	158.216	73.1034
LE01Gene02187	1.0711	5e-05	0.000469869	12.8096	26.9135		LE01Gene10748	-1.11271	5e-05	0.000469869	43.7033	20.2095
LE01Gene11714	1.0707	5e-05	0.000469869	22.1154	46.4522		LE01Gene11705	-1.11188	5e-05	0.000469869	57.1759	26.4547
LE01Gene06325	1.05592	5e-05	0.000469869	855.908	1779.47		LE01Gene09653	-1.10819	5e-05	0.000469869	41.9956	19.4808
LE01Gene07329	1.0545	5e-05	0.000469869	289.731	601.768		LE01Gene11662	-1.10485	5e-05	0.000469869	57.0208	26.5119
LE01Gene00162	1.0529	5e-05	0.000469869	2.64519	5.48795		LE01Gene07959	-1.10467	5e-05	0.000469869	390.931	181.786
LE01Gene08384	1.05076	5e-05	0.000469869	3.53756	7.32848		LE01Gene00278	-1.10336	5e-05	0.000469869	322.109	149.919
LE01Gene08063	1.04997	5e-05	0.000469869	49.6009	102.698		LE01Gene10858	-1.10086	5e-05	0.000469869	1123.56	523.848
LE01Gene05450	1.04788	5e-05	0.000469869	53.7974	111.226		LE01Gene03255	-1.10042	5e-05	0.000469869	924.577	431.205
LE01Gene03967	1.04582	5e-05	0.000469869	1.5364	3.17195		LE01Gene08011	-1.09856	5e-05	0.000469869	36.7825	17.1768
LE01Gene11060	1.04437	5e-05	0.000469869	32.0618	66.1265		LE01Gene08265	-1.09825	5e-05	0.000469869	14.6057	6.82206
LE01Gene12167	1.04073	5e-05	0.000469869	181.099	372.568		LE01Gene08198	-1.0959	5e-05	0.000469869	77.9192	36.4541
LE01Gene04036	1.03993	5e-05	0.000469869	13.8548	28.4874		LE01Gene06121	-1.09469	5e-05	0.000469869	15.5997	7.30432
LE01Gene11772	1.03865	5e-05	0.000469869	105.459	216.645		LE01Gene07681	-1.08949	5e-05	0.000469869	480.02	225.575
LE01Gene01257	1.03856	5e-05	0.000469869	17.0451	35.0135		LE01Gene02641	-1.08773	5e-05	0.000469869	66.8013	31.43
LE01Gene06331	1.03122	5e-05	0.000469869	31.3147	63.9995		LE01Gene13770	-1.08542	5e-05	0.000469869	17.9954	8.48038
LE01Gene08617	1.03093	5e-05	0.000469869	19.4883	39.8213		LE01Gene03863	-1.08301	5e-05	0.000469869	175.963	83.0619
LE01Gene12832	1.03023	5e-05	0.000469869	23.6007	48.2008		LE01Gene11499	-1.08033	5e-05	0.000469869	1888.87	893.282
LE01Gene01042	1.02946	5e-05	0.000469869	2.56664	5.23917		LE01Gene03534	-1.07772	5e-05	0.000469869	95.8799	45.4257
LE01Gene03643	1.02898	5e-05	0.000469869	18.4128	37.573		LE01Gene02126	-1.0735	5e-05	0.000469869	9.46077	4.49544
LE01Gene09188	1.02806	5e-05	0.000469869	1.03686	2.11444		LE01Gene00369	-1.07287	5e-05	0.000469869	66.4334	31.5806
LE01Gene10690	1.02611	5e-05	0.000469869	69.4731	141.483		LE01Gene02667	-1.07137	5e-05	0.000469869	16.2934	7.75351
LE01Gene11961	1.02393	5e-05	0.000469869	83.7792	170.361		LE01Gene07629	-1.07108	5e-05	0.000469869	11.7652	5.59979
LE01Gene02562	1.02215	5e-05	0.000469869	29.2967	59.5		LE01Gene05351	-1.06842	5e-05	0.000469869	189.131	90.1856
LE01Gene11837	1.02146	5e-05	0.000469869	12.8984	26.1836		LE01Gene08228	-1.06795	5e-05	0.000469869	77.8834	37.1501
LE01Gene12354	1.02103	5e-05	0.000469869	270.569	549.085		LE01Gene11738	-1.06628	5e-05	0.000469869	257.927	123.173
LE01Gene12304	1.01943	5e-05	0.000469869	195.733	396.774		LE01Gene02954	-1.05997	5e-05	0.000469869	402.916	193.256
LE01Gene11791	1.01805	5e-05	0.000469869	17.2013	34.8356		LE01Gene02037	-1.05873	5e-05	0.000469869	269.266	129.262
LE01Gene03495	1.01677	5e-05	0.000469869	32.0454	64.8402		LE01Gene13442	-1.05499	5e-05	0.000469869	32.3381	15.5643
LE01Gene06071	1.01455	5e-05	0.000469869	22.9602	46.3859		LE01Gene03065	-1.05495	5e-05	0.000469869	184.779	88.9363
LE01Gene13415	1.01191	5e-05	0.000469869	31.9838	64.4979		LE01Gene04446	-1.05449	5e-05	0.000469869	28.2829	13.6172
LE01Gene12364	1.00513	5e-05	0.000469869	28.1518	56.5041		LE01Gene05668	-1.05261	5e-05	0.000469869	322.008	155.238
LE01Gene08018	1.00505	5e-05	0.000469869	5.93078	11.9032		LE01Gene10974	-1.05231	5e-05	0.000469869	237.701	114.619
LE01Gene06075	1.00339	5e-05	0.000469869	61.5237	123.337		LE01Gene00835	-1.0508	5e-05	0.000469869	22.0111	10.6248
LE01Gene05624	1.0014	5e-05	0.000469869	54.2188	108.543		LE01Gene05766	-1.04559	5e-05	0.000469869	11.6475	5.64257
LE01Gene05281	1.0009	5e-05	0.000469869	11.0142	22.0422		LE01Gene02352	-1.0417	5e-05	0.000469869	44.441	21.5875
LE01Gene04716	1.4168	0.0001	0.000884996	2.66965	7.12775		LE01Gene02077	-1.04162	5e-05	0.000469869	29.2535	14.2108
LE01Gene09249	1.3583	0.0001	0.000884996	1.82147	4.66995		LE01Gene07610	-1.03604	5e-05	0.000469869	9.72848	4.74423
LE01Gene05588	1.24948	0.0001	0.000884996	6.82296	16.222		LE01Gene01263	-1.03529	5e-05	0.000469869	9.3879	4.58051
LE01Gene03962	1.23541	0.0001	0.000884996	1.70615	4.01712		LE01Gene13506	-1.03201	5e-05	0.000469869	156.897	76.7271
LE01Gene07355	1.13906	0.0001	0.000884996	5.04234	11.1052		LE01Gene00536	-1.03057	5e-05	0.000469869	68.137	33.3541
LE01Gene05622	1.06713	0.0001	0.000884996	2.45514	5.14418		LE01Gene14011	-1.02728	5e-05	0.000469869	26.9336	13.2145
LE01Gene06413	1.06383	0.0001	0.000884996	1.80767	3.7789		LE01Gene09108	-1.02548	5e-05	0.000469869	20.8864	10.2604
LE01Gene06608	1.01245	0.0001	0.000884996	2.90082	5.85194		LE01Gene04813	-1.02546	5e-05	0.000469869	7.26437	3.56866
							LE01Gene07687	-1.0211	5e-05	0.000469869	6479.98	3192.96
							LE01Gene02640	-1.01995	5e-05	0.000469869	207.891	102.518
							LE01Gene10258	-1.01929	5e-05	0.000469869	7.41412	3.65782
							LE01Gene05713	-1.01723	5e-05	0.000469869	102.814	50.7966
							LE01Gene10861	-1.01705	5e-05	0.000469869	39.0036	19.2727
							LE01Gene00859	-1.01666	5e-05	0.000469869	11.1964	5.53392
							LE01Gene10963	-1.01648	5e-05	0.000469869	79.4761	39.2867
							LE01Gene00839	-1.01312	5e-05	0.000469869	57.4632	28.4714
							LE01Gene02875	-1.01175	5e-05	0.000469869	208.241	103.276
							LE01Gene08067	-1.01069	5e-05	0.000469869	37.9439	18.8319
							LE01Gene11338	-1.00975	5e-05	0.000469869	34.4466	17.1073
							LE01Gene08298	-1.00972	5e-05	0.000469869	23.7648	11.8026
							LE01Gene05717	-1.00841	5e-05	0.000469869	29.4712	14.65
							LE01Gene00321	-1.00685	5e-05	0.000469869	333.215	165.818
							LE01Gene06191	-1.00315	5e-05	0.000469869	2634.27	1314.26
							LE01Gene03439	-1.35589	0.0001	0.000884996	1.90238	0.743248
							LE01Gene14776	-1.33879	0.0001	0.000884996	4.71152	1.86271
							LE01Gene02686	-1.13921	0.0001	0.000884996	5.16267	2.34389
							LE01Gene13066	-1.01043	0.0001	0.000884996	8.75371	4.34532
