# Supplementary material for: Genome Sequence of the Edible Cultivated Mushroom Lentinula edodes (Shiitake) Reveals Insights into Lignocellulose Degradation
Source: PLoS One. 2016 Aug 8;11(8):e0160336. doi: 10.1371/journal.pone.0160336 (PMC4976891; doi:10.1371/journal.pone.0160336)
Supplement: S18 Table — (XLS) [file pone.0160336.s023.xls]

## Sheet: Sheet1
Table S18. Differentially expressed genes of L. edodes
Gene Family	Up-regulated genes ID	Down-regulated genes ID
Cellulose degrading gene	LE01Gene08227, LE01Gene09249	LE01Gene08136, LE01Gene13984
Lignocellulose degrading gene	LE01Gene01372, LE01Gene03532, LE01Gene08227, LE01Gene09249, LE01Gene13044	LE01Gene03920, LE01Gene08136, LE01Gene13984
CAZY gene	LE01Gene00015,LE01Gene01372,LE01Gene01633,LE01Gene03495,LE01Gene03532,LE01Gene03893,LE01Gene04186,LE01Gene04190,LE01Gene04312,LE01Gene04647,LE01Gene04689,LE01Gene05622,LE01Gene05686,LE01Gene06071,LE01Gene08227,LE01Gene08438,LE01Gene08676,LE01Gene09188,LE01Gene09249,LE01Gene10240,LE01Gene11400,LE01Gene12502,LE01Gene13044	LE01Gene00638,LE01Gene02107,LE01Gene02931,LE01Gene03920,LE01Gene04142,LE01Gene05191,LE01Gene05597,LE01Gene07124,LE01Gene08136,LE01Gene10788,LE01Gene10858,LE01Gene13984
Transcription Factor gene	LE01Gene01201,LE01Gene02279,LE01Gene02364,LE01Gene02703,LE01Gene05684,LE01Gene06733,LE01Gene07094,LE01Gene07119,LE01Gene08063,LE01Gene09288,LE01Gene09359,LE01Gene11672,LE01Gene11713,LE01Gene11714,LE01Gene11791,LE01Gene13543	LE01Gene00369,LE01Gene02614,LE01Gene03199,LE01Gene05589,LE01Gene10974,LE01Gene13021
