# Supplementary material for: Genome Sequence of the Edible Cultivated Mushroom Lentinula edodes (Shiitake) Reveals Insights into Lignocellulose Degradation
Source: PLoS One. 2016 Aug 8;11(8):e0160336. doi: 10.1371/journal.pone.0160336 (PMC4976891; doi:10.1371/journal.pone.0160336)
Supplement: S19 Table — (XLS) [file pone.0160336.s024.xls]

## Sheet: dbCAN_blastp_threshold
Table S19. Thresholds of dbCAN blastp for each CAZyme families
Note: 1. The blastp parameter -max_target_seqs was set to be the defaut value 500; 2. The thresholds are based on the common genes of the dbCNA 4.0 HMM search and blastp search. 3. The blastp hits number threshold is related to the family size in the dbCNA blastp database and the blastp result of the common genes; 4. the blastp e-value threashold is the median value of blastp resluts.
CAZYme Family	Blastp Hits number	Blastp E-value
AA1	200	0
AA10	200	2.54288e-131
AA11	58	1.56365e-69
AA12	31	0
AA13	13	0
AA2	200	9.76585e-177
AA3	200	2.40778e-145
AA4	24	8.05394e-14
AA5	139	0
AA6	200	8.26113e-110
AA7	158	2.1754e-26
AA8	56	0
AA9	200	3.02103e-103
CBM1	55	1.17528e-180
CBM12	24	3.04043e-07
CBM13	123	1.64404e-38
CBM14	42	8.65445e-60
CBM18	79	1.18942e-134
CBM19	31	0
CBM20	86	0
CBM21	82	1.25351e-55
CBM24	25	0
CBM32	71	1.24506e-147
CBM35	40	0
CBM38	3	0
CBM42	136	0
CBM43	150	3.56244e-180
CBM46	55	4.72354e-61
CBM48	200	0
CBM5	88	1.47666e-142
CBM50	200	1.32709e-27
CBM52	7	1.57433e-14
CBM6	193	0
CBM63	146	1.2941e-97
CBM66	83	3.38007e-38
CBM67	31	1.68877e-54
CBM8	1	8.68556e-57
CE1	200	1.38607e-79
CE12	200	4.27012e-102
CE14	120	4.17224e-08
CE15	118	4.84404e-178
CE16	32	3.36861e-59
CE2	17	1.95857e-21
CE3	140	4.00472e-73
CE4	200	7.08724e-116
CE5	200	9.9038e-88
CE8	200	1.91813e-123
CE9	200	2.75478e-117
GH1	200	0
GH10	200	2.4658e-169
GH105	74	4.62704e-28
GH106	59	6.86069e-104
GH109	12	3.61376e-08
GH11	200	4.96973e-128
GH114	147	1.65756e-141
GH115	200	0
GH12	200	8.18884e-112
GH121	36	7.45678e-37
GH125	200	0
GH127	34	5.14532e-11
GH128	123	3.39392e-72
GH13	200	0
GH130	200	0
GH131	21	2.45852e-103
GH132	153	0
GH133	106	0
GH15	181	0
GH16	168	8.00545e-123
GH17	200	9.57252e-121
GH18	200	1.28991e-138
GH2	200	0
GH20	200	0
GH23	200	2.62303e-64
GH24	200	2.39999e-61
GH25	200	1.09786e-93
GH26	38	0
GH27	200	0
GH28	200	3.50087e-127
GH29	200	0
GH3	200	0
GH30	200	0
GH31	200	0
GH32	200	0
GH33	200	0
GH35	200	0
GH36	200	0
GH37	200	0
GH38	200	0
GH39	51	0
GH42	200	0
GH43	200	4.39802e-143
GH44	83	0
GH45	200	2.38966e-151
GH47	200	0
GH49	17	6.79818e-140
GH5	200	0
GH51	200	0
GH53	200	2.10726e-169
GH54	103	0
GH55	109	0
GH6	200	0
GH62	146	3.45777e-177
GH63	200	0
GH64	131	8.03724e-177
GH65	200	0
GH67	200	0
GH7	200	0
GH71	86	9.74969e-130
GH72	200	0
GH74	179	0
GH75	42	2.35489e-112
GH76	200	3.02961e-159
GH78	122	7.11428e-172
GH79	90	5.41978e-128
GH8	200	0
GH81	200	0
GH85	123	2.02787e-58
GH88	200	4.80406e-163
GH89	124	0
GH9	200	0
GH92	200	0
GH93	71	4.34792e-134
GH94	200	0
GH95	200	0
GT1	200	0
GT15	200	2.32879e-159
GT17	105	2.37037e-102
GT18	11	1.38524e-10
GT2	200	0
GT20	200	0
GT21	200	3.74372e-134
GT22	117	0
GT24	113	0
GT25	78	4.09095e-11
GT28	200	3.00116e-08
GT3	200	0
GT31	40	8.44623e-169
GT32	199	0
GT33	199	4.10201e-178
GT34	89	0
GT35	200	0
GT39	200	0
GT4	200	0
GT41	200	0
GT47	130	0
GT48	200	0
GT49	86	1.08111e-138
GT5	200	0
GT50	118	3.46266e-112
GT54	3	3.559e-07
GT55	63	7.93617e-148
GT57	177	0
GT58	200	2.21417e-136
GT59	80	3.86681e-149
GT62	181	0
GT64	109	5.08779e-128
GT66	200	0
GT69	200	3.71563e-153
GT71	179	0
GT76	182	3.99879e-87
GT8	200	5.08643e-87
GT90	200	0
GT91	101	0
PL1	200	3.42123e-152
PL14	64	9.20184e-71
PL20	19	0
PL22	10	1.20317e-09
PL3	200	8.52447e-115
PL4	54	0
PL7	113	2.34772e-105
PL8	200	1.04585e-56
PL9	200	5.33463e-156
AA0	200	1e-50
CBM0	116	1e-50
CBM10	41	1e-50
CBM11	13	1e-50
CBM15	2	1e-50
CBM16	110	1e-50
CBM17	12	1e-50
CBM2	200	1e-50
CBM22	176	1e-50
CBM23	25	1e-50
CBM25	73	1e-50
CBM26	77	1e-50
CBM27	18	1e-50
CBM28	15	1e-50
CBM29	1	1e-50
CBM3	200	1e-50
CBM30	9	1e-50
CBM31	5	1e-50
CBM34	200	1e-50
CBM36	27	1e-50
CBM37	48	1e-50
CBM39	29	1e-50
CBM4	116	1e-50
CBM40	69	1e-50
CBM41	200	1e-50
CBM44	4	1e-50
CBM45	16	1e-50
CBM47	111	1e-50
CBM49	21	1e-50
CBM51	108	1e-50
CBM53	21	1e-50
CBM54	28	1e-50
CBM55	8	1e-50
CBM56	33	1e-50
CBM57	78	1e-50
CBM58	5	1e-50
CBM59	17	1e-50
CBM60	16	1e-50
CBM61	75	1e-50
CBM62	8	1e-50
CBM64	11	1e-50
CBM65	7	1e-50
CBM68	93	1e-50
CBM69	10	1e-50
CBM70	64	1e-50
CBM71	21	1e-50
CBM9	140	1e-50
CE0	200	1e-50
CE11	200	1e-50
CE13	70	1e-50
CE6	89	1e-50
CE7	200	1e-50
GH0	200	1e-50
GH100	113	1e-50
GH101	64	1e-50
GH102	200	1e-50
GH103	200	1e-50
GH104	200	1e-50
GH107	4	1e-50
GH108	200	1e-50
GH110	35	1e-50
GH111	5	1e-50
GH112	52	1e-50
GH113	78	1e-50
GH116	118	1e-50
GH117	35	1e-50
GH118	4	1e-50
GH119	5	1e-50
GH120	30	1e-50
GH122	21	1e-50
GH123	21	1e-50
GH124	3	1e-50
GH126	104	1e-50
GH129	21	1e-50
GH14	200	1e-50
GH19	200	1e-50
GH22	200	1e-50
GH34	200	1e-50
GH4	200	1e-50
GH46	113	1e-50
GH48	200	1e-50
GH50	102	1e-50
GH52	30	1e-50
GH56	103	1e-50
GH57	200	1e-50
GH58	14	1e-50
GH59	35	1e-50
GH66	42	1e-50
GH68	174	1e-50
GH70	130	1e-50
GH73	200	1e-50
GH77	200	1e-50
GH80	7	1e-50
GH82	9	1e-50
GH83	200	1e-50
GH84	124	1e-50
GH86	22	1e-50
GH87	83	1e-50
GH90	39	1e-50
GH91	26	1e-50
GH96	4	1e-50
GH97	182	1e-50
GH98	26	1e-50
GH99	35	1e-50
GT0	200	1e-50
GT10	200	1e-50
GT11	198	1e-50
GT12	16	1e-50
GT13	47	1e-50
GT14	200	1e-50
GT16	24	1e-50
GT19	200	1e-50
GT23	124	1e-50
GT26	200	1e-50
GT27	148	1e-50
GT29	200	1e-50
GT30	200	1e-50
GT37	28	1e-50
GT38	21	1e-50
GT40	19	1e-50
GT42	85	1e-50
GT43	98	1e-50
GT44	173	1e-50
GT45	14	1e-50
GT51	200	1e-50
GT52	85	1e-50
GT53	200	1e-50
GT56	200	1e-50
GT6	92	1e-50
GT60	79	1e-50
GT61	200	1e-50
GT63	6	1e-50
GT65	23	1e-50
GT67	54	1e-50
GT68	25	1e-50
GT7	137	1e-50
GT70	20	1e-50
GT72	15	1e-50
GT73	200	1e-50
GT74	4	1e-50
GT75	51	1e-50
GT77	72	1e-50
GT78	5	1e-50
GT79	4	1e-50
GT80	12	1e-50
GT81	200	1e-50
GT82	68	1e-50
GT83	200	1e-50
GT84	186	1e-50
GT85	105	1e-50
GT87	200	1e-50
GT88	16	1e-50
GT89	111	1e-50
GT9	200	1e-50
GT92	74	1e-50
GT93	4	1e-50
GT94	24	1e-50
GT95	23	1e-50
GT96	34	1e-50
GT97	17	1e-50
PL0	164	1e-50
PL10	89	1e-50
PL11	131	1e-50
PL12	135	1e-50
PL13	5	1e-50
PL15	15	1e-50
PL16	30	1e-50
PL17	71	1e-50
PL18	3	1e-50
PL2	77	1e-50
PL21	5	1e-50
PL23	60	1e-50
PL5	71	1e-50
PL6	55	1e-50
